# Supplementary material for: Glycosylated extracellular matrix drives immune suppression by modulating macrophage-T cell crosstalk in triple-negative breast cancer
Source: Nat Commun. 2026 Jun 16;17:5008. doi: 10.1038/s41467-026-73467-5 (PMC13273098; doi:10.1038/s41467-026-73467-5)
Supplement: Supplementary file 6 — Supplementary Data 2 [file 41467_2026_73467_MOESM6_ESM.csv]

Proteomics dataset with matrisome annotation
Division	Category	EntrezGeneSymbol	Acc	Name	Accessions	Mascot Score	No Unique Peptides	No Pept Identifications	S1352	T1352	S1360	T1360	S1470	T1470	S1560	T1560	A1686	T1686	A1908	T1908	S2037	T2037	A2066	T2066	A2940	T2940	A3000	T3000	S1979	T1979	A1940	T1940	T219	T034	T036	T074	T258	T319	T353	T03359	T02309	T02429	T02667	T4580	T4617	T4683	T4702	T3591	T4563
		YWHAB	1433B_HUMAN	14-3-3 protein beta/alpha OS=Homo sapiens OX=9606 GN=YWHAB PE=1 SV=3	P31946;	113.61	8	59	0.04976	0.003872	118.0749	0.002672	192.06279	0.1296	47.85908	20.2378	0.1272	0.03528	88.8315	14.902513	567.1463	0.0132	0.04256	24.0119	644.1883	43.551635	0.1192	7.470918	0.396	135.003675	0.04288	43.94228	59.601771	0.01544	0.003688	0.005248	134.180432	0.05976	72.683515	67.903346	0.0392	63.42478	161.870399	173.1862	47.41444	80.22011	78.103588	6.733655	0.00216
		YWHAE	1433E_HUMAN	14-3-3 protein epsilon OS=Homo sapiens OX=9606 GN=YWHAE PE=1 SV=1	P62258;	320.68	11	71	25.4622	14.496356	642.107	0.003674	0.09867	0.1782	70.47596	0.0594	0.1749	94.3441	0.0495	22.50359	74.209	0.01815	621.04788	12.917	189.269	133.510889	279.4341	114.641224	0.5445	0.779125	23.8536	337.05436	120.902277	418.91737	62.258349	0.007216	536.757576	246.0747	143.942418	118.756546	0.0539	21.13186	1166.186399	0.2926	61.36018	142.259945	138.843186	190.923655	155.46189
		YWHAH	1433F_HUMAN	14-3-3 protein eta OS=Homo sapiens OX=9606 GN=YWHAH PE=1 SV=4	Q04917;	188.31	10	665	0.0622	2002.003872	1.5663	769.011338	0.0897	0.162	0.0844	169.0486	0.159	43.93969	0.045	767.003231	8.5981	0.49585	6.34856	9.8653	0.269	167.991381	0.149	286.870918	0.495	558.0042	0.0536	0.0604	945.002277	22.01737	265.004149	656.005904	775.820576	0.0747	389.682812	481.645612	166.2392	170.03186	1732.177133	555.2128	368.94522	50.38381	446.029588	291.601462	1398.94108
		YWHAG	1433G_HUMAN	14-3-3 protein gamma OS=Homo sapiens OX=9606 GN=YWHAG PE=1 SV=2	P61981;	151.67	8	141	49.44354	272.036204	25.1749	14.902338	12.56279	2.7434	53.85908	12.1524	0.1272	4.82056	39.8315	27.651436	0.1672	252.031	13.63724	11.4119	0.2152	149.000127	40.9043	160.105056	471.3465	22.044625	33.03752	0.98654	300.001012	219.22158	88.700005	60.204936	353.010288	1.44229	322.125109	221.944912	0.0392	354.4777	575.610133	0.2128	132.29622	280.015405	82.809392	150.788531	687.26881
		SFN	1433S_HUMAN	14-3-3 protein sigma OS=Homo sapiens OX=9606 GN=SFN PE=1 SV=1	P31947;	179.38	7	393	0.04354	0.003388	0.0749	28.602004	39.95382	0.1134	0.05908	0.0378	0.1113	0.03087	0.0315	0.002513	0.1463	0.01155	0.03724	0.0119	0.1883	250.302581	0.1043	320.850306	0.3465	524.00315	0.03752	0.04228	0.001771	22.01158	0.003227	0.004592	854.890288	0.05229	57.218812	446.695434	54.2294	0.02478	1714.710133	145.573	325.00444	6.470675	366.172392	16.497924	962.18035
		YWHAQ	1433T_HUMAN	14-3-3 protein theta OS=Homo sapiens OX=9606 GN=YWHAQ PE=1 SV=1	P27348;	237.92	13	221	193.07464	10.735324	0.7644	185.062006	489.6997	287.1944	119.29284	203.5884	163.6649	229.04851	259.054	0.004667	381.4299	0.02145	59.26384	19.9204	429.1859	48.59127	264.6639	81.971377	297.6445	85.3063	139.55896	18.37248	0.910036	11.22316	1.055532	145.777216	479.36072	8.90964	22.108436	32.105736	4.3388	26.44894	1262.260399	35.5192	4.47888	138.049815	16.54798	229.585848	717.59216
		YWHAZ	1433Z_HUMAN	14-3-3 protein zeta/delta OS=Homo sapiens OX=9606 GN=YWHAZ PE=1 SV=1	P63104;	530.8	11	247	0.06842	714.514356	0.1177	403.003006	0.09867	0.1782	0.09284	70.154	0.1749	0.04851	0.0495	431.913231	0.2299	0.01815	0.05852	0.0187	0.2959	114.430889	0.1639	409.771612	0.5445	251.030025	0.05896	0.06644	309.502024	17.5193	72.636149	334.00656	403.30072	0.08217	637.345624	234.126346	6.0841	43.08478	1859.620399	1.336	124.80666	429.52108	107.905382	2.23731	478.80835
		ACCS	1A1L1_HUMAN	1-aminocyclopropane-1-carboxylate synthase-like protein 1 OS=Homo sapiens OX=9606 GN=ACCS PE=1 SV=1	Q96QU6;	50	2	3	0.01244	0.000968	0.0214	0.000668	0.01794	0.0324	0.01688	0.0108	0.0318	0.00882	0.009	0.000718	0.0418	0.0033	0.01064	0.0034	0.0538	0.000254	0.0298	0.000306	0.099	0.00105	0.01072	0.01208	0.000506	0.00386	0.000922	0.001312	52.4	0.01494	45.300703	49.299	0.0098	0.00708	233.000133	0.0532	0.00148	0.00027	0.001196	0.001462	129.00027
		PPP2R1A	2AAA_HUMAN	Serine/threonine-protein phosphatase 2A 65 kDa regulatory subunit A alpha isoform OS=Homo sapiens OX=9606 GN=PPP2R1A PE=1 SV=4	P30153;	250.48	14	70	0.08708	60.005808	0.1498	51.904342	0.12558	0.2268	0.11816	0.0756	0.2226	0.06174	76.9585	79.934308	0.2926	0.0231	103.16384	6.6621	0.3766	629.751143	0.2086	51.401683	0.693	18.843615	5.61968	0.08456	704.003289	25.32509	71.605993	24.847872	551.400576	2.39711	62.701436	28.88278	177.5539	132.04602	971.620399	63.9458	65.76566	93.121485	0.874774	560.575848	72.75497
		HIBADH	3HIDH_HUMAN	3-hydroxyisobutyrate dehydrogenase, mitochondrial OS=Homo sapiens OX=9606 GN=HIBADH PE=1 SV=2	P31937;	115.73	2	5	0.01244	0.000968	0.0214	0.000668	0.01794	0.0324	0.01688	0.0108	0.0318	0.00882	0.009	152.000359	0.0418	0.0033	0.01064	0.0034	0.0538	0.864127	0.0298	20.900153	0.099	0.00105	0.01072	0.01208	0.000506	0.00386	0.000922	0.001312	11.300144	0.01494	9.350703	10.200478	0.0098	0.00708	0.000266	0.0532	11.00074	0.00027	0.001196	0.001462	0.00054
		SLC3A2	4F2_HUMAN	4F2 cell-surface antigen heavy chain OS=Homo sapiens OX=9606 GN=SLC3A2 PE=1 SV=3	P08195;	94.86	10	122	0.0622	629.303872	30.5963	313.652004	0.0897	0.162	0.0844	0.054	0.159	6.07969	0.045	439.602872	25900.1881	79.51485	0.36388	5.0253	1.2091	50.390762	0.149	43.490918	0.495	0.00525	0.0536	95.44228	102.612024	0.08757	0.00461	9.195904	153.99072	6.31723	106.614218	52.004302	12.5441	0.0354	1175.750532	124.8128	24.09592	13.620945	180.184186	21.534386	40.91789
		NT5E	5NTD_HUMAN	5'-nucleotidase OS=Homo sapiens OX=9606 GN=NT5E PE=1 SV=1	P21589;	61.79	3	10	135.01244	21.600968	159.0214	80.790334	60.21794	121.0324	98.61688	195.0108	249.0318	75.70441	0.0135	107.324359	397.0418	59.41165	52.91064	315.0034	550.0538	12.720127	158.0298	13.100306	0.1485	0.001575	0.01608	87.70604	597.000506	64.31193	0.001383	0.001968	2.400288	0.02241	0.002109	0.097456	156.5049	11.40708	5.340266	0.0798	39.317	29.10027	0.001794	1.971462	15.10054
		PGD	6PGD_HUMAN	6-phosphogluconate dehydrogenase, decarboxylating OS=Homo sapiens OX=9606 GN=PGD PE=1 SV=3	P52209;	161.98	8	95	28.94354	0.470388	0.0856	1.432338	0.07176	35.9134	0.06752	0.0432	0.1272	30.93087	0.036	5.232154	0.1672	352.01155	0.04256	5.1919	0.2152	53.918508	0.1192	105.200765	0.396	5.744625	0.04288	0.04832	2.941771	0.70558	0.003688	0.005248	281.560288	2.92182	179.364218	34.932868	0.7053	1.15824	1079.350133	2.1162	23.81496	8.920675	22.28299	1075.050731	463.09081
		ORM1	A1AG1_HUMAN	Alpha-1-acid glycoprotein 1 OS=Homo sapiens OX=9606 GN=ORM1 PE=1 SV=1	P02763; P19652;	50.52	2	7	0.01244	0.045984	0.5657	4.320334	0.01794	0.0324	87.20844	0.0108	0.0318	0.00882	0.009	0.000718	0.0418	0.0033	115.00532	0.0034	0.0538	17.83	0.0298	69.5	0.099	0.00105	77.30536	263.1	0.000506	107.4	102.000461	3.270656	1.45	0.01494	19.49	8.400478	0.0098	0.00708	91.43	33.9266	0.29974	18.000135	0.604598	34.232	0.00054
Matrisome-associated	ECM Regulators	SERPINA1	A1AT_HUMAN	Alpha-1-antitrypsin OS=Homo sapiens OX=9606 GN=SERPINA1 PE=1 SV=3	P01009; P20848;	133.91	18	279	52.20952	856.226292	111.1819	886.294342	384.13455	8995.043	804.23504	1152.8864	2521.2067	1078.35374	580.063	76.948026	338.6344	97.6031	157.48512	260.8221	173.4573	196.983189	634.2533	747.132377	0.891	15.83735	73.05576	2930.67248	19.055795	1112.90916	179.734454	673.960496	717.591152	1014.20458	170.032436	765.754258	1693.8437	1039.54248	280.565463	0.4788	2048.06814	843.191755	335.428176	244.080234	791.06424
Matrisome-associated	ECM Regulators	SERPINF2	A2AP_HUMAN	Alpha-2-antiplasmin OS=Homo sapiens OX=9606 GN=SERPINF2 PE=1 SV=3	P08697;	33.86	6	17	442.10866	729.401936	0.0642	15.90167	21.64485	46.3648	0.05064	32.4796	0.0954	112.93582	59.9435	23.561336	0.1254	166.1903	466.31064	80.0068	0.1614	4.489254	24.3896	21.533659	0.297	0.037725	41.27144	758.67216	0.001518	12.50965	0.002766	87.811968	79.600432	16.03735	56.237406	40.508434	0.0294	0.02124	35.910532	0.1596	152.46222	65.82227	91.255598	2.102193	24.46081
Matrisome-associated	ECM Regulators	A2M	A2MG_HUMAN	Alpha-2-macroglobulin OS=Homo sapiens OX=9606 GN=A2M PE=1 SV=3	P01023; P20742;	129.35	13	48	0.08086	1.975808	34.2284	35.643674	0.11661	18.6944	0.10972	88.5648	0.2067	57.47851	0.0585	5.49459	0.2717	46.6198	29.76384	272.0204	0.3497	55.959016	88.6788	66.792612	0.6435	0.9293	0.06968	0.07852	0.003289	0.02509	152.90461	0.254872	137.17172	1.53964	0.584436	61.764302	11.2588	2.01248	103.442064	0.3458	66.60666	132.312945	23.10598	170.958655	771.03135
Matrisome-associated	ECM Regulators	A2ML1	A2ML1_HUMAN	Alpha-2-macroglobulin-like protein 1 OS=Homo sapiens OX=9606 GN=A2ML1 PE=1 SV=3	A8K2U0;	94.03	4	6	0.02488	0.001936	0.0428	0.001336	0.03588	0.0648	0.03376	0.0216	0.0636	0.01764	0.018	0.001436	0.0836	0.0066	0.02128	0.0068	0.1076	0.000508	0.0596	0.000612	0.198	0.0021	0.02144	0.02416	0.001012	0.00772	0.001844	0.002624	65.41	0.02988	0.002812	0.001912	417.0147	0.74408	0.000532	0.1064	0.00296	0.00054	0.002392	0.264193	0.00108
		APP	A4_HUMAN	Amyloid-beta precursor protein OS=Homo sapiens OX=9606 GN=APP PE=1 SV=3	P05067;	42.9	2	9	0.01244	0.000968	0.0214	0.156334	0.01794	0.0324	0.01688	0.0108	0.0318	0.00882	0.009	50.100359	0.0418	0.0033	0.01064	0.0034	0.0538	6.77	0.0298	2.440153	0.099	12.800525	0.01072	0.01208	0.000506	0.00386	0.000922	0.001312	41.3	0.01494	48.500703	0.000956	0.0098	0.00708	19.07	0.0532	4.59074	0.00027	0.001196	0.816731	23.65
		SLC1A5	AAAT_HUMAN	Neutral amino acid transporter B(0) OS=Homo sapiens OX=9606 GN=SLC1A5 PE=1 SV=2	Q15758;	172.34	4	28	0.02488	0.001936	0.0428	0.001336	0.03588	0.0648	0.03376	0.0216	0.0636	0.01764	0.018	0.123077	0.0836	0.0066	0.02128	0.0068	0.1076	18.043127	0.0596	15.597	0.198	6.481575	0.02144	0.02416	14.500759	0.00772	0.001844	0.002624	39.230144	0.02988	0.310109	0.082534	0.0196	0.01416	739.898	0.1064	0.00296	7.69427	8.957796	45.102193	6.45754
		AACS	AACS_HUMAN	Acetoacetyl-CoA synthetase OS=Homo sapiens OX=9606 GN=AACS PE=1 SV=1	Q86V21;	36.05	2	2	0.01244	0.000968	0.0214	0.000668	0.01794	0.0324	0.01688	0.0108	0.0318	0.00882	0.009	0.000718	0.0418	0.0033	0.01064	0.0034	0.0538	5.52	0.0298	13.39	0.099	0.00105	0.01072	0.01208	0.000506	0.00386	0.000922	0.001312	6.990144	0.01494	0.001406	0.000956	0.0098	0.00708	0.000266	0.0532	3.33074	0.00027	13.500598	63.500731	4.18027
Matrisome-associated	ECM Regulators	SERPINA3	AACT_HUMAN	Alpha-1-antichymotrypsin OS=Homo sapiens OX=9606 GN=SERPINA3 PE=1 SV=2	P01011;	61.72	5	34	0.0311	0.00242	0.0535	40.501336	0.04485	0.081	0.0422	0.027	0.0795	0.02205	0.0225	2.561436	24.9836	0.00825	0.0266	14.1068	0.1345	76.000254	0.0745	17.400612	0.2475	0.002625	0.0268	0.0302	0.001265	2.39772	216.001844	0.00328	26.680144	0.03735	28.188406	41.011434	0.0245	0.0177	27.030399	0.133	10.97148	25.946405	230.701196	1.348193	133.26727
		GOT2	AATM_HUMAN	Aspartate aminotransferase, mitochondrial OS=Homo sapiens OX=9606 GN=GOT2 PE=1 SV=3	P00505;	68.87	2	2	0.01244	0.000968	0.0214	0.000668	0.01794	0.0324	0.01688	0.0108	0.0318	0.00882	0.009	0.000718	0.0418	0.0033	0.01064	0.0034	0.0538	33.7	0.0298	21.100153	0.099	0.751525	0.01072	0.01208	0.000506	0.00386	4.480461	0.001312	9.208	10.40747	19.300703	33.800478	0.0098	0.00708	9.233	0.0532	5.472	47.000135	7.640598	2.607	2.57027
		ABCB6	ABCB6_HUMAN	ATP-binding cassette sub-family B member 6, mitochondrial OS=Homo sapiens OX=9606 GN=ABCB6 PE=1 SV=1	Q9NP58;	68.48	2	6	0.01244	0.000968	0.0214	0.000668	0.01794	144.0162	13.30844	19.8054	0.0318	24.80441	3.2245	0.000718	0.0418	0.0033	0.01064	0.0034	0.0538	94.300127	0.0298	175.09	0.099	0.00105	0.01072	0.01208	0.000506	14.68	0.000922	0.001312	29.364	0.01494	20.300703	12.500478	29.8049	10.30354	28.900133	0.0532	0.00148	0.00027	0.001196	10.900731	0.00054
		ABCD1	ABCD1_HUMAN	ATP-binding cassette sub-family D member 1 OS=Homo sapiens OX=9606 GN=ABCD1 PE=1 SV=2	P33897;	63.28	3	8	0.01866	0.001452	0.0321	14.500668	0.02691	0.0486	0.02532	34.6108	0.0477	0.01323	68.909	82.130159	0.0627	0.00495	0.01596	0.0051	0.0807	14.78	0.0447	8.720306	0.1485	4.96105	27.21072	0.01812	0.000759	0.00579	8.300922	0.001968	4.100288	0.02241	0.002109	0.001434	0.0147	0.01062	0.257266	0.0798	0.00222	0.000405	0.001794	62.200731	0.00081
		ABCD3	ABCD3_HUMAN	ATP-binding cassette sub-family D member 3 OS=Homo sapiens OX=9606 GN=ABCD3 PE=1 SV=1	P28288;	36.86	8	23	0.04976	37.703388	0.0856	10.502338	0.07176	0.1296	0.06752	0.0432	0.1272	0.03528	0.036	169.045754	0.1672	0.0132	0.04256	0.0136	0.2152	124.961381	0.1192	175.730159	0.396	8.453675	0.04288	1.10228	47.801771	0.01544	355.003227	22.504592	347.010144	0.05976	341.562109	202.16239	18.3343	14.72478	124.270266	178.2596	33.4837	14.971975	4.383588	29.492924	679.37108
		ABCE1	ABCE1_HUMAN	ATP-binding cassette sub-family E member 1 OS=Homo sapiens OX=9606 GN=ABCE1 PE=1 SV=1	P61221;	142.56	7	18	0.04354	0.003388	0.0749	24.302004	0.06279	0.1134	0.05908	0.0378	0.1113	0.03087	0.0315	16.402154	0.1463	0.01155	0.03724	0.0119	0.1883	20.460508	0.1043	24.930459	0.3465	0.003675	0.03752	0.04228	17.901518	0.01351	39.502766	0.004592	89.205432	0.05229	0.252218	4.53239	0.0343	0.02478	83.320399	0.7986	1.4277	5.03081	0.004186	50.319193	25.35435
		ABCF1	ABCF1_HUMAN	ATP-binding cassette sub-family F member 1 OS=Homo sapiens OX=9606 GN=ABCF1 PE=1 SV=2	Q8NE71;	226.88	10	25	0.0622	0.00484	0.107	0.00334	0.0897	0.162	0.0844	0.054	0.159	0.0441	0.045	7.503231	0.209	0.0165	0.0532	0.017	0.269	3.421889	0.149	2.329224	0.495	0.00525	0.39424	0.0604	2.652277	0.0193	0.00461	0.00656	152.852144	0.0747	0.00703	27.162924	0.049	0.79586	44.110665	0.266	0.0074	1.701215	2.415382	58.457893	23.80243
		ABCF2	ABCF2_HUMAN	ATP-binding cassette sub-family F member 2 OS=Homo sapiens OX=9606 GN=ABCF2 PE=1 SV=2	Q9UG63;	40	4	5	0.02488	0.001936	0.0428	0.013902	0.03588	0.0648	0.03376	0.0216	0.0636	0.01764	0.018	8.241077	0.0836	0.0066	0.02128	0.4651	0.1076	25.110254	0.0596	114.260306	0.198	0.0021	0.02144	0.02416	0.001012	0.00772	0.001844	0.002624	19.919	0.02988	184.002109	159.001434	0.0196	0.01416	10.500399	0.1064	51.81448	62.300405	465.001794	6.121462	7.55081
		ABHD12	ABD12_HUMAN	Lysophosphatidylserine lipase ABHD12 OS=Homo sapiens OX=9606 GN=ABHD12 PE=1 SV=2	Q8N2K0;	97.09	4	9	0.02488	0.001936	0.0428	0.001336	0.03588	0.0648	0.03376	0.0216	0.0636	0.01764	0.018	140.001077	0.0836	0.0066	0.02128	0.0068	0.1076	6.960254	0.0596	4.800459	0.198	0.0021	0.02144	0.02416	10.700759	0.00772	9.661383	45.901968	18.990144	0.02988	0.002812	0.932434	123.0147	0.01416	162.000399	0.1064	0.00296	0.135405	0.002392	0.002924	0.52581
		ABHD11	ABHDB_HUMAN	Protein ABHD11 OS=Homo sapiens OX=9606 GN=ABHD11 PE=1 SV=1	Q8NFV4;	217.83	7	17	0.04354	0.003388	0.0749	159.002004	0.06279	80.9972	0.05908	116.0324	0.1113	28.32646	0.0315	8.231795	0.1463	0.01155	0.03724	4.3002	0.1883	33.960254	0.1043	333.590153	0.3465	0.003675	0.03752	0.04228	1.660265	28.05965	0.175766	0.593936	87.600432	2.94482	57.063515	46.32239	47.9245	2.12124	11.310532	0.1862	65.9037	3.960675	36.00299	4.244386	0.00189
		ABHD16A	ABHGA_HUMAN	Phosphatidylserine lipase ABHD16A OS=Homo sapiens OX=9606 GN=ABHD16A PE=1 SV=3	O95870;	47.75	2	2	0.01244	0.268484	0.0214	0.024834	0.01794	0.0324	0.01688	1.2554	0.0318	0.00882	0.009	0.000718	0.0418	0.0033	3.32532	7.3617	0.0538	20.07	0.0298	11.24	0.099	0.370525	0.01072	15.20604	0.000506	94.40193	0.000922	0.001312	11.95	0.01494	17.69	9.82	23.2049	2.10354	4.200133	51.2266	27.92	12.99	4.655	41.4	4.52027
		ABI1	ABI1_HUMAN	Abl interactor 1 OS=Homo sapiens OX=9606 GN=ABI1 PE=1 SV=4	Q8IZP0;	68.51	2	4	0.01244	0.000968	0.0214	0.000668	0.01794	0.0324	0.01688	0.0108	0.0318	0.00882	0.009	0.000718	0.0418	0.0033	0.01064	0.0034	0.0538	5.129	0.0298	0.000306	0.099	0.00105	0.01072	0.01208	0.000506	0.00386	0.000922	0.001312	0.000288	33.00747	3.890703	7.320478	72.2049	29.50354	24.400133	867.0266	3.16074	32.200135	5.530598	2.140731	4.29027
		ABLIM1	ABLM1_HUMAN	Actin-binding LIM protein 1 OS=Homo sapiens OX=9606 GN=ABLIM1 PE=1 SV=3	O14639;	76.3536715	3	3	0.01866	0.001452	0.0321	0.001002	0.02691	0.0486	0.02532	0.0162	0.0477	0.01323	0.0135	0.001077	0.0627	0.00495	0.01596	0.0051	0.0807	11.300254	0.0447	14.39	0.1485	0.001575	0.01608	0.01812	0.000759	0.00579	0.001383	0.042912	8.840288	4.72494	0.002109	1.030956	0.0147	0.01062	0.382266	0.0798	0.00222	4.46027	0.001794	55.385731	37.00054
		ABRAXAS2	ABRX2_HUMAN	BRISC complex subunit Abraxas 2 OS=Homo sapiens OX=9606 GN=ABRAXAS2 PE=1 SV=2	Q15018;	76.54	3	5	0.01866	0.001452	0.0321	0.001002	0.02691	0.0486	0.02532	0.0162	0.0477	0.01323	0.0135	0.001077	0.0627	0.00495	0.01596	0.0051	0.0807	3.000254	0.0447	7.350306	0.1485	3.057525	0.01608	0.01812	8.530506	3.66386	75.500922	0.001968	63	0.51194	12.070703	7.390956	0.0147	0.01062	319.100133	0.0798	9.53148	0.74327	0.001794	155.370731	16.60054
		ACAD9	ACAD9_HUMAN	Complex I assembly factor ACAD9, mitochondrial OS=Homo sapiens OX=9606 GN=ACAD9 PE=1 SV=1	Q9H845;	143.19	6	12	0.03732	174.001936	0.0642	0.002004	0.05382	0.0972	0.05064	0.0324	0.0954	0.02646	0.027	32.001795	0.1254	0.0099	0.03192	0.0102	0.1614	198.800254	0.0894	26.780459	0.297	40.2621	0.03216	0.03624	169.150759	0.73265	157.002305	52.202624	68.830144	0.04482	0.004218	0.002868	0.0294	24.7177	28.524399	0.1596	0.00444	0.388675	0.003588	258.481462	3.52135
		ACADVL	ACADV_HUMAN	Very long-chain specific acyl-CoA dehydrogenase, mitochondrial OS=Homo sapiens OX=9606 GN=ACADVL PE=1 SV=1	P49748;	222.15	10	52	0.0622	550.003872	0.8673	134.003006	0.0897	0.162	0.0844	0.054	0.159	0.0441	0.045	228.003231	0.209	0.0165	0.0532	21.5153	0.269	183.180381	0.149	220.060612	0.495	350.5042	0.0536	0.0604	3.292277	4.12151	37.204149	19.125248	309.955	51.65976	0.00703	0.352302	1.1341	0.0354	198.369399	0.266	1.25382	0.54608	3.479986	47.835117	0.0027
		SLC33A1	ACATN_HUMAN	Acetyl-coenzyme A transporter 1 OS=Homo sapiens OX=9606 GN=SLC33A1 PE=1 SV=1	O00400;	53.33	3	7	0.01866	0.001452	0.0321	0.001002	0.02691	0.0486	0.02532	0.0162	0.0477	0.01323	0.0135	0.001077	0.0627	0.00495	0.01596	0.0051	0.0807	30.84	0.0447	2.124153	0.1485	0.001575	0.01608	0.01812	0.000759	0.00579	11.600922	0.194312	128.400144	0.26394	0.002109	6.680956	0.0147	0.01062	32.900133	0.0798	3.52574	0.000405	9.951196	15.001462	2.35054
		ACBD5	ACBD5_HUMAN	Acyl-CoA-binding domain-containing protein 5 OS=Homo sapiens OX=9606 GN=ACBD5 PE=1 SV=1	Q5T8D3;	132.34	2	3	0.01244	0.000968	0.0214	0.000668	0.01794	0.0324	0.01688	0.0108	0.0318	0.00882	0.009	0.000718	0.0418	0.0033	0.01064	0.0034	0.0538	16.23	0.0298	4.330153	0.099	0.00105	0.01072	0.01208	0.000506	0.00386	0.000922	0.001312	0.000288	0.01494	0.001406	0.000956	0.0098	0.00708	0.000266	0.0532	0.00148	0.00027	0.001196	0.001462	0.00054
		ACIN1	ACINU_HUMAN	Apoptotic chromatin condensation inducer in the nucleus OS=Homo sapiens OX=9606 GN=ACIN1 PE=1 SV=2	Q9UKV3;	171.49	7	11	0.04354	13.402904	0.0749	0.002338	0.06279	0.1134	0.05908	0.0378	0.1113	0.03087	41.327	0.002513	0.1463	189.77125	0.03724	168.1785	0.1883	1.530762	105.0894	36.323612	0.3465	0.275125	0.03752	0.04228	0.001771	0.01351	0.003227	0.004592	29.868144	0.05229	20.515109	5.18239	0.0343	0.02478	15.902832	0.1862	19.18896	13.39454	7.42299	27.637324	2.82708
		ACKR3	ACKR3_HUMAN	Atypical chemokine receptor 3 OS=Homo sapiens OX=9606 GN=ACKR3 PE=1 SV=3	P25106;	127.93	2	3	0.01244	0.000968	0.0214	0.000668	0.01794	0.0324	0.01688	0.0108	0.0318	0.00882	0.009	0.000718	0.0418	0.0033	0.01064	0.0034	0.0538	0.000254	0.0298	0.000306	0.099	0.00105	0.01072	0.01208	8.940253	0.00386	0.157461	0.001312	10.78	0.01494	0.044803	0.278478	0.0098	0.00708	0.382133	0.0532	0.00148	0.00027	0.691598	0.001462	0.00054
		ACTL6A	ACL6A_HUMAN	Actin-like protein 6A OS=Homo sapiens OX=9606 GN=ACTL6A PE=1 SV=1	O96019;	97.65	6	27	0.03732	0.002904	0.0642	25.541336	0.05382	0.0972	0.05064	0.0324	0.0954	0.96705	0.027	0.002154	0.1254	0.0099	0.03192	0.0102	0.1614	40.288254	0.0894	62.400612	0.297	2.2534	0.03216	0.03624	12.001265	0.26565	3.332305	0.08438	91.590288	131.03735	61.622109	10.20239	0.0294	0.2237	172.660266	0.1596	10.68296	77.602135	19.602392	246.542924	7.54135
		ACLY	ACLY_HUMAN	ATP-citrate synthase OS=Homo sapiens OX=9606 GN=ACLY PE=1 SV=3	P53396;	56.91	17	51	0.10574	367.839292	0.1819	680.60501	0.15249	0.2754	0.14348	132.581	0.2703	0.07497	0.0765	336.031026	0.3553	0.02805	0.09044	5.7972	0.4573	98.963989	0.2533	87.763071	0.8415	18.72735	0.09112	0.10268	209.543036	0.84688	269.649154	0.011152	813.67	0.12699	51.841842	8.096692	108.7265	1.2774	154.372197	0.4522	10.45688	31.191755	17.798176	269.326579	41.4777
		ACO2	ACON_HUMAN	Aconitate hydratase, mitochondrial OS=Homo sapiens OX=9606 GN=ACO2 PE=1 SV=2	Q99798;	292.24	11	59	0.06842	0.005324	0.1177	0.003674	0.09867	0.1782	0.09284	0.0594	0.1749	0.04851	0.0495	0.003949	0.2299	389.0165	0.05852	275.017	0.2959	71.340254	0.1639	72.050918	0.5445	10.934725	1.1336	0.06644	0.24453	0.02123	0.005071	0.007216	181.540432	59.0747	106.254921	6.804302	15.449	171.93186	232.694665	0.2926	40.34592	20.63108	57.408186	0.008041	34.20243
		ACOT9	ACOT9_HUMAN	Acyl-coenzyme A thioesterase 9, mitochondrial OS=Homo sapiens OX=9606 GN=ACOT9 PE=1 SV=2	Q9Y305;	36.05	3	7	0.01866	0.001452	0.0321	0.001002	0.02691	0.0486	0.02532	0.0162	0.0477	0.01323	0.0135	0.001077	0.0627	0.00495	0.01596	0.0051	0.0807	19.24	0.0447	0.000459	0.1485	0.001575	69.31072	0.01812	0.000759	0.65986	0.001383	0.001968	0.000432	0.02241	0.002109	0.058956	0.0147	9.22708	29.590133	0.0798	1.29148	0.000405	2.771196	0.002193	0.63127
		ACSL1	ACSL1_HUMAN	Long-chain-fatty-acid--CoA ligase 1 OS=Homo sapiens OX=9606 GN=ACSL1 PE=1 SV=1	P33121;	134.17	4	6	0.02488	0.001936	0.0428	0.001336	0.03588	0.0648	0.03376	0.0216	0.0636	0.01764	0.018	0.001436	0.0836	0.0066	0.02128	0.0068	0.1076	106.690127	0.0596	24.534153	0.198	0.0021	0.02144	0.02416	0.001012	0.00772	0.001844	0.002624	25.225144	0.02988	0.002812	0.101134	0.0196	14.91062	0.000532	0.1064	16.30222	0.00054	0.002392	0.002924	0.00108
		ACSL3	ACSL3_HUMAN	Long-chain-fatty-acid--CoA ligase 3 OS=Homo sapiens OX=9606 GN=ACSL3 PE=1 SV=3	O95573;	225.88	8	38	0.04976	452.10242	0.0856	106.92487	0.07176	160.1134	0.06752	13.9378	97.4113	95.73087	0.036	389.801436	185.6644	8.23155	332.03724	60.9119	143.1883	185.830254	383.1043	320.110153	2910.3465	11.303675	0.90052	68.04228	248.484518	8.19351	88.203227	101.004592	58.910432	56.65229	2.804218	0.003824	313.0343	165.02478	179.752266	701.1862	2.73518	13.200945	0.403186	751.003655	35.80189
		ACSL5	ACSL5_HUMAN	Long-chain-fatty-acid--CoA ligase 5 OS=Homo sapiens OX=9606 GN=ACSL5 PE=1 SV=1	P33121; Q9ULC5;	96.39	5	13	0.0311	358.001936	0.0535	0.00167	0.04485	0.081	0.0422	0.027	0.0795	0.02205	0.0225	0.001795	0.1045	0.00825	0.0266	0.0085	0.1345	44.952354	0.0745	51.700459	0.2475	1.8521	0.0268	0.0302	1.841012	0.00965	0.002305	0.640624	21.007144	0.70388	23.811109	5.901912	15.3196	446.01062	213.600133	0.133	4.81296	18.250405	126.321196	29.510731	53.47081
		ACSL6	ACSL6_HUMAN	Long-chain-fatty-acid--CoA ligase 6 OS=Homo sapiens OX=9606 GN=ACSL6 PE=1 SV=4	Q9UKU0;	39.72	2	46	0.01244	0.000968	0.0214	0.000668	0.01794	0.0324	0.01688	0.0108	0.0318	0.00882	0.009	0.000718	0.0418	585.00165	0.01064	0.0034	0.0538	299.762	0.0298	486.09	0.099	0.00105	0.01072	0.01208	0.000506	0.00386	0.000922	2.360656	0.000288	0.01494	71.000703	622.5	0.0098	0.00708	231.25	0.0532	550.00074	0.00027	609.13	449.554	231.00027
		ACTA2	ACTA_HUMAN	Actin, aortic smooth muscle OS=Homo sapiens OX=9606 GN=ACTA2 PE=1 SV=1	P68133; P62736; P68032; P63267;	548.09	9	193	107.04976	3.803872	362.0856	146.002672	696.96279	2000.1296	36.36752	237.5278	135.1272	1043.03087	757.036	59.302872	61.8672	149.88155	653.04256	153.9519	244.2152	260.942935	778.7043	122.700918	0.4455	21.7042	97.83752	275.53624	562.283771	64.41351	753.003688	17.805248	125.63072	472.05229	225.974921	325.703346	38.4392	61.22124	34.740798	0.2394	556.4137	139.790945	89.004186	16.505848	125.81162
		ACTB	ACTB_HUMAN	Actin, cytoplasmic 1 OS=Homo sapiens OX=9606 GN=ACTB PE=1 SV=1	P60709; P63261;	886.88	16	1466	0.09952	4.191776	193.3498	9.601008	196.13455	1052.0782	54.4266	2309.8432	0.2544	3508.93528	318.6585	293.33359	905.3135	940.94485	711.06916	1374.4787	0.4304	32142.31651	434.1788	14323.74361	207.7425	243.896825	44.0804	1354.4604	8518.632036	2640.7193	14701.98707	868.279216	26228.38515	3455.16723	10106.73373	9910.656736	2521.2441	2581.51186	22840.71133	477.399	27892.14314	5973.31162	6110.819578	23514.39621	19596.0127
		ACTBL2	ACTBL_HUMAN	Beta-actin-like protein 2 OS=Homo sapiens OX=9606 GN=ACTBL2 PE=1 SV=2	Q562R1;	351.02	17	3185	2157.98086	48.286292	395.8284	21.337708	959.10764	3016.2796	53.8266	2712.6344	344.7067	9889.92646	1477.426	443.205054	0.3553	2413.51155	1503.69788	2779.4102	373.6035	22156.80038	1634.8641	8546.270612	366.792	34818.62735	299.96968	4167.70624	26338.60778	1935.51737	28691.05507	4101.605248	27769.06058	4393.05976	22903.57444	15460.76521	4058.0292	1714.40832	5408.653064	3566.599	31507.62714	9013.46735	18100.81237	7425.626941	23775.1217
		ACTG2	ACTH_HUMAN	Actin, gamma-enteric smooth muscle OS=Homo sapiens OX=9606 GN=ACTG2 PE=1 SV=1	P68133; P62736; P68032; P63267;	761.65	11	4416	0.4762	20704.78539	154.107	34223.20301	187.0897	1770.4996	19.3844	4509.0432	0.1749	14350.43087	333.045	37790.40287	0.2299	4194.2099	517.49256	3036.4119	0.2959	17270.40038	409.149	23789.71046	0.5445	61865.89368	35.2536	1409.04832	54687.70177	84353.10351	42730.40323	43501.50459	14279.00101	23888.73735	35659.40492	20166.00187	2513.0392	68727.32124	27335.56093	76.1394	49162.28444	11539.13081	23811.50199	55519.45512	15681.20162
		ACTN1	ACTN1_HUMAN	Alpha-actinin-1 OS=Homo sapiens OX=9606 GN=ACTN1 PE=1 SV=2	P12814;	308.74	24	298	878.14306	17809.60968	1.9161	23.96268	2587.59734	119.3726	7100.19412	30.2242	4434.3498	215.4582	5420.1035	4582.099744	21509.4598	1928.5864	3.66236	0.0408	13790.5918	772.481524	90.3427	791.662295	1.188	590.2985	202.21256	27.23892	350.111807	75.74053	83.034298	167.653776	110.479872	325.73793	463.55406	111.650038	924.1329	55.22434	145.395128	0.6384	291.16958	82.172835	122.371362	207.531696	57.82596
		ACTN4	ACTN4_HUMAN	Alpha-actinin-4 OS=Homo sapiens OX=9606 GN=ACTN4 PE=1 SV=2	O43707;	877.76	35	229	287.10526	146.50352	141.7607	201.352686	666.19807	807.566	209.28696	553.662	1167.1247	2282.29348	2267.9795	188.97077	947.2688	1591.2729	1035.18556	2580.1942	1170.9146	854.716651	623.5619	571.878907	197.4335	517.38765	1191.1608	684.38724	274.280831	380.93404	52.947752	8.653648	187.983892	352.0011	696.146981	525.813384	556.2021	412.31466	239.28226	157.7778	862.01018	287.048915	566.218744	155.978544	115.44102
		ACTR1A	ACTZ_HUMAN	Alpha-centractin OS=Homo sapiens OX=9606 GN=ACTR1A PE=1 SV=1	P61163; P42025;	103.46	4	48	0.02488	5.330968	0.0428	1.098668	0.03588	0.0648	0.03376	0.0216	0.0636	46.11323	0.018	3.059618	0.0836	0.0066	0.02128	0.0068	0.1076	160.780127	0.0596	227.37	0.198	0.0021	1.29608	0.02416	0.001012	0.40679	0.001844	0.894212	314.360144	12.82241	15.125703	11.469478	1.0747	1.18708	504.540133	119.0798	155.66	138.570135	38.017696	497.42	37.22154
Matrisome-associated	ECM Regulators	ADAM10	ADA10_HUMAN	Disintegrin and metalloproteinase domain-containing protein 10 OS=Homo sapiens OX=9606 GN=ADAM10 PE=1 SV=1	O14672;	100.99	2	4	0.01244	1.590484	0.0214	0.000668	0.01794	0.0324	0.01688	0.0108	0.0318	0.00882	0.009	0.000718	0.0418	0.0033	0.01064	0.0034	0.0538	0.000254	0.0298	0.000306	0.099	0.00105	0.01072	0.01208	0.000506	0.00386	0.000922	0.001312	4.950144	0.01494	0.001406	0.000956	0.0098	20.60354	0.000266	0.0532	0.00148	0.00027	0.001196	0.001462	0.00054
Matrisome-associated	ECM Regulators	ADAM15	ADA15_HUMAN	Disintegrin and metalloproteinase domain-containing protein 15 OS=Homo sapiens OX=9606 GN=ADAM15 PE=1 SV=4	Q13444;	35.97	2	2	0.01244	0.000968	0.0214	0.000668	0.01794	0.0324	0.01688	0.0108	0.0318	0.00882	0.009	0.000718	0.0418	0.95065	0.01064	27.5017	0.0538	0.000254	0.0298	4.18	0.099	0.00105	0.01072	0.01208	0.000506	0.14293	0.000922	0.001312	0.000288	0.01494	0.001406	0.000956	193.0049	0.00708	0.000266	0.0532	0.00148	0.00027	0.001196	0.001462	0.00054
Matrisome-associated	ECM Regulators	ADAM17	ADA17_HUMAN	Disintegrin and metalloproteinase domain-containing protein 17 OS=Homo sapiens OX=9606 GN=ADAM17 PE=1 SV=1	P78536;	91.42	3	5	0.01866	0.001452	0.0321	0.001002	0.02691	0.0486	0.02532	0.0162	0.0477	0.01323	0.0135	0.001077	0.0627	0.00495	0.01596	0.0051	0.0807	6.530127	0.0447	22.400306	0.1485	0.001575	0.01608	0.01812	0.977506	0.00579	2.680922	6.251312	2.468144	0.69394	4.641406	0.001434	0.0147	0.01062	0.957266	0.0798	0.00222	0.000405	0.001794	77.101462	0.00081
Matrisome-associated	ECM Regulators	ADAM9	ADAM9_HUMAN	Disintegrin and metalloproteinase domain-containing protein 9 OS=Homo sapiens OX=9606 GN=ADAM9 PE=1 SV=1	Q13443;	53.84	2	15	0.01244	0.000968	0.0214	0.000668	0.01794	0.0324	0.01688	0.0108	0.0318	0.00882	0.009	0.000718	0.0418	0.0033	0.01064	0.0034	0.0538	8.548	0.0298	0.690153	0.099	0.00105	0.01072	0.01208	0.000506	0.00386	0.000922	0.001312	48.5	0.01494	0.001406	0.000956	0.0098	0.00708	173.71	0.0532	0.09864	0.00027	0.001196	88.84	0.28827
		ADD1	ADDA_HUMAN	Alpha-adducin OS=Homo sapiens OX=9606 GN=ADD1 PE=1 SV=2	P35611;	49.11	5	17	0.0311	26.501452	372.0428	3.501336	0.04485	0.081	0.0422	0.027	0.0795	140.01764	0.0225	0.662436	0.1045	0.00825	0.0266	0.0085	0.1345	33.010127	0.0745	5.993153	0.2475	1.6221	0.0268	34.22416	61.951506	18.60772	21.350922	243.131968	20.720432	0.03735	226.430703	293.884478	0.0245	167.01416	45.530133	0.133	789.20148	42.050405	7.351794	111.261731	54.00854
		ADD3	ADDG_HUMAN	Gamma-adducin OS=Homo sapiens OX=9606 GN=ADD3 PE=1 SV=1	Q9UEY8;	35.17	3	6	0.01866	0.001452	0.0321	0.001002	0.02691	0.0486	0.02532	0.0162	0.0477	0.01323	0.0135	0.001077	0.0627	0.00495	0.01596	0.0051	0.0807	2.546127	0.0447	5.180153	0.1485	14.200525	0.01608	0.01812	20.950253	132.00386	3.130922	1.361312	32.7905	11.01494	62.240703	37.360478	0.0147	132.00708	248.000266	0.0798	11.70148	20.80027	11.801196	41.001462	67.25227
		ADH1B	ADH1B_HUMAN	All-trans-retinol dehydrogenase [NAD(+)] ADH1B OS=Homo sapiens OX=9606 GN=ADH1B PE=1 SV=2	P07327; P00325; P00326;	85.05	3	4	47.21244	1080.619484	94.6214	5.650668	0.02691	136.0324	0.02532	0.0162	0.0477	20.00882	1.289	0.235718	0.0627	1.2433	146.01064	0.0051	0.0807	5.767	186.2549	11.500306	0.1485	45.710525	0.87672	0.01812	204.5	0.00579	33.700461	0.001968	6.47	4.58494	6.530703	361.288	0.0147	0.20108	12.189	0.0798	233.53	363.940135	161.4939	2750.148731	1.12054
		ADH5	ADHX_HUMAN	Alcohol dehydrogenase class-3 OS=Homo sapiens OX=9606 GN=ADH5 PE=1 SV=4	P11766;	122.54	5	27	0.0311	0.00242	0.0535	0.00167	0.04485	7.6448	0.0422	0.027	0.0795	0.02205	0.0225	0.001795	0.1045	0.00825	0.0266	0.0085	0.1345	37.490254	0.0745	7.500612	0.2475	0.002625	0.0268	0.0302	0.001265	0.00965	0.002305	0.00328	112.200288	0.03735	0.003515	0.00239	6.8796	1.20416	72.920399	0.133	0.0037	0.000675	0.00299	1.472924	0.00135
		ADNP	ADNP_HUMAN	Activity-dependent neuroprotector homeobox protein OS=Homo sapiens OX=9606 GN=ADNP PE=1 SV=1	Q9H2P0;	108.28	3	7	0.01866	0.001452	0.0321	0.001002	0.02691	0.0486	0.02532	0.0162	0.0477	0.01323	0.0135	0.001077	0.0627	0.00495	0.01596	0.0051	0.0807	2.990254	0.0447	1.970306	0.1485	0.001575	0.01608	0.01812	0.000759	0.00579	0.001383	0.001968	51.21	0.02241	0.002109	1.240956	0.0147	0.01062	4.310266	0.0798	11.22074	0.35327	6.193598	28.201462	34.20054
		ADPGK	ADPGK_HUMAN	ADP-dependent glucokinase OS=Homo sapiens OX=9606 GN=ADPGK PE=1 SV=1	Q9BRR6;	78.32	2	6	0.01244	0.000968	19.9107	0.000668	0.23197	389.0162	0.01688	46.1054	0.0318	81.20441	0.009	0.000718	0.0418	0.0033	0.01064	0.0034	0.0538	2.930127	0.0298	0.000306	0.099	0.00105	0.01072	117.00604	0.000506	0.00386	0.000922	0.001312	6.715	0.01494	0.654703	46.100478	0.0098	0.00708	0.000266	0.0532	0.32174	1.300135	15.900598	55.600731	1.05027
		ADRM1	ADRM1_HUMAN	Proteasomal ubiquitin receptor ADRM1 OS=Homo sapiens OX=9606 GN=ADRM1 PE=1 SV=2	Q16186;	130.81	3	10	0.01866	0.001452	0.0321	0.001002	0.02691	0.0486	0.02532	0.0162	0.0477	0.01323	0.0135	0.001077	0.0627	0.00495	0.01596	0.0051	0.0807	4.720127	471.0298	1.100306	0.1485	8.22105	0.01608	0.01812	0.000759	0.00579	0.001383	0.001968	22.349	0.02241	7.081406	12.300956	0.0147	116.00708	38.600133	0.0798	24.40148	1.71027	1.601196	21.900731	1.52927
		SLC25A4	ADT1_HUMAN	ADP/ATP translocase 1 OS=Homo sapiens OX=9606 GN=SLC25A4 PE=1 SV=4	P12235; P05141; P12236;	163.16	2	7	76.30622	1.200484	0.0214	0.267334	104.00897	0.0324	41.00844	42.6054	0.0318	65.20441	687.0045	12.200359	105.0209	0.0033	1300.00532	17.6017	75.2269	0.000254	0.0298	0.000306	0.099	38.000525	108.00536	38.10604	0.000506	0.00386	0.000922	0.001312	4.33	0.01494	0.001406	0.000956	77.1049	4.16354	14.700133	0.0532	0.00148	0.198135	0.001196	4.160731	0.00054
		SLC25A5	ADT2_HUMAN	ADP/ATP translocase 2 OS=Homo sapiens OX=9606 GN=SLC25A5 PE=1 SV=7	Q9H0C2; P12235; P05141; P12236;	160.5	7	347	0.04354	52.502904	98.3535	6.57267	0.06279	91.9972	0.05908	45.4324	0.1113	0.03087	0.0315	21.331436	0.1463	20.1099	0.03724	43.0102	0.1883	1568.000381	0.1043	2212.355459	0.3465	2173.3221	0.03752	9.9042	1483.501265	29.54772	1220.002766	74.10328	726.536576	12.94482	2557.417606	1899.901434	40.7645	0.02478	2033.000399	84.1596	1459.45296	1576.270405	1428.394794	503.932193	564.13535
		SLC25A6	ADT3_HUMAN	ADP/ATP translocase 3 OS=Homo sapiens OX=9606 GN=SLC25A6 PE=1 SV=4	P05141; P12236;	131.84	7	61	0.04354	1.49952	0.0749	1.572004	86.21485	131.081	0.05908	218.5416	0.1113	15.62646	0.0315	118.451077	0.1463	12.3099	0.03724	8.2902	0.1883	248.845381	31.7894	44.164612	63.397	0.003675	0.03752	19.63624	0.001771	27.32965	503.002305	10.11328	39.50072	0.05229	496.402812	532.733434	0.0343	3.80124	105.600665	0.1862	380.70296	486.180405	97.502392	15.904386	148.50135
Core matrisome	ECM Glycoproteins	AEBP1	AEBP1_HUMAN	Adipocyte enhancer-binding protein 1 OS=Homo sapiens OX=9606 GN=AEBP1 PE=1 SV=1	Q8IUX7;	478.9336715	15	173	32.78708	188.846292	77.9498	712.104774	32.49661	0.243	0.1266	0.081	70.1908	328.20992	7.823	32.474667	229.3717	1250.42485	4.01284	42.2304	0.4035	143.151016	0.2235	184.201377	227.693	1454.905775	5.81504	170.16248	123.182436	341.02316	140.925532	3.233528	53.205008	62.99711	678.436327	839.222868	105.6637	58.74248	107.47633	0.399	1162.6037	134.191485	104.57598	41.118772	84.80324
		AFDN	AFAD_HUMAN	Afadin OS=Homo sapiens OX=9606 GN=AFDN PE=1 SV=3	P55196;	63.65	3	3	0.01866	0.001452	0.0321	0.001002	0.02691	0.0486	0.02532	0.0162	0.0477	0.01323	0.0135	0.001077	0.0627	0.00495	0.01596	0.0051	0.0807	0.891254	0.0447	0.000459	0.1485	0.001575	0.01608	0.01812	0.000759	0.00579	0.001383	0.001968	11.090144	0.02241	0.002109	0.001434	0.0147	0.01062	0.000399	0.0798	0.00222	0.000405	0.001794	7.791462	0.00081
		AFG3L2	AFG32_HUMAN	AFG3-like protein 2 OS=Homo sapiens OX=9606 GN=AFG3L2 PE=1 SV=2	Q9Y4W6;	185.78	7	20	0.04354	0.003388	0.0749	0.002338	0.06279	0.1134	0.05908	0.0378	0.1113	0.03087	0.0315	0.002513	0.1463	0.01155	0.03724	0.0119	0.1883	82.750254	0.1043	133.670306	0.3465	0.003675	0.03752	0.04228	0.001771	0.01351	7.262766	55.503936	31.440288	0.05229	0.592218	0.003346	0.0343	0.02478	84.400665	0.1862	10.10444	0.000945	0.004186	45.504386	6.65135
		AGK	AGK_HUMAN	Acylglycerol kinase, mitochondrial OS=Homo sapiens OX=9606 GN=AGK PE=1 SV=2	Q53H12;	47.62	3	8	0.01866	0.001452	0.0321	0.001002	0.02691	0.0486	0.02532	0.0162	0.0477	0.01323	0.0135	0.001077	0.0627	0.00495	0.01596	0.0051	0.0807	39.100127	0.0447	43.489	0.1485	80.60105	0.01608	0.01812	0.000759	0.00579	0.001383	0.001968	30.260144	0.02241	2.741406	0.297956	0.0147	0.01062	1.220266	0.0798	0.00222	0.000405	0.001794	10.801462	1.11054
		PGM3	AGM1_HUMAN	Phosphoacetylglucosamine mutase OS=Homo sapiens OX=9606 GN=PGM3 PE=1 SV=1	O95394;	194.3	7	10	182.03732	0.003388	10.8642	0.002338	16.55382	47.3972	1030.05064	0.0378	1490.0795	1.33646	184.027	0.002513	2440.1254	0.01155	160.89328	0.0119	1760.1614	0.180762	190.9745	34.356365	5360.297	9.05315	1651.9268	0.04228	2.905765	0.01351	10.736805	0.004592	58.208144	0.05229	21.004218	3.602356	26.7294	0.02478	241.696266	14.803	0.8107	5.067205	5.53599	25.169924	66.98108
		AGR2	AGR2_HUMAN	Anterior gradient protein 2 homolog OS=Homo sapiens OX=9606 GN=AGR2 PE=1 SV=1	O95994;	85.04	3	9	0.01866	0.001452	0.0321	0.001002	0.02691	0.0486	0.02532	0.0162	0.0477	0.01323	0.0135	0.001077	0.0627	0.00495	0.01596	0.0051	0.0807	3.890254	0.0447	695.900153	0.1485	0.001575	0.01608	0.01812	0.000759	65.10386	0.001383	0.603256	45.300288	0.02241	0.002109	0.001434	0.0147	0.01062	3.240266	0.0798	0.00222	0.01287	0.098596	0.002193	0.00081
		ADGRE5	AGRE5_HUMAN	Adhesion G protein-coupled receptor E5 OS=Homo sapiens OX=9606 GN=ADGRE5 PE=1 SV=4	P48960;	116.58	5	5	1.65488	0.00242	18.5428	2.011336	14.73588	27.9648	0.0422	25.5216	53.4477	9.82764	14400.018	2.390077	0.1045	0.8326	28900.02128	0.0085	636.1076	27.820254	47000.0596	1.500612	334.198	1.4221	33600.02144	58.32416	0.001265	2.38772	0.830844	2.352624	12.847288	48.42988	0.003515	0.098012	1.8596	14.45962	6.000532	0.133	0.23896	0.34254	2.172392	0.003655	0.00135
Core matrisome	ECM Glycoproteins	AGRN	AGRIN_HUMAN	Agrin OS=Homo sapiens OX=9606 GN=AGRN PE=1 SV=6	O00468;	329.38	13	36	0.08086	0.815808	0.1391	0.004342	0.11661	0.2106	0.10972	7730.0648	0.2067	0.05733	0.0585	0.004667	0.2717	0.02145	0.06916	0.0221	0.3497	101.625108	0.1937	21.251377	0.6435	0.006825	0.06968	0.07852	5.772783	2.52316	11.986071	29.451216	130.280432	0.09711	0.305436	0.006214	30.2139	0.04602	35.161197	0.3458	4.65888	21.541485	2.267176	4.568041	88.30324
		AHDC1	AHDC1_HUMAN	AT-hook DNA-binding motif-containing protein 1 OS=Homo sapiens OX=9606 GN=AHDC1 PE=1 SV=1	Q5TGY3;	45.52	2	2	0.01244	0.000968	0.0214	0.000668	0.01794	0.0324	0.01688	0.0108	0.0318	0.00882	0.009	0.000718	0.0418	0.0033	0.01064	0.0034	0.0538	0.000254	0.0298	0.000306	0.099	0.00105	0.01072	0.01208	0.000506	0.00386	0.000922	0.001312	8.32	0.01494	4.540703	0.274478	0.0098	0.00708	58.000133	0.0532	0.71074	0.457135	0.001196	18.800731	19.60027
		AHNAK	AHNK_HUMAN	Neuroblast differentiation-associated protein AHNAK OS=Homo sapiens OX=9606 GN=AHNAK PE=1 SV=2	Q09666;	2157.085776	113	621	0.70286	1380.8973	575.1942	5196.082332	423.17773	3610.601	114.38684	372.6858	592.0272	3437.33305	178.996	1519.935628	460.2873	75.74055	408.15988	186.9968	430.1752	1744.633683	1669.439	3047.332914	10.124	1152.478925	747.5896	23203.63688	1527.873305	1253.02721	303.092268	1485.574272	1108.028768	789.422	3624.570095	681.969072	13023.0208	656.62108	838.320343	447.563	1397.07054	2031.20716	1544.034952	875.73477	745.00985
		AHSA1	AHSA1_HUMAN	Activator of 90 kDa heat shock protein ATPase homolog 1 OS=Homo sapiens OX=9606 GN=AHSA1 PE=1 SV=1	O95433;	109.86	6	21	0.03732	5.12242	0.0642	0.002004	0.05382	0.0972	0.05064	0.1263	0.0954	0.02646	0.027	0.120795	0.1254	0.0099	0.03192	971.0085	0.1614	9.220381	0.0894	0.566612	0.297	15.602625	0.03216	454.0302	21.573759	242.00772	0.002766	111.102624	2498.91	361.17588	101.621109	45.381434	107.3396	262.35516	150.100266	87.533	143.43148	151.34027	88.641196	11.188924	117.56524
		AIF1	AIF1_HUMAN	Allograft inflammatory factor 1 OS=Homo sapiens OX=9606 GN=AIF1 PE=1 SV=1	P55008;	60.35	2	17	0.01244	57.400484	9.7607	0.000668	0.01794	4.4662	0.01688	0.0108	0.0318	4.98441	0.8245	275	0.0418	0.20865	0.01064	0.1267	0.0538	197.8	0.0298	44.72	0.099	223	0.01072	0.67704	70.4	2.616	114.3	73.100656	25.38	39.00747	12.300703	21.6739	388.0049	6.41354	0.000266	0.0532	12.90074	36.200135	53.200598	13.400731	126.23
		AIF1L	AIF1L_HUMAN	Allograft inflammatory factor 1-like OS=Homo sapiens OX=9606 GN=AIF1L PE=1 SV=1	Q9BQI0;	66.8	2	6	0.01244	0.000968	0.0214	0.000668	62.90897	0.0324	0.01688	0.0108	0.0318	0.00882	0.009	0.068159	0.0418	0.0033	30.80532	0.0034	0.0538	7.960127	0.0298	12.100153	0.099	0.00105	182.00536	327.00604	3.990253	50.20193	32.300461	0.001312	10.700144	33.70747	8.320703	0.000956	1230.0049	29.50354	8.280133	0.0532	0.00148	0.00027	0.001196	0.001462	0.00054
		AIFM1	AIFM1_HUMAN	Apoptosis-inducing factor 1, mitochondrial OS=Homo sapiens OX=9606 GN=AIFM1 PE=1 SV=1	O95831;	402.52	14	44	0.08708	96.106292	0.8141	70.704342	0.12558	0.2268	0.11816	0.0756	0.2226	0.06174	0.063	102.004308	0.2926	0.0231	0.07448	0.0238	0.3766	103.861635	0.2086	385.730459	0.693	0.00735	0.07504	0.08456	16.103289	56.12523	0.117732	0.211528	385.050432	291.40264	57.338436	0.446214	0.0686	1.30602	362.174665	1.1258	19.18178	0.00189	62.807176	48.118041	28.68197
		AIMP1	AIMP1_HUMAN	Aminoacyl tRNA synthase complex-interacting multifunctional protein 1 OS=Homo sapiens OX=9606 GN=AIMP1 PE=1 SV=2	Q12904;	43.3	2	2	0.01244	0.000968	0.0214	0.000668	0.01794	0.0324	0.01688	0.0108	0.0318	0.00882	0.009	0.000718	0.0418	0.0033	0.01064	0.0034	0.0538	0.000254	0.0298	0.000306	0.099	0.00105	0.01072	0.01208	0.000506	0.00386	0.000922	0.001312	2.220144	0.01494	0.001406	0.000956	0.0098	16.20354	5.570133	0.0532	0.00148	0.00027	0.001196	0.475731	0.00054
		AKR1A1	AK1A1_HUMAN	Aldo-keto reductase family 1 member A1 OS=Homo sapiens OX=9606 GN=AKR1A1 PE=1 SV=3	P14550;	70.25	4	11	111.01866	0.978452	11.5321	23.137334	43.82691	55.0486	10.42532	52.1162	103.0477	39.21323	325.0135	0.001436	295.0627	30.70495	47.21596	33.2051	396.0807	5.649254	56.8447	86.000153	0.198	8.041575	161.01608	64.91812	3.090759	13.40579	0.001844	0.148968	13.900432	3.60241	1.632109	0.897434	33.4147	12.31062	0.000532	0.1064	0.67448	2.180405	0.312794	0.002924	113.34954
		AKAP12	AKA12_HUMAN	A-kinase anchor protein 12 OS=Homo sapiens OX=9606 GN=AKAP12 PE=1 SV=4	Q02952;	30.8	2	2	0.01244	0.000968	0.0214	0.385334	0.01794	0.0324	0.01688	0.0108	0.0318	0.00882	0.009	0.000718	0.0418	0.0033	0.01064	0.0034	0.0538	0.000254	0.0298	10.200153	0.099	0.00105	0.01072	0.01208	0.000506	0.00386	0.000922	0.001312	0.000288	15.70747	0.001406	0.000956	0.0098	0.00708	3.030133	0.0532	0.00148	0.00027	0.001196	0.001462	0.00054
		AKAP9	AKAP9_HUMAN	A-kinase anchor protein 9 OS=Homo sapiens OX=9606 GN=AKAP9 PE=1 SV=4	Q99996;	520.6336715	17	33	0.10574	2.927744	0.1819	1.06601	0.15249	0.2754	0.71704	0.0918	0.2703	0.07497	0.0765	2.765744	0.3553	0.5464	0.09044	2.2265	0.4573	72.209254	0.2533	190.26	0.8415	4.76235	0.09112	0.10268	0.004301	3.54088	0.007837	10.03584	56.334576	0.12699	320.018436	136.645736	0.0833	0.06018	210.391729	0.4522	19.57536	11.31489	176.958372	207.410965	12.26351
		AKAP8L	AKP8L_HUMAN	A-kinase anchor protein 8-like OS=Homo sapiens OX=9606 GN=AKAP8L PE=1 SV=4	Q9ULX6;	94.08	3	15	0.01866	0.352968	0.0321	0.187668	1.38794	0.0486	0.02532	0.0162	18.4318	0.01323	0.0135	0.001077	148.0418	0.00495	0.01596	0.0051	110.0538	4.740254	0.0447	2.690306	132.099	0.07065	0.01608	0.01812	0.000759	0.00579	0.001383	0.001968	11.290144	0.02241	20.601406	32.600956	0.0147	0.01062	28.300133	0.0798	5.61148	10.70027	0.001794	12.303	0.00081
		ALDH1A1	AL1A1_HUMAN	Retinal dehydrogenase 1 OS=Homo sapiens OX=9606 GN=ALDH1A1 PE=1 SV=2	P00352;	167.47	3	7	0.01866	0.001452	30.9214	0.001002	0.02691	98.0324	0.02532	103.7154	0.0477	168.00882	27.409	5.090718	0.0627	0.00495	57.21064	0.0051	0.0807	0.293254	73.7298	0.000459	0.1485	0.08375	221.01072	8.00208	0.000759	0.00579	0.001383	0.001968	6.900144	0.02241	7.261406	0.110956	0.0147	0.01062	83.400266	0.0798	0.00222	0.000405	0.001794	0.002193	0.00081
		ALDH1B1	AL1B1_HUMAN	Aldehyde dehydrogenase X, mitochondrial OS=Homo sapiens OX=9606 GN=ALDH1B1 PE=1 SV=3	P30837;	221.38	2	9	0.01244	0.000968	0.0214	0.000668	0.01794	0.0324	0.01688	0.0108	0.0318	0.00882	0.009	0.000718	0.0418	0.0033	0.01064	0.0034	0.0538	10.200127	0.0298	0.000306	0.099	0.00105	0.01072	0.01208	0.000506	0.00386	0.000922	0.001312	1.970144	0.01494	0.001406	0.600478	0.0098	0.00708	168.2	0.0532	0.00148	0.00027	0.001196	0.587731	0.00054
		ALDH1L1	AL1L1_HUMAN	Cytosolic 10-formyltetrahydrofolate dehydrogenase OS=Homo sapiens OX=9606 GN=ALDH1L1 PE=1 SV=2	O75891; Q3SY69;	58.63	2	6	0.01244	0.000968	0.0214	0.000668	0.01794	0.0324	0.01688	0.0108	0.0318	0.00882	0.009	0.000718	0.0418	0.0033	0.01064	0.0034	0.0538	9.08	0.0298	0.000306	0.099	0.00105	0.01072	0.01208	0.000506	0.00386	0.000922	0.001312	21.78	0.01494	0.001406	0.000956	0.0098	0.00708	0.000266	0.0532	0.00148	0.00027	0.001196	0.001462	0.00054
		ALDH1L2	AL1L2_HUMAN	Mitochondrial 10-formyltetrahydrofolate dehydrogenase OS=Homo sapiens OX=9606 GN=ALDH1L2 PE=1 SV=2	O75891; Q3SY69;	183.86	6	9	0.03732	2.89242	0.0642	0.05267	0.05382	0.0972	0.05064	0.0324	0.0954	0.02646	0.027	3.283036	0.1254	0.0099	0.03192	0.0102	0.1614	62.300127	0.0894	28.600612	8.0475	0.00315	0.03216	0.03624	0.042065	0.01158	0.002766	0.003936	11.349432	0.04482	0.004218	1.846912	0.0294	0.2187	79.350532	93.933	0.6957	0.739675	1.10299	55.282193	4.94108
		ALDH3A2	AL3A2_HUMAN	Aldehyde dehydrogenase family 3 member A2 OS=Homo sapiens OX=9606 GN=ALDH3A2 PE=1 SV=1	P51648;	113.97	7	25	0.04354	0.003388	0.0749	7.152004	0.06279	56.0972	0.05908	66.827	0.1113	0.03087	14.527	2.684895	0.1463	963.0099	53.03192	661.0102	0.1883	110.820508	0.1043	16.960612	0.3465	0.17515	0.03752	12.93624	7.661518	0.01351	2.805305	3.193936	140.800144	3.48482	5.094812	0.151868	0.0343	178.02124	846.284399	0.1862	7.51496	2.675675	12.00899	40.331655	554.00135
		ALDH4A1	AL4A1_HUMAN	Delta-1-pyrroline-5-carboxylate dehydrogenase, mitochondrial OS=Homo sapiens OX=9606 GN=ALDH4A1 PE=1 SV=3	P30038;	77.16	2	5	0.01244	0.014784	0.0214	0.000668	0.01794	0.0324	0.01688	0.0108	0.0318	0.00882	0.009	1.250359	0.0418	0.0033	0.01064	0.0034	0.0538	7.110127	0.0298	0.196153	0.099	0.00105	0.01072	0.01208	0.000506	0.00386	0.000922	0.001312	40.7	0.01494	42.900703	0.000956	0.0098	0.00708	84.200133	0.0532	17.00074	5.990135	2.290598	66.200731	2.44027
		ALDH7A1	AL7A1_HUMAN	Alpha-aminoadipic semialdehyde dehydrogenase OS=Homo sapiens OX=9606 GN=ALDH7A1 PE=1 SV=5	P49419;	249.74	13	41	0.77464	4.065808	0.1391	0.958008	52.90764	69.9782	0.10972	0.0702	0.2067	0.05733	60.354	1.744308	0.2717	40.05915	155.06384	151.808	115.3228	9.81127	114.7639	43.151071	0.6435	6.2263	0.06968	258.07248	0.402036	16.51123	5.455532	38.507872	247.630576	73.08964	9.991327	3.34378	176.669	314.04248	446.920532	4.7092	8.0414	10.52035	15.99998	4.226041	15.14643
		ALDH9A1	AL9A1_HUMAN	4-trimethylaminobutyraldehyde dehydrogenase OS=Homo sapiens OX=9606 GN=ALDH9A1 PE=1 SV=3	P49189;	48.14	15	102	0.0933	873.006292	60.3498	4.764676	0.13455	0.243	0.1266	0.081	0.2385	0.06615	24.563	0.005385	0.3135	24.9231	554.07448	909.0238	0.4035	294.980889	0.2235	116.661224	0.7425	61.5223	834.16968	0.0906	2662.132036	1325.11016	135.183993	27.738528	1298.060144	6.84458	67.554639	90.91038	233.5539	729.27894	229.446931	3047.3458	6.64962	2.987785	0.00897	39.578041	82.90324
		ALB	ALBU_HUMAN	Albumin OS=Homo sapiens OX=9606 GN=ALB PE=1 SV=2	P02768;	1111.66	45	2359	183.15502	22082.88742	5775.88	13233.75336	638.73189	0.729	259.29916	1060.2268	14133.3929	337.72081	1401.562	3936.754001	460.8778	3866.61775	2313.30748	16922.8712	2246.3222	5037.551651	1998.5215	6705.036295	1702.178	13388.01785	637.20368	2038.5014	2848.997096	1359.29141	5519.504291	2215.301484	8766.451952	3021.37892	10803.00887	6409.950906	2659.1603	39365.94142	4100.670826	246.7172	931.23516	10943.74365	4240.86094	8744.375889	3266.82837
		ALDH2	ALDH2_HUMAN	Aldehyde dehydrogenase, mitochondrial OS=Homo sapiens OX=9606 GN=ALDH2 PE=1 SV=2	P05091;	521.51	16	161	0.09952	6.09726	0.1712	0.005344	0.14352	0.2592	0.13504	1.471	0.2544	0.07056	0.072	3025.834667	0.3344	0.94475	0.08512	4.5855	0.4304	45.20027	0.2384	4.302295	0.792	391.7263	0.08576	59.8906	54.162036	0.03088	0.007376	0.010496	799.530144	0.11952	166.886327	366.876102	20.7735	20.01956	1408.676532	12.699	31.71738	141.907485	68.96598	342.37231	84.89143
		ALDOA	ALDOA_HUMAN	Fructose-bisphosphate aldolase A OS=Homo sapiens OX=9606 GN=ALDOA PE=1 SV=2	P04075; P09972;	299.75	16	236	10.8933	4616.76484	362.1605	708.843674	0.14352	0.2592	4.4866	98.981	156.2385	106.06615	170.0675	1060.683949	130.3135	0.0264	0.08512	19.2255	0.4304	453.701016	2.0935	935.360918	0.792	63.40935	35.3804	26.5906	53.213542	5.06895	234.835532	4576.408528	220.311152	1027.09711	796.50703	269.06478	41.9735	6306.12602	1297.289532	31.399	365.48714	155.80162	343.391478	718.209348	1314.55297
		ALDOC	ALDOC_HUMAN	Fructose-bisphosphate aldolase C OS=Homo sapiens OX=9606 GN=ALDOC PE=1 SV=2	P04075; P09972;	150.38	3	17	0.01866	0.001452	199.0214	0.001002	0.02691	0.0486	4.10688	0.0162	0.0477	6.50882	1.869	0.001077	0.0627	0.00495	0.01596	0.0051	0.0807	0.000381	22.3298	175.000306	1.799	0.001575	1.46072	0.01812	0.000759	0.00579	0.001383	0.001968	46.56	0.02241	1.731406	0.001434	0.0147	0.01062	33.570133	0.0798	0.00222	0.000405	0.001794	80.600731	0.00081
		AKR1B1	ALDR_HUMAN	Aldo-keto reductase family 1 member B1 OS=Homo sapiens OX=9606 GN=AKR1B1 PE=1 SV=3	P15121; C9JRZ8;	76.88	3	6	0.01866	0.001452	0.0321	0.001002	0.02691	0.0486	0.02532	0.0162	0.0477	0.01323	0.0135	0.001077	0.0627	0.00495	0.01596	0.0051	0.0807	0.000381	0.0447	0.000459	0.1485	0.001575	0.01608	0.01812	0.000759	0.00579	0.001383	0.001968	84.92	0.02241	0.002109	0.001434	0.0147	0.01062	22.400266	0.0798	0.00222	0.000405	0.001794	2.650731	0.00081
		ALG5	ALG5_HUMAN	Dolichyl-phosphate beta-glucosyltransferase OS=Homo sapiens OX=9606 GN=ALG5 PE=1 SV=1	Q9Y673;	112.61	3	6	0.01866	0.001452	0.0321	0.001002	0.02691	0.0486	0.02532	0.0162	0.0477	0.01323	0.0135	0.001077	0.0627	0.00495	0.01596	0.0051	0.0807	101.91	0.0447	9.730306	0.1485	0.001575	0.01608	0.01812	0.000759	0.00579	0.001383	18.001312	6.800144	0.02241	5.771406	0.001434	0.0147	0.01062	47.500266	0.0798	0.00222	0.10027	0.001794	0.002193	0.00081
Core matrisome	ECM Glycoproteins	IGFALS	ALS_HUMAN	Insulin-like growth factor-binding protein complex acid labile subunit OS=Homo sapiens OX=9606 GN=IGFALS PE=1 SV=1	P35858;	51.81	2	3	0.01244	0.000968	0.0214	0.000668	0.01794	0.0324	0.01688	0.0108	0.0318	0.00882	0.009	0.000718	0.0418	0.0033	0.01064	0.0034	0.0538	0.000254	0.0298	0.472153	0.099	0.00105	0.01072	0.01208	0.000506	0.00386	0.000922	0.001312	70.82	0.01494	0.001406	0.000956	0.0098	0.00708	30.000133	0.0532	0.00148	0.00027	0.001196	0.001462	0.00054
Matrisome-associated	ECM Regulators	AMBP	AMBP_HUMAN	Protein AMBP OS=Homo sapiens OX=9606 GN=AMBP PE=1 SV=1	P02760;	89.8	4	13	0.02488	0.001936	245.0321	0.001336	30.02691	0.0648	0.03376	0.0216	0.0636	109.01323	0.018	0.001436	0.0836	18.70495	239.01596	17.2051	0.1076	0.000508	36.2447	8.770459	0.198	0.0021	0.02144	62.51812	0.001012	0.00772	39.901383	6.251312	42.147144	0.02988	0.002812	0.001912	38.0147	0.01416	41.400266	0.1064	0.00296	0.00054	0.002392	8.572193	0.41481
		RNPEP	AMPB_HUMAN	Aminopeptidase B OS=Homo sapiens OX=9606 GN=RNPEP PE=1 SV=2	Q9H4A4;	57.27	2	2	0.01244	0.000968	0.0214	0.000668	0.01794	0.0324	0.01688	0.0108	0.0318	0.00882	0.009	0.000718	0.0418	0.0033	251.00532	0.0034	0.0538	1.210127	0.0298	6.380153	0.099	0.00105	0.01072	0.01208	0.119253	0.67093	0.000922	3.450656	13.600144	0.01494	0.001406	0.000956	0.0098	6.39354	6.400133	0.0532	0.00148	0.00027	0.001196	7.540731	0.00054
		LAP3	AMPL_HUMAN	Cytosol aminopeptidase OS=Homo sapiens OX=9606 GN=LAP3 PE=1 SV=3	P28838;	136.97	10	31	0.0622	0.268372	0.107	0.00334	0.0897	0.162	0.0844	0.054	0.159	0.0441	0.045	15.003231	0.209	0.0165	0.0532	37.2153	0.269	84.640381	0.149	28.181071	0.495	0.680725	0.0536	0.0604	1.382024	0.0193	430.003688	0.00656	71.090432	7.21723	16.606327	3.193346	0.049	47.63186	12.701197	0.266	8.27592	19.21108	10.459186	136.305848	3.49216
		ANPEP	AMPN_HUMAN	Aminopeptidase N OS=Homo sapiens OX=9606 GN=ANPEP PE=1 SV=4	P15144;	101.3	8	40	56.74354	272.19192	41.7749	154.002338	1.11279	134.1134	4.29908	0.0432	88.4054	25.23087	64.4315	303.101795	12.6463	0.0132	1010.03724	89.4482	34.0883	62.542381	130.1043	54.390459	72.7465	0.0042	32.23752	183.63624	0.002024	216.01158	57.922305	5.794592	26.450432	14.45229	18.204921	112.266912	166.0343	28.72478	12.900931	0.2128	3.43518	25.56654	186.28299	67.261655	10.41762
		ANKRD18A	AN18A_HUMAN	Ankyrin repeat domain-containing protein 18A OS=Homo sapiens OX=9606 GN=ANKRD18A PE=2 SV=3	Q8IVF6; A2A2Z9; P17252;	46.39	2	49	0.01244	0.000968	0.0214	0.000668	0.01794	0.0324	0.01688	0.0108	0.0318	0.00882	0.009	0.000718	0.0418	0.0033	0.01064	0.0034	0.0538	496.000127	0.0298	3080.000153	0.099	0.00105	0.01072	0.01208	0.000506	0.00386	0.000922	0.001312	2085.55	0.01494	36.100703	13.300478	0.0098	0.00708	716	0.0532	43.74	20.200135	61.200598	233.8	12.90027
		ANKRD20A8P	AN20B_HUMAN	Ankyrin repeat domain-containing protein 20B OS=Homo sapiens OX=9606 GN=ANKRD20A8P PE=2 SV=2	Q5TYW2; Q5SQ80; Q5VUR7; Q4UJ75; Q5CZ79;	38.94	2	2	0.01244	15.100484	0.0214	5.700334	0.01794	0.0324	0.01688	0.0108	0.0318	0.00882	0.009	0.000718	0.0418	0.0033	0.01064	0.0034	0.0538	2.490127	0.0298	4.850153	0.099	0.00105	0.01072	0.01208	0.000506	0.00386	0.000922	0.001312	6.144	0.01494	0.001406	0.000956	0.0098	0.00708	49.400133	0.0532	0.00148	10.800135	0.001196	0.336731	0.00054
		ANP32A	AN32A_HUMAN	Acidic leucine-rich nuclear phosphoprotein 32 family member A OS=Homo sapiens OX=9606 GN=ANP32A PE=1 SV=1	P39687; O43423;	87.83	2	13	0.01244	0.000968	0.0214	0.000668	0.01794	0.0324	0.01688	0.0108	0.0318	0.00882	0.009	0.000718	0.0418	0.0033	0.01064	0.0034	0.0538	31.400127	0.0298	0.000306	0.099	0.00105	0.01072	0.01208	0.000506	0.00386	0.000922	58.300656	45.135	50.60747	0.001406	0.000956	0.0098	0.00708	408.3	0.0532	7.93074	4.810135	31	65.2	12.32
		ANP32B	AN32B_HUMAN	Acidic leucine-rich nuclear phosphoprotein 32 family member B OS=Homo sapiens OX=9606 GN=ANP32B PE=1 SV=1	Q92688;	81.55	3	12	0.01866	0.001452	0.0321	0.001002	0.02691	0.0486	0.02532	0.0162	0.0477	0.01323	0.0135	1.120718	0.0627	0.00495	0.01596	0.0051	0.0807	37.280127	0.0447	0.000459	0.1485	1.14105	0.01608	0.01812	0.166506	17.80386	0.001383	58.301312	53.36	50.61494	0.002109	0.001434	0.0147	0.01062	312.000266	0.0798	7.93148	4.28027	3.201196	63.000731	155.20027
		ANP32E	AN32E_HUMAN	Acidic leucine-rich nuclear phosphoprotein 32 family member E OS=Homo sapiens OX=9606 GN=ANP32E PE=1 SV=1	Q9BTT0;	137.66	2	12	0.01244	0.000968	0.0214	0.000668	0.01794	0.0324	0.01688	0.0108	0.0318	0.00882	0.009	0.000718	0.0418	0.0033	0.01064	0.0034	0.0538	14.100127	0.0298	0.000306	0.099	0.00105	0.01072	0.01208	0.000506	0.00386	0.000922	0.001312	125.000144	0.01494	0.001406	0.000956	0.0098	0.00708	49.300133	0.0532	0.00148	0.00027	9.860598	1.480731	0.00054
		ANKFY1	ANFY1_HUMAN	Rabankyrin-5 OS=Homo sapiens OX=9606 GN=ANKFY1 PE=1 SV=2	Q9P2R3;	37.91	4	6	0.02488	0.001936	0.0428	0.001336	0.03588	0.0648	0.03376	0.0216	0.0636	0.01764	0.7215	0.001436	0.0836	0.0066	0.02128	0.0068	0.1076	2.561254	0.0596	25.905153	0.198	0.086875	0.02144	0.02416	0.001012	199.00579	0.001844	0.002624	17.010288	0.02988	5.542109	2.251434	0.0196	0.01416	0.482266	0.1064	4.06222	0.60627	1.511794	4.901462	1.29081
Matrisome-associated	Secreted Factors	ANGPTL4	ANGL4_HUMAN	Angiopoietin-related protein 4 OS=Homo sapiens OX=9606 GN=ANGPTL4 PE=1 SV=2	Q9BY76;	78.38	2	3	0.01244	0.000968	0.0214	0.000668	0.01794	0.0324	0.01688	0.0108	0.0318	0.00882	0.009	6.660359	0.0418	0.0033	0.01064	0.0034	0.0538	38.600127	0.0298	70.800153	0.099	11.800525	0.01072	0.01208	0.000506	0.00386	0.000922	0.001312	77.200144	0.01494	1.530703	1.460478	0.0098	0.00708	19.000133	0.0532	0.00148	0.00027	0.001196	106.000731	7.21027
		ANK1	ANK1_HUMAN	Ankyrin-1 OS=Homo sapiens OX=9606 GN=ANK1 PE=1 SV=3	P16157;	68.15	4	9	0.02488	0.155452	0.0428	0.001336	0.03588	0.0648	0.03376	0.0216	0.0636	0.01764	0.018	0.001436	0.0836	0.0066	0.02128	0.0068	0.1076	0.000508	0.0596	0.000612	0.198	0.0021	0.02144	0.02416	0.001012	56.40579	1.509922	0.002624	0.000576	0.61041	0.002812	0.001912	0.0196	15.81062	9.730399	0.1064	0.20322	0.00054	19.300598	1.302193	0.00108
		ANKLE2	ANKL2_HUMAN	Ankyrin repeat and LEM domain-containing protein 2 OS=Homo sapiens OX=9606 GN=ANKLE2 PE=1 SV=4	Q86XL3;	69.23	2	2	0.01244	0.000968	0.0214	0.000668	0.01794	0.0324	0.01688	0.0108	0.0318	0.00882	0.009	0.000718	0.0418	0.0033	0.01064	0.0034	0.0538	0.000254	0.0298	0.289153	0.099	0.00105	0.01072	0.01208	0.000506	0.00386	0.000922	0.001312	23.65	0.01494	0.001406	0.000956	0.0098	0.00708	0.000266	0.0532	0.00148	0.00027	0.001196	0.001462	0.00054
		PRMT1	ANM1_HUMAN	Protein arginine N-methyltransferase 1 OS=Homo sapiens OX=9606 GN=PRMT1 PE=1 SV=3	Q99873;	213.35	7	13	0.04354	0.003388	0.0749	0.002338	0.06279	0.1134	0.05908	0.0378	0.1113	0.03087	0.0315	0.002513	0.1463	2.7899	0.03724	0.7052	0.1883	0.240762	0.1043	0.946918	0.3465	0.003675	0.03752	0.04228	0.001771	0.01351	0.003227	0.004592	323.050144	0.05229	3.604218	0.003346	0.0343	0.02478	82.801532	0.1862	3.7247	1.68081	33.603588	67.813655	0.44362
		PRMT5	ANM5_HUMAN	Protein arginine N-methyltransferase 5 OS=Homo sapiens OX=9606 GN=PRMT5 PE=1 SV=4	O14744;	81.76	6	8	0.03732	0.002904	0.0642	0.002004	0.05382	0.0972	0.05064	0.0324	0.0954	0.02646	0.027	0.002154	0.1254	0.0099	0.03192	0.0102	0.1614	0.385635	0.0894	130.100612	0.297	0.00315	0.03216	0.03624	6.831265	35.80965	3.862305	0.06588	48.140432	0.04482	18.492812	4.300912	0.0294	0.02124	100.753266	0.1596	53.63296	0.35224	14.40299	1006.541462	7.68135
		ANKRD31	ANR31_HUMAN	Ankyrin repeat domain-containing protein 31 OS=Homo sapiens OX=9606 GN=ANKRD31 PE=2 SV=2	Q8N7Z5;	54.31	2	4	0.01244	0.000968	0.0214	0.000668	0.01794	0.0324	0.01688	0.0108	0.0318	0.00882	0.009	0.000718	0.0418	0.0033	0.01064	0.0034	0.0538	81.8	0.0298	62.8	0.099	0.00105	0.01072	0.01208	0.000506	0.00386	0.000922	0.001312	8.87	0.01494	0.001406	0.000956	0.0098	0.51854	0.000266	0.0532	0.00148	0.594135	0.001196	2.400731	0.00054
		ANKRD44	ANR44_HUMAN	Serine/threonine-protein phosphatase 6 regulatory ankyrin repeat subunit B OS=Homo sapiens OX=9606 GN=ANKRD44 PE=1 SV=3	Q8N8A2;	91.58	3	6	141.01244	0.001452	0.0321	0.001002	0.02691	0.0486	0.02532	0.0162	0.0477	0.01323	17.309	0.001077	0.0627	0.00495	0.01596	0.0051	0.0807	5.890127	0.0447	0.000459	0.1485	0.001575	0.01608	0.01812	0.000759	0.00579	0.001383	0.001968	1.890288	0.02241	0.002109	0.001434	0.0147	0.01062	1.390266	0.0798	0.00222	0.000405	0.001794	1.081462	0.00081
Matrisome-associated	ECM Regulators	SERPINC1	ANT3_HUMAN	Antithrombin-III OS=Homo sapiens OX=9606 GN=SERPINC1 PE=1 SV=1	P01008;	36.55	8	32	0.04976	12.603388	0.0856	15.207004	0.07176	0.1296	0.06752	0.0432	0.1272	0.03528	0.036	1.012513	0.1672	0.0132	9.56724	0.0136	0.2152	1.302635	0.1192	11.860918	0.396	3.343675	0.04288	1.15228	27.986265	566.01351	29.952766	1344.003936	16.344576	139.40682	117.323515	224.711912	99.4343	2314.92124	85.740665	0.2128	0.00592	34.31081	41.503588	20.705117	413.11381
Matrisome-associated	ECM-affiliated Proteins	ANXA11	ANX11_HUMAN	Annexin A11 OS=Homo sapiens OX=9606 GN=ANXA11 PE=1 SV=1	P50995;	125.76	3	17	0.01866	30.000968	0.0321	0.001002	0.02691	224.0324	0.02532	57.6108	0.0477	18.60882	0.0135	29.977359	0.0627	5.1333	0.01596	5.3617	0.0807	39.73	0.0447	32.500153	0.1485	28.00105	0.01608	62.40604	0.000759	0.00579	0.001383	6.885656	1.614144	0.77494	14.590703	13.700956	1.2698	9.21708	0.000399	0.0798	4.34148	0.98927	88.901196	74.800731	276.00054
Matrisome-associated	ECM-affiliated Proteins	ANXA1	ANXA1_HUMAN	Annexin A1 OS=Homo sapiens OX=9606 GN=ANXA1 PE=1 SV=2	P04083;	388.61	8	205	0.04976	14.503388	0.0856	108.002338	35.07282	0.1296	0.06752	63.4378	0.1272	0.03528	0.036	11.602513	0.1672	35.31155	0.04256	8.1419	0.2152	251.770127	20.8043	391.600459	2350.397	21.94315	30.00216	27.94228	19.963518	2.12351	502.002305	2.024592	122.343432	2.14229	357.832109	248.301912	0.0392	0.02832	124.620532	0.2128	144.80296	347.07054	270.802392	408.652924	251.96931
Matrisome-associated	ECM-affiliated Proteins	ANXA2	ANXA2_HUMAN	Annexin A2 OS=Homo sapiens OX=9606 GN=ANXA2 PE=1 SV=2	P07355; A6NMY6;	410.23	27	659	164.3555	50.391132	450.2675	4718.009346	151.51528	182.4188	613.20256	333.6296	190.1816	450.99702	686.2035	2307.37718	451.5434	1239.13135	287.16172	397.994	1988.6456	3908.82527	1107.498	10424.72122	737.287	6850.5245	342.32328	777.62684	1201.19806	18323.1186	831.799681	19.145744	1229.730728	634.95434	5443.614354	2554.108648	58.0225	1998.67772	551.805596	11.7916	3574.63192	2371.077295	4844.737166	609.471889	959.80586
Matrisome-associated	ECM-affiliated Proteins	ANXA3	ANXA3_HUMAN	Annexin A3 OS=Homo sapiens OX=9606 GN=ANXA3 PE=1 SV=3	P12429;	131.27	4	9	72.61866	0.001936	0.0428	6.710668	692.02691	78.2486	879.02532	0.0216	764.0477	0.01764	0.018	33.470718	545.0627	119.00495	0.02128	88.8051	764.0807	1.344254	0.0596	1.390459	0.198	424.001575	110.01608	0.02416	37.700759	19.80579	0.001844	0.002624	43.170144	34.62241	9.421406	0.001912	66.6147	53.91062	71.52	0.1064	0.00296	0.00054	0.002392	188	6.93081
Matrisome-associated	ECM-affiliated Proteins	ANXA4	ANXA4_HUMAN	Annexin A4 OS=Homo sapiens OX=9606 GN=ANXA4 PE=1 SV=4	P09525;	223.94	8	37	0.04976	3.793388	0.0856	4.582338	0.07176	0.1296	0.06752	0.0432	0.1272	0.03528	0.036	14.819654	0.1672	3550.01155	0.04256	65870.5085	0.2152	266.700254	0.1192	691.200306	0.396	8.603675	0.04288	0.31428	7.158012	581.01351	0.003688	0.375592	114.640432	13.03682	54.153515	1.223346	317.0294	175.8477	65.378532	0.2128	0.79318	0.340945	219.371588	38.802924	130.80135
Matrisome-associated	ECM-affiliated Proteins	ANXA5	ANXA5_HUMAN	Annexin A5 OS=Homo sapiens OX=9606 GN=ANXA5 PE=1 SV=2	P08758;	82.14	10	75	2.20598	39.881904	17206.0856	3.753006	11.88073	721.6296	0.0844	0.054	0.159	1.34969	0.045	112.908513	0.209	0.05655	0.0532	5.1753	0.269	165.557635	0.149	79.521071	0.495	76.3042	1.83824	0.0604	251.494265	268.14351	45.826688	49.567936	68.535576	175.68229	338.590812	193.303346	16.1441	279.82478	206.780665	0.266	117.20518	106.04081	177.48299	136.455117	282.84835
Matrisome-associated	ECM-affiliated Proteins	ANXA6	ANXA6_HUMAN	Annexin A6 OS=Homo sapiens OX=9606 GN=ANXA6 PE=1 SV=3	P08133;	352.75	22	77	0.13684	39.242744	0.2354	680.45501	0.19734	0.3564	0.18568	0.2086	0.3498	4.4522	1.0375	40.456385	0.4598	58.91135	0.11704	5.0057	0.5918	228.801524	7.7629	53.353583	1.089	1162.200875	171.8072	0.50884	387.253542	21.44367	239.512454	239.031808	302.166008	800.93446	437.660536	322.27917	770.1231	302.64372	331.183862	0.5852	578.98184	369.581295	102.520968	161.070696	113.29758
Matrisome-associated	ECM-affiliated Proteins	ANXA7	ANXA7_HUMAN	Annexin A7 OS=Homo sapiens OX=9606 GN=ANXA7 PE=1 SV=3	P20073;	47.04	4	10	0.02488	0.001936	0.0428	0.001336	0.03588	0.0648	0.03376	0.0216	0.0636	0.01764	0.018	0.211077	0.0836	0.0066	0.02128	0.0068	0.1076	29.850254	0.0596	13.140306	0.198	0.0021	53.81608	0.02416	12.900759	0.00772	8.011383	67.701968	82.58	0.02988	0.251109	0.018534	0.0196	7.45708	24.651133	0.1064	0.00296	0.00054	0.002392	3.222193	0.92981
		ANXA8	ANXA8_HUMAN		P13928; Q5VT79;	30.92	2	2	0.01244	0.000968	0.0214	0.000668	0.01794	0.0324	0.01688	0.0108	0.0318	0.00882	0.009	0.000718	0.0418	0.0033	0.01064	0.0034	0.0538	9.250127	0.0298	0.000306	0.099	0.00105	0.01072	0.01208	0.000506	0.00386	0.000922	0.001312	120.02	0.01494	0.001406	0.000956	0.0098	0.00708	0.113133	0.0532	0.00148	63.100135	0.001196	0.001462	0.00054
		AOC3	AOC3_HUMAN	Membrane primary amine oxidase OS=Homo sapiens OX=9606 GN=AOC3 PE=1 SV=3	Q16853;	140.89	5	14	0.0311	36.701936	0.0535	0.00167	0.04485	0.081	177.03376	20.4216	0.0795	0.02205	0.0225	3.671077	0.1045	39.90495	0.0266	83.7068	0.1345	14.150127	297.6447	18.420306	0.2475	815.071575	0.0268	0.0302	373.200759	39.79579	197.400461	43.102624	35.833144	47.62988	14.181406	25.901912	0.0245	88.86708	1.150532	0.133	43.29658	15.550405	5.356194	223.522193	4.48081
		MAOB	AOFB_HUMAN	Amine oxidase [flavin-containing] B OS=Homo sapiens OX=9606 GN=MAOB PE=1 SV=3	P27338;	258.75	9	55	0.05598	0.004356	0.0963	882.441002	0.08073	0.1458	0.07596	0.0486	0.1431	183.03528	0.0405	7.358154	0.1881	0.01485	0.54156	1.6936	0.2421	101.500381	1.0662	79.050612	0.4455	0.004725	0.04824	91.64832	95.961771	3740.01544	4.110227	194.291592	26.283132	9.93229	2.095624	1.393824	84.9443	0.03186	14.043798	0.2394	0.00666	252.350675	5.054186	1.625848	200.00216
		AP1B1	AP1B1_HUMAN	AP-1 complex subunit beta-1 OS=Homo sapiens OX=9606 GN=AP1B1 PE=1 SV=2	Q10567;	116.68	5	15	0.0311	88.701936	0.0535	44.034202	3.00588	63.3648	2.20376	0.027	2.1836	0.02205	0.0225	64.790718	0.1045	6360.0066	0.0266	6918.2051	0.1345	52.410127	14.4596	25.120306	4.978	0.002625	0.0268	0.0302	0.001265	84.90772	6.881844	135.002624	601.500432	0.03735	22.485406	45.811434	0.0245	3.86416	61.480133	0.133	31.33222	67.098405	10.702392	55.186462	132.57081
		AP1G1	AP1G1_HUMAN	AP-1 complex subunit gamma-1 OS=Homo sapiens OX=9606 GN=AP1G1 PE=1 SV=5	O43747;	80.15	3	4	0.01866	0.965968	0.0321	0.001002	0.02691	0.0486	0.02532	0.0162	0.0477	0.01323	0.0135	0.001077	0.0627	0.00495	0.01596	0.0051	0.0807	0.311254	0.0447	85.300306	0.1485	0.001575	0.01608	0.01812	0.000759	0.00579	0.001383	37.701312	61.11	0.02241	0.002109	0.001434	0.0147	0.01062	20.420133	0.0798	1.36148	0.000405	0.001794	37.601462	0.00081
		TFAP2A	AP2A_HUMAN	Transcription factor AP-2-alpha OS=Homo sapiens OX=9606 GN=TFAP2A PE=1 SV=1	P05549;	137.24	5	11	0.0311	0.00242	0.0535	0.00167	0.04485	0.081	0.0422	0.027	0.0795	0.02205	0.0225	668.001436	0.1045	0.00825	0.0266	0.0085	0.1345	155.760381	0.0745	5.452459	0.2475	0.002625	0.0268	0.0302	0.001265	0.00965	0.002305	0.00328	49.49	0.03735	0.003515	0.00239	0.0245	0.0177	11.800532	0.133	0.0037	0.000675	0.00299	26.002924	0.00135
		AP2B1	AP2B1_HUMAN	AP-2 complex subunit beta OS=Homo sapiens OX=9606 GN=AP2B1 PE=1 SV=1	P63010;	84.6	13	24	0.08086	0.006292	0.1391	0.004342	84.50764	335.1944	0.10972	187.0648	0.2067	104.05292	311.054	4.584308	245.2508	80.17815	297.06384	29.6204	0.3497	57.999143	0.1937	9.791507	0.6435	5.84525	253.06432	109.07248	2.133036	13.82316	8.595071	7.657872	856.760432	22.7447	10.690024	3.666258	16.9588	25.34248	185.151931	0.3458	10.91814	2.532485	2.188578	29.508772	3.5407
		TFAP2D	AP2D_HUMAN	Transcription factor AP-2-delta OS=Homo sapiens OX=9606 GN=TFAP2D PE=1 SV=1	Q7Z6R9;	83.66	2	4	0.01244	0.000968	0.0214	0.000668	0.01794	0.0324	0.01688	0.0108	0.0318	0.00882	0.009	0.000718	0.0418	0.0033	0.01064	0.0034	0.0538	0.000254	0.0298	0.000306	0.099	0.00105	0.01072	0.01208	0.000506	0.00386	0.000922	0.001312	121.63	0.01494	0.061703	0.000956	0.0098	0.00708	7.780133	0.0532	0.00148	0.00027	0.001196	2.330731	0.35827
		AP2M1	AP2M1_HUMAN	AP-2 complex subunit mu OS=Homo sapiens OX=9606 GN=AP2M1 PE=1 SV=2	Q96CW1;	40.36	2	5	5.66622	0.000968	0.0214	0.000668	0.01794	0.0324	0.01688	0.4394	0.0318	0.00882	0.009	0.000718	0.0418	209.00165	0.01064	295.0017	0.0538	1.624	0.0298	0.226153	0.099	0.00105	0.41236	0.01208	0.034353	16.20193	0.085061	0.217656	13.539	0.22047	0.001406	0.000956	0.0098	1.50354	53.778	0.0532	0.00148	0.00027	0.001196	2.600731	0.14227
		AP3B1	AP3B1_HUMAN	AP-3 complex subunit beta-1 OS=Homo sapiens OX=9606 GN=AP3B1 PE=1 SV=3	O00203; Q13367;	42.54	2	5	0.01244	0.000968	0.0214	0.000668	0.01794	0.0324	0.01688	0.0108	0.0318	0.00882	0.009	0.000718	0.0418	0.0033	0.01064	0.0034	0.0538	10.77	0.0298	9.050153	0.099	0.00105	0.01072	0.01208	0.000506	0.00386	0.000922	0.001312	17.34	85.10747	0.001406	0.000956	0.0098	1.14354	0.000266	0.0532	0.00148	0.00027	0.001196	19.900731	0.00054
		API5	API5_HUMAN	Apoptosis inhibitor 5 OS=Homo sapiens OX=9606 GN=API5 PE=1 SV=3	Q9BZZ5;	40.09	3	6	0.01866	0.001452	0.0321	0.001002	0.02691	0.0486	0.02532	0.0162	16.4318	0.01323	0.0135	1.480718	0.0627	0.00495	0.01596	0.0051	56.9538	17.510127	0.0447	0.984306	7.769	0.001575	0.01608	0.01812	0.000759	0.00579	0.001383	0.001968	9.460288	0.02241	0.002109	0.001434	0.0147	0.01062	27.460133	0.0798	0.60948	0.000405	0.001794	0.002193	5.33054
		APMAP	APMAP_HUMAN	Adipocyte plasma membrane-associated protein OS=Homo sapiens OX=9606 GN=APMAP PE=1 SV=2	Q9HDC9;	240.06	9	78	0.05598	0.272872	0.0963	0.020972	17.27176	262.1296	0.07596	0.0486	0.1431	0.03969	0.0405	0.003231	75.8672	0.01485	0.04788	58.0619	0.2421	148.220508	30.2192	247.730765	0.4455	1.4142	0.04824	0.05436	167.843518	834.09965	1.742227	49.604592	241.266144	60.71029	29.389218	1.231346	34.9392	26.42832	389.401266	0.2394	9.99944	4.27401	42.668186	124.024386	109.67135
		APOA1	APOA1_HUMAN	Apolipoprotein A-I OS=Homo sapiens OX=9606 GN=APOA1 PE=1 SV=1	P02647;	412.83	15	101	6.18708	36.006776	455.2391	61.628674	251.12558	70.1268	138.11816	248.9594	277.0067	39.65733	253.7585	81.085231	582.2717	53.1765	190.16916	8.2038	414.3497	60.443143	216.0937	64.546224	998.693	37.20735	10.57504	85.13852	6.823542	12.22702	41.165532	0.00984	632.350576	72.80458	28.574733	146.69268	1050.5988	17.44956	5774.344665	163.9858	8.49188	119.236685	67.734578	1095.125848	387.59216
		APOA2	APOA2_HUMAN	Apolipoprotein A-II OS=Homo sapiens OX=9606 GN=APOA2 PE=1 SV=1	P02652;	68.87	2	110	0.01244	1870.000484	0.0214	756.000334	0.01794	0.0324	0.01688	0.0108	0.0318	0.00882	0.009	177.000359	0.0418	0.0033	0.01064	8.4817	0.0538	28.63	0.0298	123.7	0.099	11.500525	0.01072	0.16504	0.000506	0.00386	93.900461	0.001312	1376	0.01494	82.300703	0.000956	0.0098	0.00708	2253	0.0532	7.67074	0.00027	224.000598	686.000731	696.00027
		APOA4	APOA4_HUMAN	Apolipoprotein A-IV OS=Homo sapiens OX=9606 GN=APOA4 PE=1 SV=4		108.92	13	179	0.08086	500.10484	636.1284	5.581674	0.11661	0.2106	0.10972	36.3648	1.4208	10.77551	0.0585	37.376231	0.2717	638.0198	0.06916	2838.657	0.3497	120.010762	36.1788	10.497224	0.6435	56.945775	0.06968	34.2504	0.003289	0.02509	0.005993	14.607872	296.040576	81.88964	106.008327	209.137868	0.0637	0.04602	1018.220399	0.3458	51.62666	287.38108	106.585488	272.552848	1978.18108
		APOB	APOB_HUMAN	Apolipoprotein B-100 OS=Homo sapiens OX=9606 GN=APOB PE=1 SV=2	P04114;	185.1	23	54	1190.13684	560.92668	0.2461	27.807348	534.48837	0.3726	370.18568	0.1242	2065.3339	95.89702	24.699	6.086539	1170.4598	0.03795	11.51704	3.7774	748.5918	46.684032	0.3427	87.532448	1.1385	309.031025	0.12328	0.13892	202.030513	16.5586	169.678298	449.573776	136.731864	5.38787	219.013357	40.120038	5.8778	6.59788	162.541995	145.3154	119.2048	227.0627	9.693156	78.293696	410.90862
		APOC3	APOC3_HUMAN	Apolipoprotein C-III OS=Homo sapiens OX=9606 GN=APOC3 PE=1 SV=1	P02656;	141.63	2	33	0.01244	23.000484	0.0214	2.850334	0.01794	0.0324	0.01688	0.0108	0.0318	0.00882	0.009	4.190359	0.0418	0.0033	0.01064	0.0034	0.0538	27.71	0.0298	2.330153	0.099	0.00105	0.01072	0.01208	0.000506	0.00386	0.000922	0.001312	11.300144	0.01494	12.300703	8.100478	0.0098	0.00708	34.800133	0.0532	0.00148	35.900135	42.400598	0.001462	0.00054
		APOD	APOD_HUMAN	Apolipoprotein D OS=Homo sapiens OX=9606 GN=APOD PE=1 SV=1	P05090;	337.02	9	86	20.94976	0.538872	5229.0535	1031.502004	90.66279	16.0296	175.85064	826.9316	172.2113	0.03969	2823.8135	215.807154	0.1881	0.2932	867.23192	12.5419	0.2421	32.860635	151.1192	36.570765	321.396	52.103675	28.24288	182.19624	880.001012	17.01544	421.902305	63.203936	171.261432	5525.21494	76.280812	13.363346	0.0441	394.9177	118.870532	0.2394	5.49828	68.24981	186.883588	100.593655	162.57135
		APOE	APOE_HUMAN	Apolipoprotein E OS=Homo sapiens OX=9606 GN=APOE PE=1 SV=1	P02649;	608.2	24	466	5435.23684	11050.20981	6240.2354	435.774876	963.20631	180.411	229.82568	117.6556	758.3657	306.33761	1950.1035	1137.533103	0.5016	27.70795	2926.2454	857.964	0.6456	141.793905	1510.3278	81.830448	1.188	16.1985	496.12328	1115.01476	53.555313	1199.4186	1896.35922	2520.015088	1034.376008	719.81999	116.557842	488.875258	12.1127	671.98526	1692.848798	433.2352	517.85784	862.82735	262.520166	2029.208772	3087.60351
		APOH	APOH_HUMAN	Beta-2-glycoprotein 1 OS=Homo sapiens OX=9606 GN=APOH PE=1 SV=3	P02749;	153.38	7	65	69.6311	18.653936	0.0749	366.101336	207.64485	95.7972	228.05064	691.327	380.5795	1560.02646	166.0025	55.001795	80.1254	1469.7566	97.43192	2772.4468	70.5614	57.282381	113.0894	223.300612	0.3465	65.579625	0.03752	261.97852	4.772265	291.20772	202.822305	697.560624	242.800576	725.47988	63.504218	14.74139	501.4196	3520.71416	54.420532	0.1862	26.90444	89.90954	128.00299	346.907924	0.32162
		APOL2	APOL2_HUMAN	Apolipoprotein L2 OS=Homo sapiens OX=9606 GN=APOL2 PE=1 SV=1	Q9BQE5;	100.29	4	24	0.02488	3.361452	0.0428	0.001336	0.03588	0.0648	0.03376	0.0216	0.0636	0.01764	0.018	0.001436	0.0836	29.90495	0.02128	0.0068	0.1076	15.940254	0.0596	22.250306	0.198	0.0021	0.02144	0.02416	24.011506	0.00772	0.001844	3.271968	28.13	511.02241	15.550703	10.530956	0.0196	0.70562	1.014966	0.1064	12.72148	59.40627	58.501196	0.468193	140.12027
		APOM	APOM_HUMAN	Apolipoprotein M OS=Homo sapiens OX=9606 GN=APOM PE=1 SV=2	O95445;	86.09	3	11	0.01866	7.570968	0.0321	5.370668	0.02691	0.0486	0.02532	0.0162	0.0477	0.01323	0.0135	3.130718	0.0627	0.00495	0.01596	4.8034	0.0807	4.466827	0.0447	0.419306	0.1485	0.38605	0.01608	0.01812	31.700506	0.00579	0.175922	0.001968	106.500144	45.11494	0.002109	36.227978	4.3798	0.49908	63.290133	0.0798	7.73148	16.067	187.240598	10.001462	147.70027
		APRT	APT_HUMAN	Adenine phosphoribosyltransferase OS=Homo sapiens OX=9606 GN=APRT PE=1 SV=2	P07741;	59.47	5	14	0.0311	89.950452	0.0535	71.701336	0.04485	0.081	0.0422	0.027	0.0795	0.02205	0.0225	4.801436	0.1045	63.87495	0.0266	119.5651	0.1345	45.080127	0.0745	153.000153	0.2475	0.002625	0.0268	72.12416	22.001012	1850.00772	18.151383	230.002624	164.339144	83.22988	2.898406	104.807478	536.0147	277.91062	92.561133	0.133	8.23148	1.174405	1.342392	41.580462	6.30711
		AQR	AQR_HUMAN	RNA helicase aquarius OS=Homo sapiens OX=9606 GN=AQR PE=1 SV=4	O60306;	50.06	3	5	0.01866	0.001452	0.0321	0.001002	0.02691	0.0486	0.02532	0.0162	0.0477	0.01323	0.0135	0.001077	0.0627	0.00495	0.01596	0.0051	0.0807	0.801254	0.0447	0.000459	0.1485	0.001575	0.01608	0.01812	0.000759	0.00579	0.001383	1.921312	56.67	0.02241	0.002109	0.001434	0.0147	0.01062	61.500266	0.0798	0.06938	0.000405	0.001794	0.002193	0.00081
		ARL6IP1	AR6P1_HUMAN	ADP-ribosylation factor-like protein 6-interacting protein 1 OS=Homo sapiens OX=9606 GN=ARL6IP1 PE=1 SV=2	Q15041;	33.52	2	3	0.01244	0.000968	0.0214	0.030334	0.01794	0.0324	0.01688	0.0108	0.0318	0.00882	0.009	10.300359	0.0418	0.0033	0.01064	0.0034	0.0538	6.540127	0.0298	6.430153	0.099	0.00105	0.54536	0.01208	10.600253	0.00386	10.400461	28.682	10.000144	0.01494	0.001406	0.000956	20.5049	0.00708	52.300133	0.0532	0.00148	0.195135	0.001196	9.351	4.71027
		ARPC1B	ARC1B_HUMAN	Actin-related protein 2/3 complex subunit 1B OS=Homo sapiens OX=9606 GN=ARPC1B PE=1 SV=3	O15143;	187.18	6	42	0.03732	92.90242	0.0642	0.002004	0.05382	0.0972	0.05064	23.027	0.0954	0.02646	0.027	8.721795	0.1254	0.0099	0.03192	0.0102	0.1614	227.82	0.0894	50.130459	0.297	8.392625	0.03216	0.03624	149.090512	0.01158	77.541844	348.102624	15.344288	127.03735	36.899406	4.801912	3.1545	0.02124	3.310665	41.033	20.6037	3.680675	6.39299	87.152924	0.00162
		ARF1	ARF1_HUMAN	ADP-ribosylation factor 1 OS=Homo sapiens OX=9606 GN=ARF1 PE=1 SV=2	P84077; P61204;	111.79	7	182	0.04354	99.202904	0.0749	106.641336	0.06279	0.1134	0.05908	0.0378	0.1113	0.03087	2739.1225	461.701077	0.1463	20.5099	1200.03192	0.0119	0.1883	212.620381	2020.0894	188.300612	0.3465	52.342625	577.03216	2.06624	11.404265	439.80965	372.702844	29.62328	75.110288	375.29735	47.485109	192.791434	3.5494	292.2177	1041.100266	41.7596	87.23632	93.512405	64.00299	1216.592193	661.72108
		ARF4	ARF4_HUMAN	ADP-ribosylation factor 4 OS=Homo sapiens OX=9606 GN=ARF4 PE=1 SV=3	P18085;	58.44	5	89	180.61866	395.001936	22.9428	934.001336	19.93588	3.6486	22.93376	0.027	25.2636	1.19764	592.9135	763.201077	5.4236	84.4066	341.02128	0.0085	42.3076	77.600254	150.4447	376.300306	307.198	418.0021	100.01608	0.0302	416.001012	0.00965	6.521383	0.00328	198.850144	199.17494	82.002812	152.101434	0.0245	52.61416	572.000266	32.8064	123.32222	115.270405	119.505196	935.026793	10.66754
		ARF5	ARF5_HUMAN	ADP-ribosylation factor 5 OS=Homo sapiens OX=9606 GN=ARF5 PE=1 SV=2	P84085;	191.9	5	69	0.0311	104.001936	0.0535	0.00167	0.04485	0.081	0.0422	0.027	0.0795	0.02205	0.0225	162.001436	0.1045	59.30495	0.0266	0.0085	0.1345	53.030127	0.0745	185.590153	0.2475	0.002625	0.0268	0.0302	4.964259	0.00965	0.002305	0.00328	49.339144	0.03735	16.702812	0.00239	0.0245	0.0177	552.810133	0.133	0.0037	2.58054	0.00299	389.002193	32.20108
		ARHGEF1	ARHG1_HUMAN	Rho guanine nucleotide exchange factor 1 OS=Homo sapiens OX=9606 GN=ARHGEF1 PE=1 SV=2	Q92888;	70.02	3	5	30.41244	133.130484	21.3214	0.001002	9.28794	1.9224	6.98688	0.0162	0.0477	273.62441	53.709	0.001077	0.0627	7.2433	26.31064	4.3334	3.9838	2.332127	76.2298	5.280306	159.099	0.72705	48.31072	0.01812	73.400253	0.00579	13.900922	0.001968	58.140144	0.02241	124.54	56.12	0.0147	0.01062	23.100266	0.0798	33.00148	41.700135	19.950598	41.101462	25.111
		ARHGEF2	ARHG2_HUMAN	Rho guanine nucleotide exchange factor 2 OS=Homo sapiens OX=9606 GN=ARHGEF2 PE=1 SV=4	Q92974;	173.78	10	24	0.0622	0.00484	0.107	0.00334	0.0897	0.162	0.0844	0.054	0.159	0.0441	0.045	1.013231	0.209	5.36485	0.0532	0.017	0.269	21.090635	0.149	6.154918	0.495	125.4032	0.0536	96.05436	43.897671	9.06737	0.725149	71.005904	163.300288	0.0747	31.353812	8.21249	13.6441	43.35424	228.600399	0.266	20.51122	15.180675	118.45699	149.685117	156.48735
		ARHGEF6	ARHG6_HUMAN	Rho guanine nucleotide exchange factor 6 OS=Homo sapiens OX=9606 GN=ARHGEF6 PE=1 SV=2	Q15052;	90.64	2	2	0.01244	0.000968	0.0214	0.000668	0.01794	0.0324	0.01688	0.0108	0.0318	0.00882	0.009	0.000718	0.0418	0.0033	0.01064	0.0034	0.0538	5.610127	0.0298	0.768153	0.099	0.00105	0.01072	0.01208	0.000506	0.00386	0.000922	0.001312	13.6	0.01494	0.001406	0.000956	0.0098	0.00708	22.28	0.0532	0.00148	0.00027	0.001196	288.000731	0.00054
		ARHGEF7	ARHG7_HUMAN	Rho guanine nucleotide exchange factor 7 OS=Homo sapiens OX=9606 GN=ARHGEF7 PE=1 SV=2	Q15052; Q14155;	82.41	2	3	0.01244	0.000968	0.0214	0.000668	0.01794	0.0324	0.01688	0.0108	0.0318	0.00882	0.009	0.000718	0.0418	0.0033	0.01064	0.0034	0.0538	11.32	0.0298	0.997153	0.099	0.00105	0.01072	0.01208	0.000506	0.00386	15.500461	0.424656	0.231144	0.01494	0.001406	0.000956	10.0049	0.00708	4.55	0.0532	0.00148	0.00027	0.001196	0.307731	0.00054
		ARHGEF12	ARHGC_HUMAN	Rho guanine nucleotide exchange factor 12 OS=Homo sapiens OX=9606 GN=ARHGEF12 PE=1 SV=1	Q9NZN5;	35.36	2	25	0.01244	932.000484	0.0214	363.000334	0.01794	0.0324	0.01688	0.0108	0.0318	0.00882	0.009	451.000359	0.0418	0.0033	0.01064	14.3017	0.0538	0.000254	0.0298	68.700153	0.099	81.2346	0.01072	0.01208	0.000506	0.00386	0.000922	0.001312	25.000144	0.01494	2.570703	0.612	0.0098	0.00708	0.998133	0.0532	9.28074	0.00027	100.0341	0.001462	21.30027
		ARHGEF17	ARHGH_HUMAN	Rho guanine nucleotide exchange factor 17 OS=Homo sapiens OX=9606 GN=ARHGEF17 PE=1 SV=1	Q96PE2; Q86YS6;	89.65	2	6	0.01244	0.000968	0.0214	0.000668	0.01794	0.0324	0.01688	0.0108	0.0318	0.00882	0.009	0.000718	0.0418	41.90165	0.01064	98.4017	0.0538	11.91	0.0298	13.04	0.099	0.00105	0.01072	0.01208	0.022253	0.00386	0.000922	0.001312	8.62	770.00747	0.001406	0.000956	0.0098	0.00708	122.000133	0.0532	0.00148	0.00027	0.001196	23.39	0.36127
		AKR7A2	ARK72_HUMAN	Aflatoxin B1 aldehyde reductase member 2 OS=Homo sapiens OX=9606 GN=AKR7A2 PE=1 SV=3	O43488; Q8NHP1;	34.77	3	5	0.01866	0.001452	0.0321	0.001002	0.02691	0.0486	0.02532	0.0162	0.0477	0.01323	0.0135	0.001077	0.0627	0.00495	0.01596	0.0051	0.0807	1.540254	0.0447	9.140306	0.1485	5.16105	0.01608	0.01812	0.000759	0.00579	0.001383	0.001968	47.200144	0.02241	28.701406	10.100956	0.0147	0.01062	59.11	0.0798	0.00222	5.71027	6.871196	163.230731	0.00081
		ARL8A	ARL8A_HUMAN	ADP-ribosylation factor-like protein 8A OS=Homo sapiens OX=9606 GN=ARL8A PE=1 SV=1	Q96BM9; Q9NVJ2;	80.5	2	14	0.01244	0.000968	0.0214	10.500334	0.40497	0.0324	0.01688	0.0108	0.0318	13.90441	0.009	16.900359	0.0418	382.00165	0.01064	0.4017	0.0538	20.400127	0.0298	2.300153	2.1195	3.300525	0.01072	0.01208	0.000506	0.00386	17.300461	0.001312	0.000288	0.01494	1.370703	0.140478	0.0098	0.00708	71.200133	0.0532	0.00148	0.00027	18.57	287.5	0.00054
		ARMC8	ARMC8_HUMAN	Armadillo repeat-containing protein 8 OS=Homo sapiens OX=9606 GN=ARMC8 PE=1 SV=2	Q8IUR7;	36.33	2	3	0.01244	0.000968	0.0214	0.000668	0.01794	0.0324	0.01688	0.0108	0.0318	0.00882	0.009	0.000718	0.0418	0.0033	0.01064	0.0034	0.0538	0.000254	0.0298	0.000306	0.099	0.00105	0.01072	0.01208	0.000506	0.00386	0.000922	0.001312	8.850144	0.01494	0.001406	0.000956	0.0098	0.00708	2.150133	0.0532	0.00148	0.00027	0.001196	0.001462	0.00054
		ARMCX2	ARMX2_HUMAN	Armadillo repeat-containing X-linked protein 2 OS=Homo sapiens OX=9606 GN=ARMCX2 PE=2 SV=1	Q7L311;	151.6	2	3	0.01244	0.000968	0.0214	0.000668	0.01794	0.0324	0.01688	0.0108	0.0318	0.00882	0.009	0.000718	0.0418	0.0033	0.01064	0.0034	0.0538	0.000254	0.0298	0.000306	0.099	0.00105	0.01072	0.01208	0.000506	0.00386	0.000922	0.001312	0.000288	0.01494	0.001406	0.000956	0.0098	0.00708	0.000266	79.6	0.00148	0.00027	0.001196	0.001462	0.00054
		ARMCX3	ARMX3_HUMAN	Armadillo repeat-containing X-linked protein 3 OS=Homo sapiens OX=9606 GN=ARMCX3 PE=1 SV=1	Q9UH62;	94.22	2	7	0.01244	1.910484	0.0214	5.090334	0.01794	0.0324	0.01688	0.0108	0.0318	0.00882	0.9835	0.000718	0.0418	0.0033	0.01064	0.0034	0.0538	7.73	0.0298	8.39	0.099	0.00105	0.01072	0.01208	0.000506	0.00386	0.000922	1.320656	5.620144	0.01494	0.001406	0.000956	0.0098	0.00708	0.159133	41.9266	0.00148	0.00027	0.001196	0.084231	0.00054
		ACTR2	ARP2_HUMAN	Actin-related protein 2 OS=Homo sapiens OX=9606 GN=ACTR2 PE=1 SV=1	P61160;	100.62	5	52	16.92488	0.00242	35.8428	0.00167	13.03588	0.081	0.0422	26.4216	0.0795	0.02205	0.0225	0.001795	0.1045	0.8166	53.22128	1737.0051	0.1345	392.760127	44.3596	302.650153	0.2475	0.002625	0.0268	0.0302	0.374012	0.00965	225.940922	0.00328	173.005	127.02988	0.499812	0.00239	7.2396	71.45208	256.130133	0.133	231.32548	0.000675	28.402392	78.902924	0.00135
		ACTR3	ARP3_HUMAN	Actin-related protein 3 OS=Homo sapiens OX=9606 GN=ACTR3 PE=1 SV=3	P61158;	177.36	12	157	320.06842	67.00484	372.1177	0.74434	75.39867	720.1782	9.73284	47.6594	117.1749	68.34851	654.445	31.71359	1.9199	874.3102	719.05852	3656.1276	1.0759	248.010508	1130.1639	147.731071	5370.5445	20.205775	185.05896	56.4744	376.881518	214.51737	395.913227	291.872904	201.87072	185.7147	114.814218	62.683824	278.1141	1262.24832	329.200798	0.3192	209.39518	127.730945	185.124186	199.655848	286.88062
		ARPC5L	ARP5L_HUMAN	Actin-related protein 2/3 complex subunit 5-like protein OS=Homo sapiens OX=9606 GN=ARPC5L PE=1 SV=1	Q9BPX5;	47.88	2	2	0.01244	0.000968	0.0214	0.000668	0.01794	0.0324	0.01688	0.0108	0.0318	0.00882	0.009	0.000718	0.0418	0.0033	0.01064	0.0034	0.0538	4.600127	0.0298	0.000306	0.099	0.00105	0.01072	0.01208	0.000506	0.00386	0.000922	0.001312	3.460144	0.01494	1.310703	6.710478	0.0098	0.00708	1.490133	14.9266	0.00148	2.920135	0.001196	0.001462	0.00054
		ARPC3	ARPC3_HUMAN	Actin-related protein 2/3 complex subunit 3 OS=Homo sapiens OX=9606 GN=ARPC3 PE=1 SV=3	O15145;	76.17	6	22	0.03732	0.002904	0.0642	176.001336	0.05382	0.0972	0.05064	0.0324	0.0954	0.02646	0.027	3.841795	0.1254	285.00825	0.03192	233.0085	0.1614	65.900381	0.0894	71.570306	0.297	0.00315	0.03216	0.03624	46.501265	718.00965	0.002766	138.00328	97.680288	0.04482	0.004218	0.002868	0.0294	0.02124	82.210532	0.1596	27.0037	0.00081	0.003588	105.152924	0.00162
		ARPC5	ARPC5_HUMAN	Actin-related protein 2/3 complex subunit 5 OS=Homo sapiens OX=9606 GN=ARPC5 PE=1 SV=3	O15511;	221.87	6	45	0.03732	54.40242	0.0642	0.002004	0.05382	0.0972	0.05064	0.0324	0.0954	0.02646	0.027	5.221795	0.1254	0.0099	0.03192	0.0102	0.1614	117.25	0.0894	28.392459	0.297	70.102625	0.03216	0.03624	0.001518	0.01158	0.002766	0.003936	121.900288	385.03735	115.003515	0.002868	0.0294	0.02124	37.700665	0.1596	61.2037	0.00081	0.003588	93.302924	0.00162
		SAG	ARRS_HUMAN		P25391; P10523;	31.21	2	3	0.01244	0.000968	0.0214	0.000668	0.01794	0.0324	0.01688	0.0108	0.0318	0.00882	0.009	0.000718	0.0418	0.0033	0.01064	93.3017	0.0538	6.660127	0.0298	0.488153	0.099	0.00105	0.01072	0.01208	0.000506	0.00386	0.000922	0.001312	0.000288	0.01494	0.001406	0.000956	0.0098	0.00708	0.000266	0.0532	0.16574	0.00027	0.001196	0.181731	0.00054
		ASAH1	ASAH1_HUMAN	Acid ceramidase OS=Homo sapiens OX=9606 GN=ASAH1 PE=1 SV=5	Q13510;	41.33	2	4	0.01244	0.000968	0.0214	0.000668	0.01794	0.0324	0.01688	0.0108	0.0318	0.00882	0.009	0.000718	0.0418	0.0033	0.01064	0.0034	0.0538	8.750127	0.0298	23.100153	0.099	0.00105	0.01072	0.01208	0.000506	11.70193	0.000922	0.001312	7.57	0.01494	132.000703	16.600478	345.0049	0.00708	2.260133	0.0532	6.42074	0.00027	0.001196	3.61	0.00054
		PYCARD	ASC_HUMAN	Apoptosis-associated speck-like protein containing a CARD OS=Homo sapiens OX=9606 GN=PYCARD PE=1 SV=2	Q9ULZ3;	157.66	3	9	59.31244	0.123968	123.0214	0.001002	82.71794	0.0486	0.02532	0.0162	0.0477	35.50882	0.0135	10.970359	305.0418	32.9033	44.71064	15.1823	293.0538	0.000381	94.8298	0.000459	0.1485	0.001575	0.01608	305.01208	3.700506	49.40386	140.250461	0.001968	0.000432	51.31494	0.002109	0.001434	63.6098	68.10708	0.000399	0.0798	0.00222	1.86027	0.001794	0.002193	0.00081
		ASCC2	ASCC2_HUMAN	Activating signal cointegrator 1 complex subunit 2 OS=Homo sapiens OX=9606 GN=ASCC2 PE=1 SV=3	Q9H1I8;	32.42	2	2	0.01244	0.000968	0.0214	0.000668	0.01794	0.0324	0.01688	0.0108	0.0318	0.00882	0.009	0.000718	0.0418	0.0033	0.01064	2.5917	0.0538	4.510127	0.0298	15.400153	0.099	0.00105	0.01072	0.01208	0.000506	0.00386	516.000461	0.001312	13.62	0.01494	0.001406	0.000956	0.0098	0.00708	20.800133	0.0532	0.00148	5.620135	7.130598	2.920731	47.10027
		ASCC3	ASCC3_HUMAN	Activating signal cointegrator 1 complex subunit 3 OS=Homo sapiens OX=9606 GN=ASCC3 PE=1 SV=3	Q8N3C0;	64.58	5	7	0.0311	0.00242	0.0535	0.00167	0.04485	0.081	0.0422	0.027	0.0795	0.02205	0.0225	0.001795	0.1045	1.5666	0.0266	0.0085	0.1345	20.300127	0.0745	20.210153	0.2475	1.8321	0.0268	0.0302	48.801012	43.41579	3.381844	2.862624	35.98	52.52241	5.762109	11.541434	0.0245	84.51416	90.540399	0.133	0.0037	0.000675	0.00299	16.831462	1.46108
		SMPDL3B	ASM3B_HUMAN	Acid sphingomyelinase-like phosphodiesterase 3b OS=Homo sapiens OX=9606 GN=SMPDL3B PE=1 SV=2	Q92485;	58.72	4	4	0.02488	0.001936	0.0428	0.001336	0.03588	0.0648	0.03376	0.0216	0.0636	0.01764	0.018	0.001436	0.0836	0.0066	0.02128	0.0068	0.1076	14.570254	0.0596	0.000612	0.198	0.0021	0.02144	0.02416	0.142759	0.00772	1.941383	0.002624	15.420144	0.02988	0.002812	0.001912	0.0196	0.01416	1.931266	0.1064	0.00296	0.047805	0.002392	0.002924	0.00108
		ASPH	ASPH_HUMAN	Aspartyl/asparaginyl beta-hydroxylase OS=Homo sapiens OX=9606 GN=ASPH PE=1 SV=3	Q12797;	483.91	16	135	0.09952	6.826776	0.1712	550.834342	0.14352	18.6968	0.13504	178.7648	0.5705	263.45733	3.5275	108.990949	2.5735	216.1231	0.08512	172.8938	0.4304	181.830889	0.9615	454.160612	0.792	17.83925	0.08576	231.36644	14.353036	10.12895	16.015993	39.718528	44.463008	261.78964	30.098436	36.626214	0.0784	216.3254	187.830931	0.4256	27.83388	155.744215	11.277774	92.276579	5.11551
Core matrisome	Proteoglycans	ASPN	ASPN_HUMAN	Asporin OS=Homo sapiens OX=9606 GN=ASPN PE=1 SV=2	Q9BXN1;	116.6	10	171	0.0622	0.00484	275.9642	4.053006	635.62485	783.4448	152.71464	105.617	1017.0477	394.12205	476.984	10.362513	964.1672	501.0333	1033.42128	271.4085	199.0883	332.170508	58.9843	1857.975459	9.3255	151.006675	305.01944	142.14228	277.352518	499.70386	139.212766	151.905248	130.385576	430.73229	821.224218	159.203346	448.9645	158.30424	120.210798	295.2128	1907.87896	46.440675	0.224382	120.864386	126.79189
		ASS1	ASSY_HUMAN	Argininosuccinate synthase OS=Homo sapiens OX=9606 GN=ASS1 PE=1 SV=2	P00966;	79.1	6	9	0.03732	0.002904	0.0642	0.02427	0.05382	0.0972	0.05064	0.0324	0.0954	0.02646	0.027	7.321795	0.1254	0.0099	0.03192	0.0102	0.1614	34.867127	0.0894	101.120306	0.297	0.00315	0.03216	20500.0302	34.051012	35500.00965	13.702305	199.00328	66.820432	0.04482	19.222109	23.231434	0.0294	249.53816	0.175632	0.1596	1.8737	77.400405	9.277392	106.076962	5.74135
		ATP12A	AT12A_HUMAN	Potassium-transporting ATPase alpha chain 2 OS=Homo sapiens OX=9606 GN=ATP12A PE=1 SV=3	P54707;	134.73	2	14	0.01244	0.000968	0.0214	0.000668	0.01794	0.0324	0.01688	0.0108	0.0318	0.00882	0.009	0.000718	0.0418	0.0033	0.01064	0.0034	0.0538	8.430127	0.0298	0.000306	0.099	0.00105	0.01072	0.01208	0.000506	0.00386	0.000922	0.001312	56.400144	0.01494	0.001406	2.920478	0.0098	0.00708	0.000266	0.0532	0.00148	0.00027	10.200598	0.001462	3.10027
		ATP13A1	AT131_HUMAN	Endoplasmic reticulum transmembrane helix translocase OS=Homo sapiens OX=9606 GN=ATP13A1 PE=1 SV=2	Q9HD20;	68.21	14	83	0.08708	0.870292	5.5991	0.004676	0.12558	0.2268	0.11816	18.0702	0.2226	286.95292	0.063	26.379308	0.2926	57.8798	144.06916	36.4221	0.3766	297.298254	0.2086	232.659918	0.693	91.2063	0.07504	3.68852	52.873783	17.99316	58.705993	115.307872	121.430864	1811.49217	149.377624	50.006102	53.0637	30.94348	252.940798	148.3458	65.08426	143.865215	29.407176	225.925848	83.4827
		ATP1A1	AT1A1_HUMAN	Sodium/potassium-transporting ATPase subunit alpha-1 OS=Homo sapiens OX=9606 GN=ATP1A1 PE=1 SV=1	P05023;	849.4412477	27	379	0.16794	3859.20868	0.2889	292.408016	239.62425	45.5212	522.82956	71.235	360.4134	80.61466	1376.127	2571.967898	1590.5434	190.3696	0.14364	73.6508	829.6994	668.992016	83.6874	370.252295	1.3365	1059.72155	1297.27864	512.22788	615.265566	80.36439	385.351103	343.295088	1279.350432	58.61181	602.391248	804.058126	87.9927	505.26434	2432.134596	0.7182	166.21406	1473.552295	391.01196	831.70762	550.03859
		ATP1A2	AT1A2_HUMAN	Sodium/potassium-transporting ATPase subunit alpha-2 OS=Homo sapiens OX=9606 GN=ATP1A2 PE=1 SV=1	P54707; P05023; P50993; P13637; Q13733; P20648;	350.04	4	102	0.02488	3810.001452	0.0428	486.001002	0.03588	0.0648	0.03376	0.0216	0.0636	0.01764	0.018	552.001077	0.0836	12.00495	0.02128	131.0051	0.1076	263.890127	0.0596	196.600306	0.198	259.001575	0.02144	63.31812	802.000506	0.00772	356.000922	0.002624	493.46	223.02241	535.701406	378.800956	6.8247	0.01416	0.000532	0.1064	382.20148	520.00027	0.002392	163.002193	17.80081
		ATP1A3	AT1A3_HUMAN	Sodium/potassium-transporting ATPase subunit alpha-3 OS=Homo sapiens OX=9606 GN=ATP1A3 PE=1 SV=3	P05023; P50993; P13637;	547.71	3	49	0.01866	0.001452	0.0321	0.001002	0.02691	0.0486	0.02532	0.0162	0.0477	0.01323	0.0135	0.001077	0.0627	0.00495	0.01596	0.0051	0.0807	27.000254	0.0447	27.100306	0.1485	0.001575	0.01608	0.01812	0.000759	0.00579	0.001383	0.001968	20.310144	0.02241	12.701406	101.900478	0.0147	0.01062	234.8	0.0798	0.00222	34.40027	0.001794	99.701462	0.00081
		ATP1B1	AT1B1_HUMAN	Sodium/potassium-transporting ATPase subunit beta-1 OS=Homo sapiens OX=9606 GN=ATP1B1 PE=1 SV=1	P05026;	84.06	3	15	0.01866	0.001452	10.5214	0.001002	0.02691	134.0324	0.02532	0.0162	0.0477	0.01323	0.0135	0.001077	0.0627	0.00495	0.01596	0.0051	0.0807	148.117127	0.0447	2.020306	0.1485	0.001575	0.01608	0.01812	108.000506	62.10386	79.000922	0.749312	12.243144	0.72694	86.400703	1031.700478	0.0147	0.01062	25.600266	197.0532	973.94074	45.900135	10.710598	0.941462	5.19054
		ATP1B3	AT1B3_HUMAN	Sodium/potassium-transporting ATPase subunit beta-3 OS=Homo sapiens OX=9606 GN=ATP1B3 PE=1 SV=1	P54709;	191.22	5	25	0.0311	274.001936	0.0535	0.00167	0.04485	0.081	0.0422	0.027	0.0795	0.02205	0.0225	4.021436	1230.0836	0.00825	0.0266	0.0085	1180.1076	32.060381	0.0745	69.800459	0.2475	22.3021	0.0268	0.0302	0.001265	0.86872	0.002305	0.00328	206.230144	76.62988	43.302812	47.601434	0.0245	0.0177	211.300266	82.4064	20.22222	60.90027	42.753196	0.003655	137.00108
		ATP2A2	AT2A2_HUMAN	Sarcoplasmic/endoplasmic reticulum calcium ATPase 2 OS=Homo sapiens OX=9606 GN=ATP2A2 PE=1 SV=1	P16615;	912.7736715	30	367	0.1866	630.102584	0.321	911.360682	19.44616	0.486	21.16032	36.3512	0.477	83.52348	298.014	1497.008975	728.6061	121.3729	1780.15428	282.0459	285.7801	840.482143	0.447	875.40683	1.485	276.5019	9.24544	16.07516	775.815819	115.62739	703.30322	22.128368	1524.717152	357.59687	618.52906	653.607616	235.5323	115.42012	438.749527	165.495	372.42096	327.3607	475.272164	238.747158	358.20889
		ATP2A3	AT2A3_HUMAN	Sarcoplasmic/endoplasmic reticulum calcium ATPase 3 OS=Homo sapiens OX=9606 GN=ATP2A3 PE=1 SV=3	Q93084;	475.13	7	34	0.04354	44.402904	0.0749	0.002338	0.06279	0.1134	0.05908	0.0378	0.1113	0.03087	0.0315	0.002513	0.1463	0.01155	0.03724	0.0119	0.1883	137.500127	0.1043	100.490459	0.3465	0.003675	0.03752	0.04228	7.418265	13.21158	4.362766	0.131936	60.431144	19.14482	16.102109	12.002868	2.6694	0.02478	11.300665	0.1862	23.4727	23.76027	6.99299	20.663655	71.41108
		ATP2B1	AT2B1_HUMAN	Plasma membrane calcium-transporting ATPase 1 OS=Homo sapiens OX=9606 GN=ATP2B1 PE=1 SV=4	P20020; P23634;	197.94	4	6	0.02488	0.001936	0.0428	3.811002	0.03588	0.0648	0.03376	0.0216	0.0636	0.01764	0.018	9.551077	0.0836	0.0066	0.02128	0.0068	0.1076	0.000508	0.0596	0.000612	0.198	0.0021	0.02144	0.02416	7.620759	0.00772	0.786383	0.002624	5.899144	0.02988	1.482109	0.268434	0.0196	0.01416	1.930399	0.1064	0.00296	3.590405	20.001794	0.002924	0.00108
		ATP2B4	AT2B4_HUMAN	Plasma membrane calcium-transporting ATPase 4 OS=Homo sapiens OX=9606 GN=ATP2B4 PE=1 SV=2	P20020; P23634;	394.2036715	9	49	0.05598	0.004356	41.1856	113.002672	0.08073	0.1458	0.07596	142.0432	0.1431	176.03528	0.0405	101.612513	0.1881	113.0132	0.04788	74.9119	0.2421	42.720635	0.1341	14.201224	0.4455	28.1042	0.04824	385.04832	6.946971	0.01737	1.843688	0.005904	189.270288	6.46976	67.564218	1.296846	202.0392	217.22478	30.600931	0.2394	9.37644	38.040945	0.146784	38.504386	0.23816
		ATP2C1	AT2C1_HUMAN	Calcium-transporting ATPase type 2C member 1 OS=Homo sapiens OX=9606 GN=ATP2C1 PE=1 SV=3	P98194;	172.7736715	10	26	0.0622	0.00484	0.107	47.303006	0.0897	0.162	0.0844	0.054	0.159	0.0441	0.045	0.155231	0.209	35.61485	0.0532	8.3953	0.269	26.550381	0.149	41.056612	0.495	0.00525	0.0536	0.0604	10.893771	2.97737	8.361688	3.155904	280.460144	8.50776	10.101624	3.632446	2.6241	0.97632	492.534798	0.266	3.63666	4.571215	26.005382	192.785117	15.24549
		ATP5F1EP2	AT5EL_HUMAN	ATP synthase subunit epsilon-like protein, mitochondrial OS=Homo sapiens OX=9606 GN=ATP5F1EP2 PE=1 SV=1	Q5VTU8; P56381;	91.1	2	7	0.01244	0.000968	0.0214	0.000668	0.01794	0.0324	0.01688	0.0108	0.0318	0.00882	0.009	0.000718	18.6209	0.0033	0.01064	0.0034	0.0538	67.5	0.0298	26.6854	0.099	0.00105	8.73536	0.01208	0.819253	0.00386	0.301461	0.001312	9.4	0.01494	0.001406	0.000956	0.0098	0.00708	0.000266	2.0466	0.00148	0.00027	0.001196	0.001462	0.00054
		ATP5PB	AT5F1_HUMAN	ATP synthase F(0) complex subunit B1, mitochondrial OS=Homo sapiens OX=9606 GN=ATP5PB PE=1 SV=2	P24539;	203.17	9	179	130.04976	1495.212904	323.1749	10.882338	326.07176	0.1458	0.07596	0.0486	119.1272	0.03969	184.036	5.472872	0.1881	37.8132	302.04256	36.2136	82.3152	598.700254	133.2043	678.900306	0.4455	287.003675	2230.04288	0.05436	240.911771	0.01737	172.003688	109.92328	219.325576	0.92976	424.683812	446.502868	91.5243	117.82478	352.670532	0.2394	219.00518	293.96881	154.204186	26.924386	248.00189
		ATAD1	ATAD1_HUMAN	Outer mitochondrial transmembrane helix translocase OS=Homo sapiens OX=9606 GN=ATAD1 PE=1 SV=1	Q8NBU5;	30.2	3	7	0.01866	0.001452	0.0321	4.170668	0.02691	0.0486	524.01688	0.0162	0.0477	0.01323	0.0135	0.001077	0.0627	10.1033	0.01596	17.5034	0.0807	23.530127	0.0447	31.8	1960.099	74.90105	0.01608	0.21008	0.000759	11.00386	0.001383	0.001968	4.250144	78.21494	9.401406	13.500956	0.0147	4.61708	0.000399	0.0798	47.50148	4.59027	33.601196	0.002193	61.60054
		ATAD2	ATAD2_HUMAN	ATPase family AAA domain-containing protein 2 OS=Homo sapiens OX=9606 GN=ATAD2 PE=1 SV=1	Q6PL18;	48.11	2	2	0.01244	0.000968	0.0214	0.000668	0.01794	0.0324	0.01688	0.0108	0.0318	0.00882	0.009	0.000718	0.0418	0.0033	0.01064	0.0034	0.0538	0.000254	0.0298	0.000306	0.099	0.00105	0.01072	0.01208	0.000506	0.00386	0.000922	0.001312	3.22	0.01494	0.040403	0.000956	0.0098	0.00708	10.300133	0.0532	0.00148	0.00027	0.001196	0.001462	0.00054
		ATF1	ATF1_HUMAN	Cyclic AMP-dependent transcription factor ATF-1 OS=Homo sapiens OX=9606 GN=ATF1 PE=1 SV=2	P18846; P16220;	56.82	2	6	0.01244	0.000968	0.0214	0.479334	0.01794	0.0324	0.01688	0.0108	0.0318	0.00882	0.009	0.000718	0.0418	0.0033	0.01064	0.0034	0.0538	7.959	0.0298	7.350153	0.099	0.00105	0.01072	0.01208	0.000506	0.00386	0.000922	0.001312	27.800144	0.01494	1.430703	0.023078	0.0098	0.00708	0.515133	0.0532	0.00148	0.00027	0.001196	0.001462	0.00054
		ATG3	ATG3_HUMAN	Ubiquitin-like-conjugating enzyme ATG3 OS=Homo sapiens OX=9606 GN=ATG3 PE=1 SV=1	Q9NT62;	71.64	2	3	0.01244	0.000968	0.0214	0.000668	0.01794	0.0324	0.01688	0.0108	0.0318	0.00882	0.009	0.000718	0.0418	0.0033	0.01064	106.0017	0.0538	5.560127	0.0298	0.000306	0.099	0.00105	0.01072	0.01208	0.000506	0.00386	0.000922	0.001312	4.22	0.01494	0.001406	0.000956	0.0098	0.00708	0.762133	76.0266	0.48874	0.00027	0.001196	0.001462	6.89027
		ATG9A	ATG9A_HUMAN	Autophagy-related protein 9A OS=Homo sapiens OX=9606 GN=ATG9A PE=1 SV=3	Q7Z3C6;	104.6	3	6	0.01866	54.900968	0.0321	57.900668	0.02691	0.0486	0.02532	0.0162	0.0477	0.01323	0.0135	0.292718	0.0627	0.00495	0.01596	0.0051	0.0807	6.780254	0.0447	13.600306	0.1485	116.00105	0.01608	1.90208	0.498506	0.00579	2.180922	0.001968	1.481144	65.31494	2.091406	0.259956	0.0147	70.10708	30.72	0.0798	0.00222	0.000405	0.001794	1.241462	0.12054
		ATP5IF1	ATIF1_HUMAN	ATPase inhibitor, mitochondrial OS=Homo sapiens OX=9606 GN=ATP5IF1 PE=1 SV=1	Q9UII2;	31.56	2	5	0.01244	0.000968	0.0214	0.000668	0.01794	0.0324	0.01688	0.0108	0.0318	0.00882	0.009	0.000718	0.0418	0.0033	0.01064	0.0034	0.0538	3.580127	0.0298	7.76	0.099	0.00105	0.01072	0.01208	0.000506	0.00386	0.000922	0.001312	0.961144	0.01494	0.235703	33.500478	0.0098	0.00708	68.100133	0.0532	31.60074	9.800135	338.000598	0.001462	66.00027
		ATL3	ATLA3_HUMAN	Atlastin-3 OS=Homo sapiens OX=9606 GN=ATL3 PE=1 SV=1	Q6DD88;	58.12	8	40	0.04976	20.303388	95.7749	0.002672	31.66279	0.1296	0.06752	0.0432	0.1272	0.03528	0.036	0.002872	0.1672	0.0132	0.04256	0.0136	0.2152	225.800508	0.1192	409.936459	192.3465	0.0042	0.04288	1.23228	130.001771	2.81351	0.003688	0.005248	74.419288	1.92229	95.694218	37.903346	0.0392	0.02832	45.446232	0.2128	36.2837	47.08181	32.610588	57.082924	0.00216
		ATP5PD	ATP5H_HUMAN	ATP synthase subunit d, mitochondrial OS=Homo sapiens OX=9606 GN=ATP5PD PE=1 SV=3	O75947;	77.13	5	175	0.0311	2357.739484	0.0535	1815.000668	0.04485	0.081	0.0422	22.6832	0.0795	0.30864	2.478	2296.000718	0.1045	92.8033	4.04128	5.9568	0.1345	732.200127	4.4296	770.215153	0.2475	551.630525	13.52144	237.02416	508.000506	87.00772	161.001844	631.002624	369.531	0.03735	144.902109	123.790956	0.0245	19.51416	619.500133	0.133	2.75296	34.780405	233.401196	63.790731	13.81681
		ATP5ME	ATP5I_HUMAN	ATP synthase subunit e, mitochondrial OS=Homo sapiens OX=9606 GN=ATP5ME PE=1 SV=2	P56385;	166.29	3	102	0.01866	0.001452	0.0321	0.001002	0.02691	0.0486	0.02532	0.0162	0.0477	0.01323	0.0135	0.001077	0.0627	0.00495	0.01596	0.0051	0.0807	485.8	0.0447	396.000153	0.1485	0.001575	0.01608	0.01812	0.000759	0.00579	0.001383	0.001968	11.394144	0.02241	4.471406	19.300956	0.0147	0.01062	330.33	0.0798	41.80148	24.20027	76.101196	26.601462	40.20054
		ATP5PF	ATP5J_HUMAN	ATP synthase-coupling factor 6, mitochondrial OS=Homo sapiens OX=9606 GN=ATP5PF PE=1 SV=1	P18859;	201.55	5	92	0.0311	101.001936	0.0535	45.601336	0.04485	3.8048	0.0422	0.027	0.0795	0.02205	0.0225	0.001795	0.1045	0.9786	0.0266	0.0085	0.1345	21.580127	0.0745	0.075012	0.2475	1396.98005	0.0268	387.01812	27.020759	0.00965	139.701383	40.420968	12.970432	0.03735	379.602109	561.100956	0.0245	89.91416	67.400266	0.133	43.04148	35.140405	881.800598	207.702193	144.90081
		ATP5MG	ATP5L_HUMAN	ATP synthase subunit g, mitochondrial OS=Homo sapiens OX=9606 GN=ATP5MG PE=1 SV=3	O75964; Q7Z4Y8;	142.65	2	58	0.01244	0.000968	0.0214	0.000668	0.01794	0.0324	0.01688	0.0108	0.0318	0.00882	0.009	0.000718	0.0418	0.0033	0.01064	0.0034	0.0538	386	0.0298	381	0.099	495.000525	0.01072	0.01208	0.000506	0.00386	0.000922	37.900656	266	0.01494	457.000703	358.000478	0.0098	0.00708	87.400133	0.0532	10.50074	236.000135	287.000598	0.001462	212.00027
		MT-ATP6	ATP6_HUMAN	ATP synthase subunit a OS=Homo sapiens OX=9606 GN=MT-ATP6 PE=1 SV=1	P00846;	37.53	2	4	0.01244	0.000968	0.0214	0.000668	0.01794	0.0324	0.01688	0.0108	0.0318	25.20441	0.009	0.000718	0.0418	0.0033	0.01064	0.0034	0.0538	0.000254	0.0298	5.830153	0.099	0.00105	0.01072	6.53604	2.630253	3.77193	0.000922	3.820656	4.380144	12.90747	0.001406	0.000956	50.3	0.00708	0.000266	242.0266	0.00148	0.00027	0.001196	0.001462	0.00054
		ATP5F1A	ATPA_HUMAN	ATP synthase subunit alpha, mitochondrial OS=Homo sapiens OX=9606 GN=ATP5F1A PE=1 SV=1	P25705;	822.7936715	28	1034	165.50972	2283.210648	112.8782	1380.815014	99.43322	297.105	0.23632	215.0974	0.4452	110.78943	126.588	1819.118103	496.2225	6920.0863	150.133	7394.9167	71.2263	5182.990589	2.1223	5048.011377	4741.287	1255.309575	243.73936	2687.51572	1968.694301	543.04246	1089.607298	2384.216752	4711.018864	1294.53946	1459.44016	749.993038	347.924	1155.23834	4849.372665	302.8916	397.68228	527.43416	793.03096	1240.539634	929.29224
		ATP5F1B	ATPB_HUMAN	ATP synthase subunit beta, mitochondrial OS=Homo sapiens OX=9606 GN=ATP5F1B PE=1 SV=3	P06576;	691.44	20	373	22.51818	1500.009196	607.8926	861.211676	188.76146	1469.6606	71.84348	607.7656	49.6021	895.07497	214.5765	518.555026	696.3971	583.8231	464.49576	760.3621	61.4111	2777.831016	242.2831	2673.194836	0.99	3773.2884	117.10184	1485.48456	954.543795	274.54895	621.299715	479.253984	943.382448	398.71458	13.902654	2156.66717	279.5833	180.51664	1598.811186	191.1788	1104.01332	1476.00243	1401.209568	1322.904772	1948.94978
		ATP5F1D	ATPD_HUMAN	ATP synthase subunit delta, mitochondrial OS=Homo sapiens OX=9606 GN=ATP5F1D PE=1 SV=2	P30049;	139.75	3	106	0.01866	0.001452	0.0321	0.001002	0.02691	0.0486	0.02532	0.0162	0.0477	0.01323	0.0135	0.001077	0.0627	568.0033	0.01596	0.0051	0.0807	434.4	0.0447	712.1	0.1485	374.00105	0.01608	0.01812	520.000253	0.00579	194.000922	11.401312	370.000144	0.02241	382.001406	217.770478	0.0147	0.01062	214.000266	0.0798	235.90074	0.000405	949.400598	0.002193	35.73
		ATP5F1C	ATPG_HUMAN	ATP synthase subunit gamma, mitochondrial OS=Homo sapiens OX=9606 GN=ATP5F1C PE=1 SV=1	P36542;	118.94	9	200	17935.44354	94.403872	5500.0749	1332.302004	555.06279	265.1296	2600.06752	370.9378	452.0113	173.43087	17026.9315	642.321795	9187.1463	691.6599	146.04256	1252.8751	6395.1883	402.190381	335.1192	748.660153	6140.396	1452.226875	0.04824	72.50128	520.001518	699.70965	190.003688	498.30328	307.071288	350.63835	371.074312	471.502868	129.1343	440.07124	2.601064	2.2028	118.40518	209.01081	563.103588	0.477848	675.47189
		ATP5PO	ATPO_HUMAN	ATP synthase subunit O, mitochondrial OS=Homo sapiens OX=9606 GN=ATP5PO PE=1 SV=1	P48047;	40.23	11	63	0.06842	0.005324	0.1177	0.003674	60.7897	0.1782	0.09284	0.0594	0.1749	0.04851	0.0495	7.79359	0.2299	0.01815	6.9032	24.017	0.2959	429.124508	0.1639	910.661306	0.5445	5.57525	0.05896	0.06644	271.332024	0.3253	79.50461	32.871904	169.170432	149.0747	223.00703	195.00478	0.0539	0.03894	73.887064	0.2926	95.2074	123.00135	0.006578	37.433848	170.90243
		ATRX	ATRX_HUMAN	Transcriptional regulator ATRX OS=Homo sapiens OX=9606 GN=ATRX PE=1 SV=5	P46100;	184.9	6	10	0.03732	0.002904	0.0642	0.002004	0.05382	0.0972	0.05064	0.0324	0.0954	0.02646	0.027	0.002154	0.1254	0.0099	0.03192	0.0102	0.1614	3.348408	0.0894	0.616612	0.297	0.00315	0.03216	0.03624	0.001518	0.01158	0.002766	18.832624	55.23	0.04482	73.940812	54.00239	0.0294	0.02124	21.703399	0.1596	21.96296	215.02744	1.81299	270.602924	0.02195
Matrisome-associated	ECM Regulators	ADAMTS4	ATS4_HUMAN	A disintegrin and metalloproteinase with thrombospondin motifs 4 OS=Homo sapiens OX=9606 GN=ADAMTS4 PE=1 SV=3	O75173;	77.33	2	3	0.01244	0.000968	0.0214	0.000668	0.01794	0.0324	0.01688	0.0108	0.0318	0.00882	0.009	0.000718	0.0418	0.0033	0.01064	0.0034	0.0538	0.000254	0.0298	3.250153	0.099	0.00105	0.01072	0.01208	0.000506	0.00386	0.000922	0.001312	33.11	0.01494	0.001406	0.000956	0.0098	0.00708	0.000266	0.0532	0.00148	0.00027	0.001196	0.001462	0.00054
		ATXN2L	ATX2L_HUMAN	Ataxin-2-like protein OS=Homo sapiens OX=9606 GN=ATXN2L PE=1 SV=2	Q8WWM7;	118.54	4	8	0.02488	0.001936	0.0428	0.001336	0.03588	0.0648	0.03376	0.0216	0.0636	0.01764	0.018	16.713018	0.0836	0.0066	0.02128	0.0068	0.1076	55.240254	0.0596	3.450459	0.198	0.395575	0.02144	0.02416	4380.119506	464.00579	1314.800922	34.556556	40.47	0.02988	16.461406	0.050534	0.0196	0.01416	9.840399	0.1064	9.67224	26.901035	17.836196	11.346731	0.00108
		AURKA	AURKA_HUMAN	Aurora kinase A OS=Homo sapiens OX=9606 GN=AURKA PE=1 SV=2	O14965;	33.29	2	2	0.01244	0.000968	0.0214	0.000668	0.01794	0.0324	0.01688	0.0108	0.0318	0.00882	0.009	0.000718	0.0418	0.0033	0.01064	0.0034	0.0538	6.260127	0.0298	9.050153	0.099	2.300525	0.01072	0.01208	0.000506	0.00386	0.000922	0.001312	8.130144	0.01494	2.530703	0.074578	0.0098	0.00708	33.800133	0.0532	0.48674	0.822135	0.001196	2.780731	1.08027
		AVIL	AVIL_HUMAN	Advillin OS=Homo sapiens OX=9606 GN=AVIL PE=1 SV=3	O75366;	129.1536715	6	27	0.03732	349.00242	0.0642	2.170336	0.05382	0.0972	0.05064	0.0324	0.0954	0.02646	0.027	1.581795	0.1254	0.0099	0.03192	0.0102	0.1614	125.710381	0.0894	124.540459	0.297	11.102625	0.03216	74.2302	2.690012	0.01158	0.002766	0.05418	544.800576	11.31988	33.054109	1.05239	118.0245	163.40416	770.790133	62.733	167.57296	31.45054	186.00299	99.303193	173.33108
		B2M	B2MG_HUMAN	Beta-2-microglobulin OS=Homo sapiens OX=9606 GN=B2M PE=1 SV=1	P61769;	151.74	4	64	0.02488	0.342452	0.0428	0.001336	0.03588	0.0648	0.03376	0.0216	0.0636	0.01764	0.018	61.890718	0.0836	0.0066	0.02128	0.0068	0.1076	664.804	0.0596	245.02	0.198	0.0021	0.02144	0.22012	0.001012	0.00772	0.001844	7.331968	305.530144	0.02988	153.131406	1.811256	0.0196	0.01416	21.952266	0.1064	0.56322	12.364435	7.894598	2.182193	1.22081
		SLC4A1	B3AT_HUMAN	Band 3 anion transport protein OS=Homo sapiens OX=9606 GN=SLC4A1 PE=1 SV=3	P02730;	169.7	5	38	0.0311	0.00242	0.0535	0.00167	0.67888	0.081	0.0422	0.027	0.0795	62.91764	0.0225	0.001795	0.1045	0.00825	0.0266	0.0085	0.1345	11.620381	2.8996	9.454459	0.2475	744.701575	0.0268	0.0302	543.000759	21.03579	0.002305	0.00328	52.332144	0.03735	0.003515	0.418912	0.0245	0.0177	194.300399	0.133	2.13122	294.00054	1058.901196	34.448193	12.70108
		B3GAT3	B3GA3_HUMAN	Galactosylgalactosylxylosylprotein 3-beta-glucuronosyltransferase 3 OS=Homo sapiens OX=9606 GN=B3GAT3 PE=1 SV=2	O94766;	92.61	3	10	0.01866	71.560484	0.0321	66.500668	0.02691	0.0486	0.02532	0.0162	0.0477	0.01323	0.0135	23.300718	0.0627	0.00495	0.01596	21.0034	0.0807	22.600127	0.0447	71.900306	0.1485	184.350525	0.01608	0.17208	259.900253	0.00579	552.200461	669.000656	174.530144	0.02241	45.601406	41.000956	0.0147	534.80354	11.500266	0.0798	1170.00148	386.00027	360.001196	37.77	0.00081
		BABAM1	BABA1_HUMAN	BRISC and BRCA1-A complex member 1 OS=Homo sapiens OX=9606 GN=BABAM1 PE=1 SV=1	Q9NWV8;	30.94	2	4	0.01244	0.000968	0.0214	0.000668	0.01794	0.0324	0.01688	0.0108	0.0318	0.00882	0.009	0.000718	0.0418	0.0033	0.01064	0.0034	0.0538	4.395	0.0298	5.04	0.099	0.00105	0.01072	0.01208	7.955	0.00386	0.573461	0.001312	12.33	0.01494	0.222703	2.210478	0.0098	0.00708	16.112	0.0532	0.32374	0.00027	0.070698	4.28	7.987
		BANF1	BAF_HUMAN	Barrier-to-autointegration factor OS=Homo sapiens OX=9606 GN=BANF1 PE=1 SV=1	O75531;	76.43	5	42	0.0311	0.00242	0.0535	15.961002	175.35794	449.4386	185.46232	204.8222	481.3477	134.32323	33.918	2.337077	202.0836	2657.76165	81.62128	4297.3034	195.1076	0.980381	168.0596	111.200459	0.2475	11.5021	71.81608	248.02416	8.135506	292.00772	7.753383	9.052624	0.461576	1110.02988	0.003515	0.00239	0.0245	331.54062	197.880399	65.7064	9.40296	0.000675	0.00299	0.003655	155.00108
		BAG5	BAG5_HUMAN	BAG family molecular chaperone regulator 5 OS=Homo sapiens OX=9606 GN=BAG5 PE=1 SV=1	Q9UL15;	37.12	3	3	0.01866	2.650968	0.0321	0.001002	0.02691	0.0486	0.02532	0.0162	0.0477	0.01323	0.0135	0.001077	0.0627	0.00495	0.01596	0.0051	0.0807	9.280127	0.0447	4.881153	0.1485	0.001575	0.01608	0.01812	0.000759	4.76386	0.001383	0.001968	0.412288	115.01494	0.002109	0.001434	0.0147	113.00708	19.970133	0.0798	0.00222	0.000405	0.001794	0.002193	3.15054
		BAIAP2	BAIP2_HUMAN	Brain-specific angiogenesis inhibitor 1-associated protein 2 OS=Homo sapiens OX=9606 GN=BAIAP2 PE=1 SV=1	Q9UQB8;	52.95	2	5	0.01244	0.000968	0.0214	20.800334	0.01794	0.0324	0.01688	0.0108	0.0318	0.00882	0.009	0.000718	0.0418	0.0033	0.01064	0.0034	0.0538	12.34	0.0298	8.190153	0.099	0.00105	0.01072	0.01208	0.000506	0.00386	0.000922	0.001312	0.417144	0.01494	6.660703	4.110478	0.0098	0.00708	14.05	0.0532	4.73074	5.140135	19.800598	0.978731	0.13427
		BAP18	BAP18_HUMAN	Chromatin complexes subunit BAP18 OS=Homo sapiens OX=9606 GN=BAP18 PE=1 SV=1	Q8IXM2;	30.37	2	2	0.01244	0.000968	0.0214	0.000668	0.01794	0.0324	0.01688	0.0108	0.0318	0.00882	0.009	0.000718	0.0418	0.0033	0.01064	0.0034	0.0538	55.2	0.0298	1.090153	0.099	0.00105	0.01072	0.01208	0.000506	0.00386	0.000922	0.001312	18.32	0.01494	0.001406	0.000956	0.0098	0.00708	0.000266	0.0532	0.00148	0.00027	0.001196	0.001462	0.00054
		BCAP29	BAP29_HUMAN	B-cell receptor-associated protein 29 OS=Homo sapiens OX=9606 GN=BCAP29 PE=1 SV=2	Q9UHQ4;	36.56	5	12	0.0311	36.601936	0.0535	0.00167	0.04485	2.9048	0.0422	9.0416	0.0795	0.02205	0.0225	20.819077	0.1045	69.65385	0.0266	0.0085	0.1345	31.644127	0.0745	165.650153	0.2475	115.0021	0.0268	9.40416	32.301012	0.00965	0.078344	0.00328	14.070432	0.03735	44.454109	52.272434	0.0245	0.0177	54.560399	0.5134	93.77222	53.060405	32.402392	18.802924	0.26351
		BCAP31	BAP31_HUMAN	B-cell receptor-associated protein 31 OS=Homo sapiens OX=9606 GN=BCAP31 PE=1 SV=3	P51572;	356.6536715	18	483	0.11196	2681.542872	49.8712	1388.672338	0.16146	34.093	0.15192	0.3698	0.2862	191.21374	0.081	1884.192872	0.3762	2951.2231	0.09576	1815.2194	0.4842	761.547262	2.2433	2544.045612	0.891	3317.505125	0.09648	362.95456	1304.273036	842.18902	882.832732	143.00984	843.871152	1575.98458	2672.974733	1497.628458	833.2784	89.45664	1952.125798	318.4522	1473.80166	1346.30535	645.877774	1169.510848	1484.82799
		BSG	BASI_HUMAN	Basigin OS=Homo sapiens OX=9606 GN=BSG PE=1 SV=2	P35613;	32.91	3	7	0.01866	412.000968	0.0321	348.000668	0.02691	0.0486	0.02532	0.0162	0.0477	0.01323	0.0135	349.000718	0.0627	0.00495	0.01596	0.0051	0.0807	1.480254	0.0447	0.376306	0.1485	0.001575	0.01608	0.01812	38.400506	0.00579	0.170922	0.888312	40.04	0.02241	0.002109	0.001434	127.0098	0.01062	54.400266	0.0798	0.00222	0.000405	0.001794	27.801462	0.00081
		BASP1	BASP1_HUMAN	Brain acid soluble protein 1 OS=Homo sapiens OX=9606 GN=BASP1 PE=1 SV=2	P80723;	241.2	17	283	0.10574	40.10726	0.3622	198.324676	0.15249	0.2754	0.14348	741.6756	25.5544	649.15733	60.8489	721.803949	0.3553	1825.1198	70.88512	7415.2153	0.4573	178.820889	227.9235	127.341071	0.8415	174.1263	32.88576	571.43852	16.369289	217.52895	113.005993	536.31656	92.741152	553.60458	57.949842	47.736214	197.5735	4495.23186	266.03133	0.4522	35.98088	264.741215	145.178176	427.608041	0.87205
		BAX	BAX_HUMAN	Apoptosis regulator BAX OS=Homo sapiens OX=9606 GN=BAX PE=1 SV=1	Q07812;	75.0436715	2	3	0.01244	0.000968	0.0214	0.000668	0.01794	0.0324	0.01688	0.0108	0.0318	0.00882	0.009	0.000718	0.0418	0.0033	0.01064	0.0034	0.0538	10.100127	0.0298	6.580153	0.099	0.00105	0.01072	0.62004	0.000506	5.42193	0.000922	0.001312	8.330144	0.01494	0.001406	0.000956	0.0098	0.00708	0.000266	0.0532	0.00148	0.00027	0.001196	0.001462	0.00054
		BAZ1A	BAZ1A_HUMAN	Bromodomain adjacent to zinc finger domain protein 1A OS=Homo sapiens OX=9606 GN=BAZ1A PE=1 SV=2	Q9NRL2;	60.1	2	110	0.01244	1.030484	0.0214	0.000668	0.01794	0.0324	0.01688	391.0054	0.0318	0.00882	0.009	0.000718	0.0418	522.00165	0.01064	217.0017	0.0538	110.56	0.0298	1.570153	0.099	1210.000525	0.01072	0.01208	19.200253	0.00386	8.488	0.001312	126.566	0.01494	506.01	1460.636	0.0098	0.00708	210.000133	0.0532	1101.03	285.000135	272.1	31	7.166
		BAZ1B	BAZ1B_HUMAN	Tyrosine-protein kinase BAZ1B OS=Homo sapiens OX=9606 GN=BAZ1B PE=1 SV=2	Q9UIG0;	103.83	7	11	204.6311	250.002904	0.0749	36.502004	14.85382	0.1134	13.85064	0.0378	0.1113	0.03087	171.027	261.002154	53.1254	0.01155	0.03724	109.4085	59.7614	5.530635	0.1043	5.540765	0.3465	154.086525	0.03752	0.04228	0.001771	1176.02965	0.003227	0.004592	50.970432	11807.87735	21.743515	79.291912	0.0343	33.62124	1312.510399	0.1862	14.74296	19.76054	56.402392	11.104386	0.00189
		BCAM	BCAM_HUMAN	Basal cell adhesion molecule OS=Homo sapiens OX=9606 GN=BCAM PE=1 SV=2	P50895;	80.74	3	13	0.01866	0.001452	0.0321	0.001002	0.02691	0.0486	0.02532	0.0162	0.0477	0.01323	0.0135	0.001077	0.0627	0.00495	0.01596	0.0051	0.0807	10.44	0.0447	18.71	0.1485	0.001575	0.01608	0.01812	0.000759	94.99793	0.001383	47.801312	15.002	0.02241	0.002109	0.001434	0.0147	0.01062	3.710266	0.0798	0.15148	0.06497	0.001794	70.901462	21.78027
		PIK3AP1	BCAP_HUMAN	Phosphoinositide 3-kinase adapter protein 1 OS=Homo sapiens OX=9606 GN=PIK3AP1 PE=1 SV=2	Q6ZUJ8;	59.75124768	2	2	0.01244	0.000968	0.0214	0.000668	0.01794	0.0324	0.01688	0.0108	0.0318	0.00882	0.009	0.000718	0.0418	0.0033	0.01064	0.0034	0.0538	9.31	0.0298	1.740153	0.099	0.00105	0.01072	0.01208	0.000506	7.15193	0.031361	0.001312	10.100144	0.01494	0.001406	0.000956	0.0098	0.00708	0.000266	0.0532	0.00148	0.00027	0.001196	0.001462	0.00054
		BCCIP	BCCIP_HUMAN	BRCA2 and CDKN1A-interacting protein OS=Homo sapiens OX=9606 GN=BCCIP PE=1 SV=1	Q9P287;	39.92	2	2	0.01244	0.000968	0.0214	0.000668	0.01794	0.0324	0.01688	0.0108	0.0318	0.00882	0.009	0.000718	0.0418	0.0033	0.01064	0.0034	0.0538	0.000254	0.0298	1.180153	0.099	0.00105	0.01072	0.01208	0.000506	0.00386	0.000922	0.001312	82.02	0.01494	99.300703	91.800478	0.0098	0.00708	2.880133	0.0532	74.40074	77.200135	82.100598	5.620731	0.00054
		BCLAF1	BCLF1_HUMAN	Bcl-2-associated transcription factor 1 OS=Homo sapiens OX=9606 GN=BCLAF1 PE=1 SV=2	Q9NYF8;	46.33	4	8	0.02488	0.001936	0.0428	24.301002	0.03588	0.0648	0.03376	0.0216	0.0636	0.01764	0.018	0.081777	0.0836	0.0066	0.02128	0.0068	0.1076	0.296381	0.0596	13.811306	0.198	6.791575	0.02144	0.02416	0.261759	0.00772	0.084783	0.002624	63.220288	0.02988	2.293406	0.227434	0.0196	0.29862	0.187399	0.1064	1.78222	0.00054	0.002392	0.002924	0.00108
		BOD1L1	BD1L1_HUMAN	Biorientation of chromosomes in cell division protein 1-like 1 OS=Homo sapiens OX=9606 GN=BOD1L1 PE=1 SV=2	Q8NFC6;	55.15	2	2	0.01244	0.000968	0.0214	2.380334	30.70897	40.1162	0.01688	0.0108	0.0318	15.30441	895.5	20.000359	0.0418	17.00165	28.50532	26.6017	0.0538	2.260127	0.0298	3.220153	0.099	0.00105	4.29536	214.8	21.900253	1.17193	29.000461	7.060656	8.060144	74.14	3.860703	0.000956	110.0049	25.00354	1.460133	0.0532	26.90074	0.00027	4.720598	0.057031	0.00054
		GLB1	BGAL_HUMAN	Beta-galactosidase OS=Homo sapiens OX=9606 GN=GLB1 PE=1 SV=2	P16278;	143.32	2	8	0.01244	0.000968	0.0214	0.000668	0.01794	0.0324	0.01688	0.0108	0.0318	39.70441	0.009	0.000718	0.0418	1.69165	0.01064	0.0034	0.0538	85.843	0.0298	54.000153	0.099	0.00105	0.01072	7.58604	0.000506	0.00386	11.400461	0.001312	70.3	0.01494	0.001406	4.370478	0.0098	0.00708	0.000266	0.0532	16.80074	20.200135	0.001196	0.001462	3.95027
Core matrisome	ECM Glycoproteins	TGFBI	BGH3_HUMAN	Transforming growth factor-beta-induced protein ig-h3 OS=Homo sapiens OX=9606 GN=TGFBI PE=1 SV=1	Q15582;	208	18	274	0.11196	442.542124	155.7712	850.551342	262.03758	420.2268	74.57504	1710.0702	289.5226	301.86615	103.872	520.602308	0.3762	118.42475	198.6798	36.9748	112.4573	462.493016	163.1735	732.261377	0.891	592.196825	0.09648	156.28456	80.307542	145.81702	1099.835071	1230.97984	86.726296	57.44458	180.708436	233.72778	68.7485	70.26956	448.665064	0.4788	72.08362	1748.431215	48.785176	2672.26731	700.41097
		BLVRA	BIEA_HUMAN	Biliverdin reductase A OS=Homo sapiens OX=9606 GN=BLVRA PE=1 SV=2	P53004;	62.34	3	9	0.01866	0.001452	0.0321	10.600668	0.02691	0.0486	0.02532	0.0162	0.0477	0.01323	0.0135	0.001077	0.0627	0.00495	0.01596	0.0051	0.0807	0.850254	0.0447	1.770306	0.1485	0.001575	0.01608	0.01812	15.500506	0.00579	4.693461	0.438312	58.600144	0.02241	13.100703	0.001434	0.0147	0.01062	1.466133	0.0798	0.00222	0.28227	11.501196	0.897462	43.423
		ARFGEF2	BIG2_HUMAN	Brefeldin A-inhibited guanine nucleotide-exchange protein 2 OS=Homo sapiens OX=9606 GN=ARFGEF2 PE=1 SV=3	Q9Y6D6; Q9Y6D5;	36.71	4	6	0.02488	0.001936	0.0428	0.001336	0.03588	0.0648	0.03376	0.0216	0.0636	0.01764	0.018	0.001436	0.0836	0.0066	0.02128	0.0068	0.1076	53.89	0.0596	80.350153	0.198	1.531575	0.02144	0.02416	0.001012	13.60579	1.551383	6.581968	40.7	14.42241	0.002812	2.641434	0.0196	2.41062	42.840133	165.6532	1.64222	0.00054	0.002392	10.375731	2.81807
		HSPA5	BIP_HUMAN	Endoplasmic reticulum chaperone BiP OS=Homo sapiens OX=9606 GN=HSPA5 PE=1 SV=2	P11021;	898.1612477	35	1268	61.41148	496.102936	570.0424	503.796016	2.01498	1711.686	0.49096	1241.562	31.2347	1236.03671	6.313	2367.948616	218.2688	648.9095	429.18088	157.5959	38.5908	2691.260651	74.7066	3599.516448	52.4335	2335.558375	3.49224	1373.16308	3018.266325	269.29211	1772.931986	364.447056	4829.172152	422.86663	3526.599357	1684.906038	632.2519	778.14558	11625.43173	0.931	2003.53332	4244.44816	8809.98997	3632.293889	10905.73486
		BLM	BLM_HUMAN	Bloom syndrome protein OS=Homo sapiens OX=9606 GN=BLM PE=1 SV=1	P54132;	42.34	2	9	0.01244	0.000968	0.0214	0.000668	0.01794	0.0324	0.01688	0.0108	0.0318	0.00882	0.009	0.000718	0.0418	0.0033	0.01064	0.0034	0.0538	87.8	0.0298	53.35	0.099	0.00105	0.01072	0.01208	0.000506	0.00386	0.000922	0.001312	229	0.01494	0.001406	0.000956	0.0098	0.00708	436.000133	0.0532	0.00148	0.00027	0.001196	0.001462	0.00054
		BLVRB	BLVRB_HUMAN	Flavin reductase (NADPH) OS=Homo sapiens OX=9606 GN=BLVRB PE=1 SV=3	P30043;	108.42	2	10	0.01244	0.000968	0.0214	11.100334	0.01794	0.0324	0.01688	0.0108	0.0318	0.00882	0.009	0.000718	0.0418	0.0033	0.01064	0.0034	0.0538	1.510127	0.0298	47.11	0.099	0.00105	0.01072	0.01208	0.000506	0.00386	0.000922	0.001312	6	0.01494	0.001406	62.200478	0.0098	0.00708	0.223133	0.0532	0.00148	0.00027	0.001196	0.001462	0.00054
		BMS1	BMS1_HUMAN	Ribosome biogenesis protein BMS1 homolog OS=Homo sapiens OX=9606 GN=BMS1 PE=1 SV=1	Q14692;	157.07	4	4	0.02488	0.001936	0.0428	0.001336	0.03588	0.0648	0.03376	0.0216	0.0636	0.01764	0.018	0.001436	0.0836	0.0066	0.02128	0.0068	0.1076	3.850254	0.0596	1.680459	0.198	0.0021	0.02144	0.02416	0.001012	0.00772	0.001844	0.002624	26.61	0.02988	2.582109	0.162434	0.0196	0.01416	2.720399	0.1064	0.00296	1.120405	0.002392	0.002924	0.00108
		BOP1	BOP1_HUMAN	Ribosome biogenesis protein BOP1 OS=Homo sapiens OX=9606 GN=BOP1 PE=1 SV=2	Q14137;	67.81	2	3	653.00622	0.000968	0.0214	0.000668	0.01794	0.0324	20.80844	0.0108	0.0318	0.00882	0.009	0.000718	64.5209	0.0033	0.01064	0.0034	0.0538	0.000254	137.0149	0.000306	0.099	0.00105	0.01072	10.80604	0.000506	0.00386	0.000922	0.001312	26.61	0.01494	16.200703	0.065778	0.0098	0.00708	0.091233	0.0532	0.00148	0.641135	0.001196	0.001462	0.00054
		CDC42EP4	BORG4_HUMAN	Cdc42 effector protein 4 OS=Homo sapiens OX=9606 GN=CDC42EP4 PE=1 SV=1	Q9H3Q1;	36.51	4	4	0.02488	0.001936	0.0428	0.001336	0.03588	0.0648	0.03376	0.0216	0.3017	0.01764	83.1135	0.001436	0.0836	0.0066	0.02128	0.0068	0.1076	0.000508	0.0596	0.000612	0.198	0.0021	0.02144	0.02416	0.001012	0.00772	0.001844	0.002624	25.071144	10.62241	0.002812	0.001912	0.0196	0.01416	0.000532	0.1064	0.00296	5.540405	4.861794	42.802193	12.51254
		CDC42EP1	BORG5_HUMAN	Cdc42 effector protein 1 OS=Homo sapiens OX=9606 GN=CDC42EP1 PE=1 SV=1	Q00587;	49.7	3	3	0.01866	0.102968	0.0321	0.001002	0.02691	0.0486	0.02532	0.0162	0.0477	0.01323	0.0135	0.001077	0.0627	0.00495	3.27064	0.0051	0.0807	4.390254	0.0447	1.320306	0.1485	0.001575	0.01608	0.01812	0.000759	0.00579	0.001383	0.001968	4.560144	0.02241	12.201406	0.001434	0.0147	0.01062	0.000399	0.0798	0.00222	0.000405	0.001794	0.002193	0.00081
		BROX	BROX_HUMAN	BRO1 domain-containing protein BROX OS=Homo sapiens OX=9606 GN=BROX PE=1 SV=1	Q5VW32;	97.13	2	9	0.01244	0.000968	0.0214	0.000668	0.01794	0.0324	0.01688	0.0108	0.0318	0.00882	0.009	0.000718	0.0418	0.0033	0.01064	0.0034	0.0538	20.26	0.0298	3.77	0.099	0.00105	0.01072	0.01208	20.400253	0.00386	1.180461	35.500656	7.65	0.01494	0.169703	0.021178	0.0098	0.00708	8.410133	0.0532	0.00148	9.250135	0.001196	0.001462	0.14227
		BST2	BST2_HUMAN	Bone marrow stromal antigen 2 OS=Homo sapiens OX=9606 GN=BST2 PE=1 SV=1	Q10589;	119.8	3	28	0.01866	0.001452	0.0321	1.500668	0.02691	0.0486	0.02532	0.0162	0.0477	0.01323	0.0135	333.613	0.0627	0.00495	0.01596	0.0051	0.0807	101.818127	0.0447	265.14	0.1485	111.00105	3.53072	0.01812	344.000253	8.26386	0.001383	0.001968	18.100144	146.01494	174.256703	207.000956	37.8949	0.01062	16.210133	0.0798	167.00148	85.60027	168.001196	1084.370731	87.60054
		BTAF1	BTAF1_HUMAN	TATA-binding protein-associated factor 172 OS=Homo sapiens OX=9606 GN=BTAF1 PE=1 SV=2	O14981;	115.17	2	3	0.01244	0.000968	0.0214	0.000668	0.01794	0.0324	0.01688	0.0108	0.0318	0.00882	0.009	0.000718	0.0418	0.0033	0.01064	0.0034	0.0538	0.000254	0.0298	0.000306	0.099	0.00105	0.01072	0.01208	0.000506	0.65093	0.000922	0.001312	20.12	0.01494	0.001406	0.000956	0.0098	0.00708	0.000266	0.0532	0.00148	0.00027	0.001196	0.001462	0.00054
		BUB3	BUB3_HUMAN	Mitotic checkpoint protein BUB3 OS=Homo sapiens OX=9606 GN=BUB3 PE=1 SV=1	O43684;	201.23	7	43	0.04354	66.20242	0.0749	25.202004	0.06279	0.1134	0.05908	0.0378	0.1113	0.03087	223.027	2.322154	0.1463	36.8099	0.03724	0.0119	0.1883	20.170635	0.1043	0.001071	0.3465	0.003675	0.03752	2.37624	2.171518	0.01351	0.122766	0.004592	146.090144	0.41882	120.682109	52.591912	0.0343	0.02478	123.612233	0.1862	37.94296	3.40081	1.113588	73.102924	76.47135
		BYSL	BYST_HUMAN	Bystin OS=Homo sapiens OX=9606 GN=BYSL PE=1 SV=3	Q13895;	70.21	2	4	0.01244	0.000968	0.0214	0.000668	0.01794	0.0324	0.01688	0.6454	0.0318	0.00882	0.009	0.000718	0.0418	0.0033	0.01064	0.0034	0.0538	0.000254	0.0298	2.780153	0.099	0.00105	0.01072	0.01208	0.000506	0.00386	0.000922	0.001312	5.782	0.01494	7.310703	0.000956	0.0098	0.00708	103.000133	0.0532	0.00148	0.00027	0.001196	0.001462	0.00054
		BZW1	BZW1_HUMAN	Basic leucine zipper and W2 domain-containing protein 1 OS=Homo sapiens OX=9606 GN=BZW1 PE=1 SV=1	Q7L1Q6;	231.8	7	35	0.04354	0.003388	63.1642	0.141004	0.06279	0.1134	0.05908	0.0378	0.1113	0.03087	0.0315	6.001795	0.1463	0.01155	0.03724	0.0119	0.1883	27.240254	0.1043	7.070459	0.3465	146.102625	0.03752	0.04228	29.711265	457.01158	76.542305	0.004592	129.930288	40.04482	101.302812	146.141434	3.7494	0.02478	410.530133	0.1862	68.74322	112.00054	67.44099	202.905731	170.23454
		BZW2	BZW2_HUMAN	Basic leucine zipper and W2 domain-containing protein 2 OS=Homo sapiens OX=9606 GN=BZW2 PE=1 SV=1	Q9Y6E2;	33.17	4	12	305.01866	0.001936	521.0321	1.211002	382.02691	531.0486	0.03376	183.0162	602.0477	180.01323	543.0135	0.001436	0.0836	530.00495	40.41596	387.0051	87.7807	0.805381	847.0447	100.462153	0.198	40.977525	16.71608	729.01812	299.250506	2.32579	6.341383	62.001312	20.350288	26.02241	17.702109	18.893478	362.0098	31.30708	140.8	1170.0798	19.67074	17.500405	0.639794	48.080731	142.09927
		CD163	C163A_HUMAN	Scavenger receptor cysteine-rich type 1 protein M130 OS=Homo sapiens OX=9606 GN=CD163 PE=1 SV=2	Q86VB7;	214.6	7	22	0.04354	0.202904	0.0749	0.002338	0.06279	0.1134	0.05908	0.0378	0.1113	0.03087	0.0315	12.702154	0.1463	48.7099	0.03724	0.0119	0.1883	65.9	0.1043	22.401153	0.3465	7.3691	0.03752	0.04228	3.141518	129.01158	419.242305	1.443936	52.574288	0.05229	26.113515	58.537434	1.9194	0.02478	87.668532	0.1862	11.0037	4.82081	16.95299	9.767924	63.76135
		C1QBP	C1QBP_HUMAN	Complement component 1 Q subcomponent-binding protein, mitochondrial OS=Homo sapiens OX=9606 GN=C1QBP PE=1 SV=1	Q07021;	117.38	3	7	0.01866	0.001452	0.0321	0.001002	0.02691	0.0486	0.02532	0.0162	0.0477	0.01323	0.0135	5.520718	0.0627	0.00495	0.01596	0.0051	0.0807	0.000381	0.0447	0.000459	0.1485	0.001575	0.01608	38.11208	0.000759	0.00579	1.800922	2.101312	53.9	0.02241	0.002109	0.001434	0.0147	0.01062	0.000399	0.0798	0.00222	0.000405	2.611196	23.801462	15.60054
Matrisome-associated	ECM-affiliated Proteins	C1QC	C1QC_HUMAN	Complement C1q subcomponent subunit C OS=Homo sapiens OX=9606 GN=C1QC PE=1 SV=3	P02747;	99.8	2	25	0.01244	0.000968	0.0214	0.000668	0.01794	0.0324	0.01688	0.0108	0.0318	0.00882	0.009	0.000718	0.0418	0.0033	0.01064	1.4817	0.0538	12.65	0.0298	7.890153	0.099	0.00105	0.01072	0.01208	12.100253	0.00386	0.000922	0.001312	6.56	0.01494	28.300703	63.600478	0.0098	0.00708	0.000266	0.0532	15.80074	7.060135	0.001196	0.001462	0.00054
		C1R	C1R_HUMAN	Complement C1r subcomponent OS=Homo sapiens OX=9606 GN=C1R PE=1 SV=2	P00736;	94.74	4	9	6.57866	0.001936	0.0428	0.265002	0.03588	0.0648	0.03376	0.0216	0.0636	0.01764	0.018	0.001436	0.0836	0.0066	0.02128	0.0068	0.1076	6.786254	0.0596	2.590459	0.198	23.501575	0.02144	0.02416	21.000759	0.00772	0.001844	0.531968	171.5	77.62241	0.002812	0.001912	0.0196	0.01416	1.710399	0.1064	0.00296	0.025805	15.801794	47.440731	149.32054
		C1S	C1S_HUMAN	Complement C1s subcomponent OS=Homo sapiens OX=9606 GN=C1S PE=1 SV=1	P09871;	181.79	10	47	56.35598	0.00484	0.107	4.663006	0.0897	46.9458	40.27596	0.054	0.159	0.0441	0.045	13.203872	63.5881	0.0165	0.0532	0.017	0.269	41.800254	0.149	28.201459	0.495	2.8962	44.14824	0.0604	19.962024	0.30837	15.813688	10.258248	329.080288	78.36723	48.063515	107.951912	70.9392	37.13186	132.461198	0.266	55.06592	226.85081	21.414186	185.225117	59.62332
		MTHFD1	C1TC_HUMAN	C-1-tetrahydrofolate synthase, cytoplasmic OS=Homo sapiens OX=9606 GN=MTHFD1 PE=1 SV=3	P11586;	425.77	26	125	0.16172	290.834448	606.7168	36.474648	7.32528	80.705	3.56656	21.8196	6.0716	11.81025	29.0125	6.908616	7.8425	12.6396	137.12768	78.8408	14.8725	261.60127	52.7576	445.236224	123.488	2.61955	245.27864	39.20496	0.006578	3.43825	0.011986	0.017056	661.169576	218.04687	57.334469	32301.54408	169.7597	41.07142	759.994463	0.6916	89.66932	69.910835	183.379166	914.690234	676.21405
		C4BPA	C4BPA_HUMAN	C4b-binding protein alpha chain OS=Homo sapiens OX=9606 GN=C4BPA PE=1 SV=2	P04003;	119.66	7	15	0.26932	0.003388	0.0749	0.441004	0.06279	0.1134	0.05908	0.0378	0.1113	0.03087	1.637	0.002513	0.1463	0.01155	0.03724	13.9102	0.1883	15.986681	0.1043	76.869459	0.3465	0.40315	74.23216	2.38624	0.122518	0.01351	51.578305	1.34928	189.350144	180.52835	334.503515	64.27739	0.0343	0.16624	3.140665	0.1862	175.1037	47.20081	5.153588	42.180924	1.21305
		C4BPB	C4BPB_HUMAN	C4b-binding protein beta chain OS=Homo sapiens OX=9606 GN=C4BPB PE=1 SV=1	P20851;	74.05	2	3	0.01244	0.000968	446.0107	0.000668	0.01794	0.0324	0.01688	0.0108	0.0318	36.70441	0.009	0.000718	0.0418	0.0033	265.00532	0.0034	0.0538	0.000254	0.0298	0.000306	0.099	0.00105	0.01072	0.01208	0.000506	0.53593	0.000922	7.120656	51.1	0.01494	13.200703	2.560478	0.0098	0.00708	0.853133	85.8266	6.77074	1.880135	2.720598	0.192731	0.64427
		CRAT	CACP_HUMAN	Carnitine O-acetyltransferase OS=Homo sapiens OX=9606 GN=CRAT PE=1 SV=5	P43155;	48.83	5	5	0.0311	0.00242	0.0535	0.00167	0.04485	0.081	0.0422	0.027	0.0795	0.02205	0.0225	0.001795	0.1045	0.00825	0.0266	0.0085	0.1345	7.220127	0.0745	140.91	0.2475	4.5421	0.0268	0.0302	0.414759	0.00965	0.295844	0.00328	6.422144	0.03735	9.411109	0.00239	0.0245	0.0177	2.691266	0.133	100.11148	5.96054	5.592392	229.972731	280.00081
		CDH11	CAD11_HUMAN	Cadherin-11 OS=Homo sapiens OX=9606 GN=CDH11 PE=2 SV=2	P55287;	41.05	2	2	0.01244	0.000968	0.0214	0.000668	0.01794	0.0324	0.01688	0.0108	0.0318	0.00882	0.009	0.000718	0.0418	0.0033	0.01064	0.0034	0.0538	5.49	0.0298	10.91	0.099	0.00105	0.01072	0.01208	0.000506	0.00386	0.000922	0.001312	25.400144	0.01494	0.170703	0.000956	0.0098	0.00708	8.640133	0.0532	0.00148	0.00027	0.001196	11.100731	0.11527
		CDH1	CADH1_HUMAN	Cadherin-1 OS=Homo sapiens OX=9606 GN=CDH1 PE=1 SV=3	P12830;	37.41	6	22	0.03732	0.15442	0.0642	0.002004	0.05382	471.081	0.05064	0.0324	0.0954	0.02646	4.7725	82.691077	0.1254	0.0099	0.03192	0.1395	0.1614	14.498381	0.0894	5.570765	0.297	9.632625	1.3268	0.03624	0.001518	6.12965	0.002766	0.003936	106.273	101.59241	73.524812	61.20239	10.1245	0.02124	21.096399	0.1596	23.66296	41.760405	88.041794	16.482924	11.90135
		CALD1	CALD1_HUMAN	Caldesmon OS=Homo sapiens OX=9606 GN=CALD1 PE=1 SV=3	Q05682;	425.0736715	25	241	0.1555	364.446064	443.2568	695.96522	0.22425	578.3888	0.211	7.5996	0.3975	100.53143	781.108	517.68218	36.1016	3041.03465	0.133	574.6391	15.7456	257.945143	0.3725	204.915083	1.2375	291.427025	0.134	61.26892	220.055554	516.27839	230.691681	203.763776	123.01416	540.80587	225.488157	87.336604	0.1225	430.96788	12.743926	0.665	972.22888	8.676465	130.033062	89.17862	19.70759
		CALML3	CALL3_HUMAN	Calmodulin-like protein 3 OS=Homo sapiens OX=9606 GN=CALML3 PE=1 SV=2	P27482;	226.84	4	17	0.02488	168.048168	0.0428	84.601002	0.03588	0.0648	0.03376	0.0216	0.0636	0.01764	0.018	160.001077	0.0836	0.0066	34.21596	0.0068	0.1076	0.000508	0.0596	3.630459	0.198	18.601575	0.02144	0.02416	0.001012	0.00772	0.001844	0.002624	10.870144	6.49241	0.002812	3.941434	0.0196	2.12062	594.1	0.1064	0.00296	0.00054	0.002392	10.641462	8.88054
		CALML5	CALL5_HUMAN	Calmodulin-like protein 5 OS=Homo sapiens OX=9606 GN=CALML5 PE=1 SV=2	Q9NZT1;	165.26	4	13	59.41866	3.541452	0.0428	2.457668	0.03588	27.8486	17.62532	23.8162	0.0636	0.01764	231.8045	4.780718	0.0836	0.0066	0.02128	0.0068	0.1076	1.860381	0.0596	87.050306	0.198	0.0021	0.02144	14.21812	0.001012	2.85579	0.001844	51.601312	0.926432	0.02988	20.302109	23.601434	0.0196	102.86708	4.630399	0.1064	8.12222	0.00054	11.201794	9.752193	25.00081
		CALM1	CALM1_HUMAN	Calmodulin-1 OS=Homo sapiens OX=9606 GN=CALM1 PE=1 SV=1	P0DP23; P0DP24; P0DP25;	197.59	11	321	0.06842	1027.603872	4300.107	913.003006	0.09867	0.1782	0.09284	0.0594	0.1749	0.04851	0.0495	466.034872	0.2299	5710.0165	116.01788	12903.2353	0.2959	387.650381	56.4041	168.030459	8.065	196.904725	0.05896	0.06644	180.726771	262.20258	198.514227	1040.991936	318.591576	2233.83735	84.906327	46.764302	87.6011	1938.99578	815.220798	366.266	68.80666	125.316975	469.005382	164.935848	97.04189
		CALR	CALR_HUMAN	Calreticulin OS=Homo sapiens OX=9606 GN=CALR PE=1 SV=1	P27797;	225.6	12	141	768.06842	882.70484	351.107	1.49234	802.0897	40.1782	664.09284	4.364	2170.1749	2.67851	2370.0495	3221.462513	0.2508	186.4965	0.68552	639.817	0.3228	380.530889	1290.1639	354.710918	5926.495	6.55925	2060.7036	1307.7104	0.003036	53.96737	0.005532	380.42556	621.400864	255.07723	68.884021	74.263346	40.339	289.39186	247.310399	4.5926	37.34666	29.149945	1310.893588	122.505848	310.52495
		CALU	CALU_HUMAN	Calumenin OS=Homo sapiens OX=9606 GN=CALU PE=1 SV=2	O43852;	225.99	7	69	0.04354	12.702904	0.0749	8.352004	0.06279	0.1134	0.05908	0.0378	0.1113	3.52646	0.0315	37.502154	0.1463	9.1499	0.03724	2.0302	0.1883	329.780127	18.3894	1224.850153	0.3465	0.003675	0.03752	0.04228	1767.001265	686.00965	253.002305	0.004592	274.313144	1220.04482	213.153406	175.571956	0.0343	13.62124	465.440266	0.1862	0.7289	142.233675	403.56299	52.084193	51.20135
		CANX	CALX_HUMAN	Calnexin OS=Homo sapiens OX=9606 GN=CANX PE=1 SV=2	P27824;	945.89	44	832	106.15502	1687.60936	2380.4494	891.785358	2271.77674	72.0342	421.25448	548.6214	10588.7678	76.97522	277.1935	1668.511488	1965.8778	1796.6127	52.42876	2702.5463	1463.0298	2116.562413	274.6407	2270.812907	2.178	2531.779425	407.23048	46.62368	1597.910361	1214.38334	941.364557	1801.245584	2794.89016	1571.67639	754.312196	813.838908	162.234	2269.93452	8931.451261	118.1172	314.1554	832.72413	1493.132126	970.36783	558.5108
		CAMP	CAMP_HUMAN	Cathelicidin antimicrobial peptide OS=Homo sapiens OX=9606 GN=CAMP PE=1 SV=1	P49913;	39.13	3	5	0.01866	0.001452	0.0321	0.001002	0.02691	0.0486	0.02532	0.0162	0.0477	0.01323	0.0135	0.001077	0.0627	0.00495	0.01596	0.0051	0.0807	1.930254	0.0447	1.090306	0.1485	0.15105	0.01608	0.01812	0.000759	0.00579	0.001383	0.001968	17.26	0.02241	0.002109	0.451956	0.0147	0.06798	0.000399	0.0798	1.15148	0.000405	0.001794	127.600731	0.00081
		CAPN1	CAN1_HUMAN	Calpain-1 catalytic subunit OS=Homo sapiens OX=9606 GN=CAPN1 PE=1 SV=1	P07384;	61.64	4	5	0.02488	0.001936	3.7721	0.001336	0.03588	0.0648	689.02532	0.0216	0.0636	10.11323	0.018	6.930718	1340.0627	0.0066	4.37596	0.0068	438.0807	7.037954	51.1447	3.170459	0.198	0.083275	0.02144	0.02416	0.191759	0.00772	0.001844	0.295968	31.416288	0.02988	177.002109	0.001912	0.0196	29.71354	76.870133	0.1064	1.38222	0.00054	12.701794	2.983462	0.70954
		CAPN2	CAN2_HUMAN	Calpain-2 catalytic subunit OS=Homo sapiens OX=9606 GN=CAPN2 PE=1 SV=6	P17655;	129.78	3	4	0.01866	0.001452	0.0321	0.001002	0.02691	0.0486	0.02532	0.0162	0.0477	0.01323	0.0135	0.001077	0.0627	0.00495	0.01596	0.0051	0.0807	18.3	0.0447	30.7	0.1485	0.001575	0.01608	0.01812	0.437506	0.00579	0.083722	0.001968	42.000144	0.02241	0.069206	0.305278	0.0147	0.01062	12.115133	0.0798	1.42148	0.000405	2.181196	50.130731	0.00081
		CAND1	CAND1_HUMAN	Cullin-associated NEDD8-dissociated protein 1 OS=Homo sapiens OX=9606 GN=CAND1 PE=1 SV=2	Q86VP6;	167.89	9	28	5190.04976	0.369872	0.0963	5.342672	0.08073	0.1458	0.07596	0.0486	0.1431	19.63528	0.0405	0.003231	0.1881	40.2132	1.64256	239.0136	0.2421	70.595254	0.1341	36.600918	0.4455	22.7042	0.04824	1961.43624	2.662024	76.71544	0.004149	0.005904	88.950432	0.06723	7.484921	1.283824	3670.0392	0.03186	278.280532	0.2394	2.34592	3.89108	15.234186	38.695117	24.57435
		CAP1	CAP1_HUMAN	Adenylyl cyclase-associated protein 1 OS=Homo sapiens OX=9606 GN=CAP1 PE=1 SV=5	Q01518; P40123;	295.5436715	14	131	0.08708	79.42484	0.1498	266.175474	0.12558	0.2268	0.11816	0.0756	0.2226	0.06174	0.063	74.65259	0.2926	0.0231	0.07448	0.0238	0.3766	129.756762	0.2086	100.631071	0.693	176.8763	0.07504	0.08456	32.103289	16.82509	32.105993	0.009184	600.710432	0.71211	144.73103	72.292736	0.8237	12.84602	1533.764399	0.3724	137.73814	115.051485	493.290382	81.008772	808.06443
		CAPG	CAPG_HUMAN	Macrophage-capping protein OS=Homo sapiens OX=9606 GN=CAPG PE=1 SV=2	P40121;	153.55	6	62	0.03732	255.801936	0.0642	270.00167	77.54485	0.0972	14.1422	0.0324	0.0954	4.47205	0.027	386.001436	9.0245	0.0099	0.03192	149.0085	0.1614	151.500508	0.0894	67.023459	0.297	389.50105	0.03216	0.03624	31.001012	0.01158	8.162305	0.003936	286.560432	30.53735	202.412109	2.561912	16.8245	72.82416	37.351132	153.133	9.3737	0.105675	117.402392	8.823655	150.50108
		CAPRIN1	CAPR1_HUMAN	Caprin-1 OS=Homo sapiens OX=9606 GN=CAPRIN1 PE=1 SV=2	Q14444;	96.8	7	38	317.03732	7.44942	116.0642	7.128336	0.06279	0.1134	0.64964	10.5324	0.1113	0.03087	0.0315	9.941795	0.1463	40.70825	0.03724	186.3068	1.6314	14.950481	0.1043	53.870612	0.3465	53.5051	6.39216	60.63624	193.233012	0.01351	136.202305	63.351968	27.130432	0.19282	426.602812	266.260956	0.0343	61.8177	20.970532	0.1862	513.37222	60.34027	124.272392	2.173655	189.92054
		CAPZB	CAPZB_HUMAN	F-actin-capping protein subunit beta OS=Homo sapiens OX=9606 GN=CAPZB PE=1 SV=4	P47756;	186.18	9	79	0.05598	7.303872	0.0963	360.802338	0.08073	0.1458	0.07596	0.0486	0.1431	0.03969	0.0405	137.002872	0.1881	20.82355	0.04788	0.0153	0.2421	162.322127	0.1341	91.085612	0.4455	85.823675	0.04824	0.05436	2.502024	33.61544	33.203688	0.005904	56.19102	92.61582	198.423515	41.703824	0.0441	2.08832	155.900798	0.2394	209.10444	89.160945	124.004784	10.905848	67.91189
		CDKN2AIP	CARF_HUMAN	CDKN2A-interacting protein OS=Homo sapiens OX=9606 GN=CDKN2AIP PE=1 SV=3	Q9NXV6;	160.98	3	5	0.01866	0.001452	0.0321	0.001002	0.02691	0.0486	0.02532	0.0162	0.0477	0.01323	0.0135	0.001077	0.0627	0.00495	0.01596	0.0051	0.0807	0.105254	0.0447	0.000459	0.1485	0.001575	0.01608	0.01812	0.000759	0.00579	0.001383	0.001968	8.848	0.02241	0.002109	0.001434	0.0147	0.01062	3.170266	0.0798	0.00222	0.000405	0.001794	24.310731	0.00081
		CARMIL1	CARL1_HUMAN	F-actin-uncapping protein LRRC16A OS=Homo sapiens OX=9606 GN=CARMIL1 PE=1 SV=1	Q5VZK9;	33.2	2	3	0.01244	0.000968	0.0214	0.000668	0.01794	0.0324	0.01688	0.0108	0.0318	0.00882	0.009	0.000718	0.0418	0.0033	0.01064	0.0034	0.0538	0.158127	0.0298	0.000306	0.099	0.00105	0.01072	0.01208	0.000506	139.00193	0.000922	0.001312	13.76	0.01494	0.001406	0.000956	0.0098	102.00354	26.5	0.0532	0.00148	0.00027	0.001196	2.620731	0.00054
		CASP1	CASP1_HUMAN	Caspase-1 OS=Homo sapiens OX=9606 GN=CASP1 PE=1 SV=1	P29466;	53.94	2	4	0.01244	0.000968	0.0214	0.000668	0.01794	0.0324	0.01688	0.0108	0.0318	0.00882	0.009	4.370359	0.0418	0.0033	0.01064	0.0034	0.0538	5.260127	0.0298	11.24	0.099	0.043825	0.01072	0.01208	0.000506	0.00386	0.000922	0.001312	9.23	0.01494	0.001406	2.860478	0.0098	0.00708	11.76	0.0532	2.33074	0.00027	13.300598	6.750731	25.10027
		CASP8	CASP8_HUMAN	Caspase-8 OS=Homo sapiens OX=9606 GN=CASP8 PE=1 SV=1	Q14790;	79.21	2	166	0.01244	0.000968	0.0214	0.000668	0.01794	0.0324	0.01688	0.0108	0.0318	0.00882	0.009	0.000718	0.0418	0.0033	0.01064	0.0034	0.0538	2.230127	0.0298	4.71	0.099	695.000525	0.01072	0.01208	1230.000253	0.00386	4170.906	0.001312	254.53	0.01494	1200.000703	2710.000478	0.0098	0.00708	112.13	0.0532	3250.00074	1060.000135	764.000598	365.95	2320.729
		CAT	CATA_HUMAN	Catalase OS=Homo sapiens OX=9606 GN=CAT PE=1 SV=3	P04040;	153.97	6	52	0.03732	8.52242	0.0642	0.002004	0.05382	0.0972	0.05064	0.0324	0.0954	0.02646	0.027	5.309436	0.1254	2.84825	0.03192	38.3085	0.1614	58.670127	0.0894	21.150306	0.297	0.447625	0.03216	0.03624	2.351265	0.51565	44.244383	0.003936	31.717144	0.04482	53.952109	49.801434	2.1145	0.02124	8.733532	0.1596	32.72296	14.036605	148.501196	31.838193	285.68854
Matrisome-associated	ECM Regulators	CTSB	CATB_HUMAN	Cathepsin B OS=Homo sapiens OX=9606 GN=CTSB PE=1 SV=3	P07858;	154.4636715	3	68	0.01866	10.300968	4.6114	736.000668	15.41794	136.5762	0.02532	0.0162	0.0477	82.00882	158.009	477.600359	0.0627	88.9033	0.01596	0.0051	0.0807	117.494	95.3849	173.010153	0.1485	354.00105	74.81072	75.11208	77.000506	38.00386	91.700461	30.001312	0.666288	110.01494	201.475	239.700478	0.0147	91.50708	82.800133	15.0532	31.79074	72.80027	469.310598	237.200731	174.941
Matrisome-associated	ECM Regulators	CTSD	CATD_HUMAN	Cathepsin D OS=Homo sapiens OX=9606 GN=CTSD PE=1 SV=1	P07339;	173.7936715	9	128	0.05598	0.257872	133.0749	1.922672	0.08073	0.1458	0.07596	0.0486	0.1431	4.54287	10.836	7.055154	28.7672	32.61155	4.60256	51.4136	8.7252	238.972381	1.3592	279.198459	0.4455	7.97515	1.70288	19.29628	18.602024	16.25351	18.444466	338.04328	121.690432	180.84482	509.875406	252.069034	486.9343	251.11416	213.441532	725.2128	43.2977	123.93054	263.20299	618.846193	495.14781
Matrisome-associated	ECM Regulators	CTSG	CATG_HUMAN	Cathepsin G OS=Homo sapiens OX=9606 GN=CTSG PE=1 SV=2	P08311;	94.08	7	81	0.04354	0.459904	183.0642	0.008364	0.06279	0.7782	0.05908	103.0324	0.1113	94.82646	107.027	0.002513	0.1463	112.7556	149.03192	243.3085	0.1883	51.925508	184.0894	20.965412	410.297	1.69315	44.23216	317.03624	2.221518	49.52772	299.770844	87.051312	62.241288	454.52988	139.692812	11.912056	2570.0147	45.52124	69.270399	0.1862	46.4707	27.718675	137.62299	1283.836462	397.28081
		CAV1	CAV1_HUMAN	Caveolin-1 OS=Homo sapiens OX=9606 GN=CAV1 PE=1 SV=4	Q03135;	82.1	4	16	72.21866	68.301452	3231.6214	128.001002	626.02691	567.5324	0.03376	34.0162	3660.0477	42.80882	278.409	20.190718	1070.0627	123.6333	3225.01064	14.4051	27500.0807	62.510127	743.0298	23.500459	0.198	256.90105	23.01608	53.71812	570.300253	0.00772	23.101383	186.001968	21.239144	104.02241	42.621406	1.951434	397.8098	0.01416	0.061999	500.0532	15.58374	39.563135	20.322	24.792462	130.06054
		CAVIN1	CAVN1_HUMAN	Caveolae-associated protein 1 OS=Homo sapiens OX=9606 GN=CAVIN1 PE=1 SV=1	Q6NZI2;	59.17	8	18	88.04354	281.003388	37.5749	439.002338	0.07176	0.1296	56.45908	58.0378	0.1272	251.14346	0.036	0.002872	0.1672	0.26355	41.72092	65.8119	0.2152	127.280508	0.1192	78.500765	0.396	9570.003675	0.04288	0.04832	4390.800759	164.01351	2121.747044	12.604592	188.170576	115.36988	3521.024218	38.951912	458.3245	69.39062	23.858665	228.1862	5.52744	0.115945	102.023588	73.387386	65.10762
		CAPZA1	CAZA1_HUMAN	F-actin-capping protein subunit alpha-1 OS=Homo sapiens OX=9606 GN=CAPZA1 PE=1 SV=3	P52907;	162.45	5	61	0.0311	215.001452	0.0535	61.601336	0.04485	0.081	0.0422	0.027	0.0795	0.02205	532.018	122.001436	0.1045	0.00825	0.0266	0.0085	0.1345	80.600254	0.0745	64.920306	0.2475	2.974275	0.0268	0.0302	108.300759	0.00965	19.301844	332.001968	58.030144	0.03735	41.702812	0.00239	0.0245	193.01416	237.700266	0.133	0.0037	0.000675	67.302392	48.602924	0.00135
		CAPZA2	CAZA2_HUMAN	F-actin-capping protein subunit alpha-2 OS=Homo sapiens OX=9606 GN=CAPZA2 PE=1 SV=3	P47755;	82.76	3	14	0.01866	0.001452	0.0321	0.001002	0.02691	0.0486	0.02532	0.0162	0.0477	0.01323	0.0135	0.001077	0.0627	0.00495	0.01596	0.0051	0.0807	29.260127	0.0447	23.300306	0.1485	0.001575	0.01608	0.01812	0.000759	0.00579	0.001383	0.001968	146.66	0.02241	48.501406	1.220956	0.0147	0.01062	0.000399	0.0798	43.00148	22.00027	0.001794	0.002193	156.00054
		CREBBP	CBP_HUMAN	CREB-binding protein OS=Homo sapiens OX=9606 GN=CREBBP PE=1 SV=3	Q92793; Q09472;	92.49	2	4	0.01244	0.000968	0.0214	0.000668	0.01794	0.0324	0.01688	0.0108	0.0318	0.00882	0.009	0.000718	0.0418	0.0033	7.87532	0.0034	0.0538	0.030127	0.0298	0.000306	0.099	0.00105	0.01072	0.01208	0.000506	0.00386	0.000922	0.001312	5.899	0.01494	0.654703	0.869478	0.0098	0.00708	5.310133	0.0532	6.58074	1.320135	1.440598	0.001462	4.48027
		CPA2	CBPA2_HUMAN		P48052; Q8WXQ8;	30.38	2	122	0.01244	0.000968	0.0214	0.000668	0.01794	0.0324	0.01688	0.0108	0.0318	0.00882	0.009	0.061259	0.0418	16.80165	0.01064	57.6017	0.0538	320.000127	0.0298	511.000153	0.099	1710.000525	0.01072	0.01208	3440.000253	3.18193	1640.000461	12.900656	2166	0.01494	1470.000703	2870.000478	0.0098	0.00708	1030.000133	0.0532	2120.00074	3870.000135	1850.000598	869.000731	2060.849
		CPA3	CBPA3_HUMAN	Mast cell carboxypeptidase A OS=Homo sapiens OX=9606 GN=CPA3 PE=1 SV=2	P15088;	79.32	9	35	0.05598	0.004356	0.0963	0.003006	0.26176	59.7296	1.35752	0.0486	61.0272	0.03969	31.1715	4.792872	66.0463	363.81155	171.04256	1425.1745	15.1152	23.830889	0.1341	94.703918	510.0465	1640.64705	2.80288	9.45228	126.501771	4.08331	185.512766	29.99328	238.300576	49.07082	1.634921	2.542868	36.9443	54.8137	14.340931	0.2394	4.20518	13.51481	2.036688	32.104386	13.60216
		CPD	CBPD_HUMAN	Carboxypeptidase D OS=Homo sapiens OX=9606 GN=CPD PE=1 SV=2	O75976;	142.19	3	5	0.01866	0.001452	0.0321	0.001002	0.02691	0.0486	0.02532	0.0162	0.0477	0.01323	0.0135	0.001077	0.0627	0.00495	0.01596	0.0051	0.0807	0.000381	0.0447	11.520153	0.1485	0.001575	0.01608	0.01812	0.000759	0.00579	0.001383	0.001968	27.61	0.02241	0.124406	0.001434	0.0147	0.01062	7.780266	0.0798	2.80148	2.34027	0.115196	16.040731	1.32054
		CBR1	CBR1_HUMAN	Carbonyl reductase [NADPH] 1 OS=Homo sapiens OX=9606 GN=CBR1 PE=1 SV=3	P16152;	74.74	4	24	0.02488	143.001452	0.0428	0.001336	0.03588	0.0648	0.03376	0.0216	0.0636	0.01764	0.018	0.001436	0.0836	0.0066	0.02128	0.0068	0.1076	5.810254	0.0596	16.950306	0.198	0.0021	0.02144	0.02416	4.910759	0.00772	10.501383	0.002624	71.350144	0.02988	3.242109	3.361434	0.0196	0.01416	110.300133	7.7598	3.56248	37.40027	0.002392	357.5	43.30054
		CBSL	CBSL_HUMAN	Cystathionine beta-synthase-like protein OS=Homo sapiens OX=9606 GN=CBSL PE=1 SV=1	P35520; P0DN79;	133.8836715	5	10	0.0311	0.00242	0.0535	0.00167	0.04485	0.081	0.0422	0.027	0.0795	0.02205	0.0225	0.001795	0.1045	0.00825	0.0266	0.0085	0.1345	99.71	0.0745	21.080306	0.2475	0.002625	0.0268	0.0302	67.101012	0.00965	0.002305	0.00328	37.866	0.03735	4.742812	2.301912	0.0245	0.0177	13.950133	0.133	0.44896	0.000675	0.00299	10.846462	1.91108
		CBX1	CBX1_HUMAN	Chromobox protein homolog 1 OS=Homo sapiens OX=9606 GN=CBX1 PE=1 SV=1	P83916;	67.86	2	27	0.01244	324.2	0.0214	470.000334	0.01794	0.0324	0.01688	0.0108	0.0318	0.00882	0.009	344.000359	0.0418	0.0033	0.01064	26.6017	0.0538	72.9	0.0298	5.130153	0.099	134.000525	0.01072	0.01208	0.000506	0.00386	201.000461	0.001312	194.53	0.01494	112.000703	188.000478	0.0098	429.00354	18.800133	0.0532	69.60074	173.000135	154.000598	0.001462	0.15927
		CBX3	CBX3_HUMAN	Chromobox protein homolog 3 OS=Homo sapiens OX=9606 GN=CBX3 PE=1 SV=4	Q13185;	151.5236715	7	65	0.04354	7.052904	0.0749	88.79167	0.06279	0.1134	0.05908	6.5224	0.1113	0.03087	42.627	125.801795	923.1254	291.70825	0.03724	286.3785	184.1614	79.710381	0.1043	33.810459	5.597	0.003675	0.03752	76.9302	0.001771	0.01351	0.003227	2.023936	111.860432	4.24482	454.502812	166.401912	0.0343	0.02478	183.258532	0.1862	90.6537	83.80081	41.90299	15.604386	248.30135
		CBX5	CBX5_HUMAN	Chromobox protein homolog 5 OS=Homo sapiens OX=9606 GN=CBX5 PE=1 SV=1	P45973;	175.6	6	27	0.03732	34.60242	0.0642	12.341336	0.05382	0.0972	0.05064	0.0324	0.0954	0.02646	0.027	17.101795	0.1254	0.0099	0.03192	0.0102	0.1614	16.982381	0.0894	2.730612	0.297	62.0021	0.03216	0.03624	0.001518	3.74072	0.002766	0.003936	122.660432	3.02735	204.802812	141.301912	0.0294	4.4277	241.300266	5.633	152.48832	163.300405	46.402392	10.881193	51.45081
		CCDC134	CC134_HUMAN	Coiled-coil domain-containing protein 134 OS=Homo sapiens OX=9606 GN=CCDC134 PE=1 SV=1	Q9H6E4;	51.23	2	3	0.01244	0.000968	0.0214	0.000668	0.01794	0.0324	0.01688	0.0108	0.0318	0.00882	0.009	0.000718	0.0418	0.0033	0.01064	0.0034	0.0538	0.000254	0.0298	0.057353	0.099	0.00105	0.01072	0.01208	1.160253	0.00386	0.000922	0.001312	64.43	0.01494	0.001406	0.000956	0.0098	0.00708	0.000266	0.0532	0.00148	0.00027	0.001196	0.001462	0.00054
		CCDC90B	CC90B_HUMAN	Coiled-coil domain-containing protein 90B, mitochondrial OS=Homo sapiens OX=9606 GN=CCDC90B PE=1 SV=2	Q9GZT6;	39.19	3	7	0.01866	0.001452	0.0321	0.001002	0.02691	0.0486	0.02532	0.0162	0.0477	0.01323	0.0135	0.001077	0.0627	0.00495	0.01596	0.0051	0.0807	27.2	0.0447	31.18	0.1485	10.90105	0.01608	0.01812	0.000759	0.00579	0.001383	0.246312	47.28	0.02241	0.002109	0.001434	0.0147	11.40708	10.600266	0.0798	0.00222	3.35027	0.001794	1.338731	16.80054
		CCAR1	CCAR1_HUMAN	Cell division cycle and apoptosis regulator protein 1 OS=Homo sapiens OX=9606 GN=CCAR1 PE=1 SV=2	Q8IX12;	69.06	6	11	0.03732	0.002904	0.0642	0.21167	0.05382	0.0972	0.05064	0.0324	0.0954	0.02646	0.027	0.002154	0.1254	0.0099	0.03192	0.0102	0.1614	6.660508	0.0894	3.870765	0.297	0.00315	0.03216	0.03624	0.001518	0.01158	49.702305	0.003936	103.561288	0.04482	0.004218	0.002868	0.0294	0.02124	9.000399	0.1596	0.00444	0.00081	0.003588	1.933655	0.20435
		CCAR2	CCAR2_HUMAN	Cell cycle and apoptosis regulator protein 2 OS=Homo sapiens OX=9606 GN=CCAR2 PE=1 SV=2	Q8N163;	167.99	9	27	0.05598	0.044172	0.0963	1.492672	0.08073	0.1458	0.07596	0.0486	0.1431	0.03969	0.0405	0.003231	0.1881	0.01485	0.04788	0.0153	0.2421	19.206508	0.1341	9.430765	0.4455	2.4942	0.04824	0.05436	0.762024	0.01737	0.004149	0.005904	39.696144	0.06723	67.311218	1.010346	0.0441	49.99478	191.224266	0.2394	27.21444	12.440945	152.60989	0.385848	40.60189
		CCDC47	CCD47_HUMAN	PAT complex subunit CCDC47 OS=Homo sapiens OX=9606 GN=CCDC47 PE=1 SV=1	Q96A33;	89.12	7	32	0.04354	8.11942	0.0749	4.31867	132.05382	44.2972	23.55064	35.7324	0.1113	42.32646	14.227	0.087954	98.6254	278.0099	0.03724	142.4085	0.1883	14.937381	0.1043	34.240459	0.3465	0.003675	0.03752	0.04228	155.301265	183.01158	86.702305	42.303936	78.060432	4060.04482	152.470812	51.028412	211.3245	0.02478	2.970798	0.1862	40.98696	34.304675	5.69799	4.823655	9.20162
Matrisome-associated	ECM Regulators	CD109	CD109_HUMAN	CD109 antigen OS=Homo sapiens OX=9606 GN=CD109 PE=1 SV=2	Q6YHK3;	49.35	2	3	0.01244	0.000968	0.0214	0.000668	0.01794	0.0324	0.01688	0.0108	0.0318	0.00882	0.009	0.000718	0.0418	0.07085	0.01064	0.0034	0.0538	0.425127	0.0298	0.000306	0.099	0.00105	0.01072	0.01208	0.000506	0.00386	0.000922	0.001312	6.930144	0.01494	0.001406	10.000478	0.0098	0.00708	0.000266	0.0532	2.12074	120.7	0.001196	0.001462	0.00054
		CDK11A	CD11A_HUMAN	Cyclin-dependent kinase 11A OS=Homo sapiens OX=9606 GN=CDK11A PE=1 SV=4	Q9UQ88; P21127;	84.15	3	7	0.01866	0.001452	0.0321	0.001002	0.02691	0.0486	0.02532	0.0162	0.0477	0.01323	0.0135	0.001077	0.0627	0.00495	0.01596	0.0051	0.0807	6.750254	0.0447	8.856153	0.1485	0.001575	0.01608	0.01812	0.000759	0.00579	8.460922	0.001968	23.500144	0.02241	0.002109	1.090956	0.0147	0.01062	52.830133	0.0798	1.78148	0.000405	0.001794	0.002193	0.79754
		CD151	CD151_HUMAN	CD151 antigen OS=Homo sapiens OX=9606 GN=CD151 PE=1 SV=3	P48509;	38.66	2	10	0.01244	316.000484	0.0214	0.000668	0.01794	0.0324	0.01688	0.0108	0.0318	0.00882	0.009	0.000718	0.0418	0.0033	0.01064	0.0034	0.0538	12.000127	0.0298	29.700153	0.099	0.00105	0.01072	0.01208	0.000506	1.55193	0.000922	0.001312	13.08	31.50747	0.001406	253.000478	51.5049	0.22254	21.200133	11.3266	0.00148	79.300135	96.500598	56.2	363.00027
		ALCAM	CD166_HUMAN	CD166 antigen OS=Homo sapiens OX=9606 GN=ALCAM PE=1 SV=2	Q13740;	82.44	4	6	0.02488	0.001936	0.0428	0.001336	0.03588	0.0648	0.03376	0.0216	0.0636	0.01764	0.018	0.001436	0.0836	0.0066	0.02128	0.0068	0.1076	6.420127	0.0596	36.600153	0.198	0.0021	0.02144	0.02416	0.001012	0.00772	1.751383	0.002624	25.891844	0.02988	0.130109	0.784434	0.0196	0.01416	11.220266	0.1064	0.00296	1.330405	0.002392	3.812462	6.70081
		CD177	CD177_HUMAN	CD177 antigen OS=Homo sapiens OX=9606 GN=CD177 PE=1 SV=2	Q8N6Q3;	60.24	3	5	133.01244	0.273968	0.0321	0.001002	0.02691	0.0486	0.02532	0.0162	0.0477	0.01323	0.0135	0.001077	52.9418	212.7	0.01596	0.0051	0.0807	0.000381	0.0447	0.000459	0.1485	0.001575	0.01608	17.81208	0.000759	0.00579	0.001383	0.001968	0.000432	0.02241	0.002109	0.001434	0.0147	0.01062	0.000399	0.0798	0.00222	0.000405	0.001794	0.002193	0.00081
		CD2	CD2_HUMAN	T-cell surface antigen CD2 OS=Homo sapiens OX=9606 GN=CD2 PE=1 SV=2	P06729;	74.6736715	3	5	0.01866	0.001452	0.0321	0.001002	0.02691	0.0486	0.02532	0.0162	0.0477	0.01323	0.0135	0.001077	0.0627	0.00495	0.01596	0.0051	0.0807	56.03	0.0447	77.35	0.1485	0.001575	0.01608	0.01812	0.000759	0.00579	43.000922	0.001968	642.53	0.02241	0.002109	0.001434	0.0147	0.01062	126.05	0.0798	0.00222	0.19127	0.001794	71.900731	0.26754
		CD36	CD36_HUMAN	Platelet glycoprotein 4 OS=Homo sapiens OX=9606 GN=CD36 PE=1 SV=2	P16671;	128.52	2	9	0.01244	0.000968	0.0214	0.000668	0.01794	0.0324	0.01688	0.0108	0.0318	0.00882	0.009	0.000718	0.0418	0.0033	0.01064	0.0034	0.0538	0.711127	0.0298	0.000306	0.099	0.00105	0.01072	0.01208	299.000253	0.17493	41.500461	3.140656	59.000144	85.00747	0.001406	0.452478	8.5649	0.00708	0.000266	0.0532	0.00148	0.00027	0.001196	0.001462	20.30027
		CD38	CD38_HUMAN	ADP-ribosyl cyclase/cyclic ADP-ribose hydrolase 1 OS=Homo sapiens OX=9606 GN=CD38 PE=1 SV=2	P28907;	36.94	2	8	0.01244	0.000968	0.0214	0.000668	0.01794	0.0324	0.01688	0.0108	0.0318	0.00882	0.009	0.000718	0.0418	0.0033	0.01064	131.0017	0.0538	84.200127	0.0298	9.450153	0.099	54.500525	0.01072	59.70604	0.000506	0.00386	0.000922	0.001312	0.000288	0.01494	0.001406	0.000956	0.0098	0.00708	0.499133	0.0532	0.00148	0.00027	3.570598	9.290731	48.104
		CD44	CD44_HUMAN	CD44 antigen OS=Homo sapiens OX=9606 GN=CD44 PE=1 SV=3	P16070;	266.21	7	74	0.04354	19.74242	0.0749	5.31167	47.75382	61.2972	533.05064	66.6324	192.0954	208.42205	87.627	101.901795	2700.1254	0.01155	231.03192	72.3102	1220.1614	260.07	55.0894	602.204	0.3465	50.10315	142.03216	0.04228	214.779012	47.82965	45.731844	3.843936	837.100288	30.94482	438.478406	103.864434	73.5294	78.48416	116.000399	0.1862	26.32836	79.756805	171.612392	75.675193	187.50135
		CD47	CD47_HUMAN	Leukocyte surface antigen CD47 OS=Homo sapiens OX=9606 GN=CD47 PE=1 SV=1	Q08722;	141.25	4	41	0.02488	0.001936	0.0428	0.001336	0.03588	0.0648	0.03376	0.0216	0.0636	0.01764	0.018	0.001436	0.0836	0.0066	0.02128	0.0068	0.1076	177.67	0.0596	91.000306	0.198	1.281575	0.02144	0.02416	146.000759	0.00772	118.290922	4.161968	431.04	0.02988	157.701406	0.645434	179.0147	0.01416	19.010266	0.1064	0.00296	0.00054	4.027996	22.701462	4.49254
		CD48	CD48_HUMAN	CD48 antigen OS=Homo sapiens OX=9606 GN=CD48 PE=1 SV=2	P09326;	156.08	4	7	0.02488	0.001936	0.0428	0.001336	0.03588	0.0648	0.03376	0.0216	0.0636	0.01764	0.018	0.001436	0.0836	0.0066	0.02128	0.0068	0.1076	29.7	0.0596	0.000612	0.198	0.0021	0.02144	0.02416	0.001012	0.00772	0.001844	0.002624	2.322288	0.02988	0.002812	0.001912	0.0196	48.11062	0.000532	0.1064	0.00296	0.00054	0.002392	0.002924	0.00108
		CD59	CD59_HUMAN	CD59 glycoprotein OS=Homo sapiens OX=9606 GN=CD59 PE=1 SV=1	P13987;	94.22	2	45	0.01244	0.176484	0.0214	7.430334	0.01794	0.0324	0.01688	0.0108	0.0318	0.00882	0.009	1.500359	0.0418	56.40165	0.01064	23.7017	0.0538	173.000127	0.0298	269.000153	0.099	0.00105	0.01072	0.01208	496	0.00386	423	0.001312	48.300144	0.01494	136.8	132.1	0.0098	0.00708	0.000266	0.0532	334.8	155.7	6.780598	0.095431	110.00027
		CD81	CD81_HUMAN	CD81 antigen OS=Homo sapiens OX=9606 GN=CD81 PE=1 SV=1	P60033;	110.05	6	23	0.03732	0.002904	0.0642	0.002004	0.05382	0.0972	0.05064	0.0324	0.0954	0.02646	0.027	43.701795	0.1254	0.0099	0.03192	0.0102	0.1614	92.470254	0.0894	52.800765	0.297	0.00315	0.03216	0.03624	3.731265	6.64965	3.212305	0.003936	28.830144	0.04482	0.004218	10.101912	0.0294	0.02124	29.246532	172.133	4.4937	3.070675	1.309392	0.004386	4.57135
		CD9	CD9_HUMAN	CD9 antigen OS=Homo sapiens OX=9606 GN=CD9 PE=1 SV=4	P21926;	52.59	5	74	0.0311	2274.861452	0.0535	85.734402	0.04485	0.081	0.0422	0.027	0.0795	0.02205	275.018	1.881436	0.1045	96.64735	0.0266	40.1068	0.1345	144.230381	844.0596	9.145306	0.2475	0.002625	8.37144	0.26316	0.001265	83.00772	108.060922	4.942624	89.937144	0.03735	6.297109	235.601434	0.0245	117.01416	750.147133	0.133	221.82148	241.800405	17.284794	0.003655	21.80108
		CDC37	CDC37_HUMAN	Hsp90 co-chaperone Cdc37 OS=Homo sapiens OX=9606 GN=CDC37 PE=1 SV=1	Q16543;	130.92	5	11	0.0311	0.00242	0.0535	127.001336	0.04485	0.081	0.0422	0.027	0.0795	0.02205	0.0225	398.001436	0.8416	127.0066	0.0266	301.2259	0.1345	16.830127	0.0745	4.724306	0.2475	0.002625	0.0268	0.0302	27.701012	0.00965	346.001844	0.00328	50.600432	6.46541	307.631406	23.431956	0.0245	1.07416	174.280133	0.133	10.85122	73.70054	0.00299	84.301462	4.62731
		CDC42	CDC42_HUMAN	Cell division control protein 42 homolog OS=Homo sapiens OX=9606 GN=CDC42 PE=1 SV=2	P60953; P17081;	185.31	5	156	0.0311	986.001452	0.0535	507.001002	0.04485	0.081	0.0422	0.027	0.0795	0.02205	0.0225	633.001077	0.1045	3170.50495	1.40128	1470.0068	0.1345	235.14	0.0745	369.1	0.2475	336.50105	0.0268	0.58616	0.618012	0.00965	49.310922	0.00328	220.48	0.03735	12.002812	38.300956	0.0245	0.0177	499.837133	0.133	3.53222	942.68027	99.331794	576.100731	498.00081
		CDC73	CDC73_HUMAN	Parafibromin OS=Homo sapiens OX=9606 GN=CDC73 PE=1 SV=1	Q6P1J9;	126.9636715	10	11	0.0622	0.035456	0.107	0.00334	0.0897	0.162	0.0844	0.054	0.159	0.0441	0.045	0.00359	0.209	0.13885	0.0532	0.017	0.269	48.841016	0.149	9.568612	0.495	22.8388	0.0536	0.0604	6.098771	0.0193	0.057488	0.585904	195.980288	0.0747	64.143515	20.513824	0.049	0.20686	69.190665	4.1928	30.22844	74.35281	30.564784	22.686386	32.43162
		CDK1	CDK1_HUMAN	Cyclin-dependent kinase 1 OS=Homo sapiens OX=9606 GN=CDK1 PE=1 SV=3	P06493;	120.58	3	14	0.01866	0.001452	0.0321	0.001002	0.02691	0.0486	0.02532	0.0162	0.0477	0.01323	0.0135	0.001077	0.0627	0.00495	0.01596	0.0051	0.0807	10.300254	0.0447	5.020306	0.1485	0.001575	0.01608	0.01812	0.000759	0.00579	0.001383	0.001968	50.660144	0.02241	0.002109	0.001434	0.0147	0.01062	43.1895	0.0798	10.98774	8.648135	4.580598	0.002193	402.00027
		CDK12	CDK12_HUMAN	Cyclin-dependent kinase 12 OS=Homo sapiens OX=9606 GN=CDK12 PE=1 SV=2	Q9NYV4;	33.1	2	2	0.01244	4.790484	380.0107	0.000668	61.50897	265.0162	0.01688	0.0108	54.0159	17.40441	0.009	3.760359	140.0209	0.0033	42.00532	0.0034	0.0538	9.010127	0.0298	0.000306	323.0495	0.00105	9.05536	34.70604	0.000506	0.00386	0.000922	0.001312	8.110144	47.40747	6.150703	0.000956	274.0049	0.00708	294.000133	0.0532	0.00148	0.00027	286.000598	18.500731	455.00027
		CDK13	CDK13_HUMAN	Cyclin-dependent kinase 13 OS=Homo sapiens OX=9606 GN=CDK13 PE=1 SV=2	Q14004;	144.46	2	4	0.01244	0.000968	0.0214	0.000668	0.01794	0.0324	0.01688	0.0108	0.0318	0.00882	0.009	0.000718	0.0418	0.0033	0.01064	0.0034	0.0538	0.000254	0.0298	0.000306	0.099	0.00105	0.01072	0.01208	0.000506	0.00386	0.000922	0.001312	4.05	0.01494	0.107703	0.000956	0.0098	0.00708	7.180133	0.0532	0.00148	0.00027	0.001196	1.630731	0.27527
		CDK16	CDK16_HUMAN	Cyclin-dependent kinase 16 OS=Homo sapiens OX=9606 GN=CDK16 PE=1 SV=1	P06493; Q9NYV4; Q14004; O94921; Q96Q40; Q00536; Q00537; Q07002; P24941; Q00526; P11802; Q00535; Q00534; P50750;	78.8636715	3	37	0.01866	727.000968	0.0321	0.001002	0.02691	0.0486	0.02532	0.0162	0.0477	0.01323	0.0135	0.001077	0.0627	0.00495	0.01596	0.0051	0.0807	38.92	0.0447	45.46	0.1485	147.00105	0.01608	0.01812	0.008096	12.40386	374.000922	0.001968	664.5	1.50494	427.440703	2.130956	0.0147	0.08498	540.500133	0.0798	0.07018	0.03177	0.304196	454.160731	10.70054
		CDK3	CDK3_HUMAN	Cyclin-dependent kinase 3 OS=Homo sapiens OX=9606 GN=CDK3 PE=1 SV=1	P06493; P24941; Q00526;	127.34	2	6	0.01244	0.000968	0.0214	7.730334	0.01794	0.0324	0.01688	0.0108	0.0318	0.00882	0.009	21.700359	0.0418	0.0033	0.01064	0.0034	0.0538	19.6	0.0298	2.470153	0.099	0.00105	0.01072	0.01208	0.000506	0.00386	0.000922	0.001312	10.43	0.01494	0.235703	23.300478	0.0098	0.00708	16.500133	0.0532	4.18074	4.610135	2.800598	7.450731	7.52027
		CDS2	CDS2_HUMAN	Phosphatidate cytidylyltransferase 2 OS=Homo sapiens OX=9606 GN=CDS2 PE=1 SV=1	O95674;	80.36	2	9	0.01244	0.000968	0.0214	0.000668	0.01794	0.0324	0.01688	0.0108	0.0318	0.00882	0.009	0.000718	0.0418	0.0033	0.01064	5.7317	0.0538	4.530127	0.0298	0.000306	0.099	0.00105	0.01072	0.01208	0.000506	0.00386	0.000922	0.001312	20.92	0.01494	0.001406	0.000956	0.0098	0.00708	0.000266	0.0532	0.00148	0.00027	0.001196	0.001462	0.00054
		CEP170	CE170_HUMAN	Centrosomal protein of 170 kDa OS=Homo sapiens OX=9606 GN=CEP170 PE=1 SV=1	Q5SW79;	64.15	2	2	0.01244	0.000968	0.0214	0.000668	0.01794	0.0324	0.01688	0.0108	0.0318	0.00882	0.009	0.000718	0.0418	0.0033	0.01064	0.0034	0.0538	14.800127	0.0298	19.000153	0.099	12.100525	0.01072	0.01208	0.000506	0.00386	0.000922	0.001312	7.81	0.01494	0.001406	0.000956	0.0098	0.00708	0.000266	0.0532	0.00148	0.00027	0.001196	0.001462	0.00054
		CEP290	CE290_HUMAN	Centrosomal protein of 290 kDa OS=Homo sapiens OX=9606 GN=CEP290 PE=1 SV=2	O15078;	45.24	4	6	0.02488	176.001452	74.9321	153.001002	0.03588	25.5486	0.03376	2.1262	0.0636	25.21323	19.1135	0.001436	0.0836	11.60495	105.01596	95.6934	0.1076	502.780127	65.7447	6.960306	0.198	0.320575	0.02144	37.21812	0.001012	34.20386	0.001844	39.301968	106.980288	43.02241	35.901406	15.701434	0.0196	0.01416	53.670133	0.1064	62.40222	32.71827	11.801794	22.141462	42.65054
		CEBPB	CEBPB_HUMAN	CCAAT/enhancer-binding protein beta OS=Homo sapiens OX=9606 GN=CEBPB PE=1 SV=2	P17676;	43.6	2	2	0.01244	0.000968	0.0214	0.000668	0.01794	0.0324	0.01688	0.0108	0.0318	0.00882	0.009	0.000718	0.0418	0.0033	0.01064	0.0034	0.0538	15.69	0.0298	6.350153	0.099	0.00105	0.01072	0.01208	0.000506	0.00386	0.000922	0.001312	2.330144	0.01494	0.001406	0.000956	0.0098	0.00708	0.846133	0.0532	0.59774	0.00027	0.001196	2.280731	0.15527
		CEBPZ	CEBPZ_HUMAN	CCAAT/enhancer-binding protein zeta OS=Homo sapiens OX=9606 GN=CEBPZ PE=1 SV=3	Q03701;	128.75	6	9	0.03732	0.002904	0.0642	0.002004	0.05382	0.0972	0.05064	0.0324	0.0954	0.02646	0.027	0.002154	0.1254	6.98825	0.03192	0.0102	0.1614	0.000762	0.0894	1.820765	0.297	0.00315	0.03216	164.0302	0.001518	7.97965	0.418305	0.003936	104.9575	26.03735	0.004218	1.44239	6.2445	16.1177	58.770399	0.1596	0.5647	5.91054	0.462592	0.004386	44.44081
		CENPE	CENPE_HUMAN	Centromere-associated protein E OS=Homo sapiens OX=9606 GN=CENPE PE=1 SV=2	Q02224;	60.21124768	2	20	0.01244	0.000968	0.0214	10.700334	0.01794	0.4692	0.01688	0.0108	0.0318	1.95441	0.009	0.000718	0.0418	61.50165	0.01064	438.0017	0.0538	18.38	0.0298	134.5	0.099	0.00105	5.69536	0.01208	18.000253	74.40193	8.620461	25.400656	36.51	104.00747	0.001406	2.940478	66.6049	35.70354	279.000133	512.0266	0.00148	0.00027	0.001196	180.000731	0.06557
		CENPJ	CENPJ_HUMAN	Centromere protein J OS=Homo sapiens OX=9606 GN=CENPJ PE=1 SV=2	P28906; Q9HC77;	32.91	4	8	0.02488	6.931452	0.0428	0.001336	0.03588	0.0648	0.03376	0.0216	0.0636	0.01764	0.018	0.001436	0.0836	0.0066	0.02128	0.0068	0.1076	2.520381	0.0596	6.790459	0.198	351.40105	0.02144	0.40012	1.740759	18100.00579	2.011922	0.002624	0.468888	0.02988	56.502109	0.001912	0.0196	3850.01062	64.730266	0.1064	9.52222	0.00054	0.002392	49.633462	0.00108
		CERS2	CERS2_HUMAN	Ceramide synthase 2 OS=Homo sapiens OX=9606 GN=CERS2 PE=1 SV=1	Q96G23;	44.83	2	3	29.90622	0.000968	0.0214	133.000334	0.01794	0.0324	0.01688	0.0108	0.0318	0.00882	14.1045	0.000718	0.0418	0.0033	0.01064	0.0034	0.0538	2.440127	0.0298	5.91	0.099	0.00105	0.01072	0.01208	0.000506	4.20193	0.000922	0.001312	1.730144	0.01494	8.030703	1.570478	19.4049	0.00708	0.000266	0.0532	0.00148	0.00027	0.001196	1.110731	0.00054
		CP	CERU_HUMAN	Ceruloplasmin OS=Homo sapiens OX=9606 GN=CP PE=1 SV=1	P00450;	90.98	4	13	0.02488	0.001936	0.0428	0.001336	2.14691	0.0648	7.74532	0.0216	47.8477	0.01764	0.018	0.001436	12.8627	0.0066	0.29096	0.0068	13.7807	12.500127	0.0596	14.020306	1.9085	0.0021	0.02144	0.02416	0.001012	60.00579	0.001844	32.701968	3.275144	56.42241	1.262109	0.001912	31.0147	10.21062	1.980399	18.4798	0.00296	0.00054	0.002392	215.14	1.55081
		CFAP298	CF298_HUMAN	Cilia- and flagella-associated protein 298 OS=Homo sapiens OX=9606 GN=CFAP298 PE=1 SV=1	P57076;	50.11	2	9	0.01244	0.000968	0.0214	0.000668	0.01794	0.0324	0.01688	0.0108	0.0318	0.00882	0.009	0.034459	0.0418	0.0033	0.01064	226.0017	0.0538	0.000254	0.0298	0.000306	0.099	0.631525	0.01072	0.01208	0.000506	0.00386	0.000922	0.001312	2.460144	0.01494	27.000703	2872.33	0.0098	45.80354	0.000266	0.0532	2222.8	3870.000135	1974	0.001462	2124.4
		CFB	CFAB_HUMAN	Complement factor B OS=Homo sapiens OX=9606 GN=CFB PE=1 SV=2	P00751;	91.77	5	10	0.0311	0.00242	0.0535	0.00167	0.04485	0.081	0.0422	0.027	0.0795	0.02205	0.0225	0.107436	0.1045	0.00825	0.0266	0.0085	0.1345	18.790254	0.0745	23.960459	0.2475	0.002625	0.0268	0.0302	0.001265	0.00965	1.911844	2.092624	552.120144	0.03735	0.026312	0.00239	0.9696	287.01416	6.953933	0.133	529.00296	0.000675	0.061892	8.990193	21.59954
		CFH	CFAH_HUMAN	Complement factor H OS=Homo sapiens OX=9606 GN=CFH PE=1 SV=4	P08603;	335.1	14	75	0.08708	164.063108	0.1498	0.004676	0.12558	137.7844	0.36272	535.0702	0.2226	0.06174	0.063	0.566667	0.2926	52.12145	0.07448	46.2221	0.3766	24.069443	0.2086	142.079171	0.693	103.68355	0.07504	19.67852	0.526289	83.21623	93.32461	46.067872	615.230288	249.08964	48.605327	13.585736	201.7588	8.48248	69.510198	2.3158	46.98256	67.031485	47.862578	205.035848	362.20189
		HSPE1	CH10_HUMAN	10 kDa heat shock protein, mitochondrial OS=Homo sapiens OX=9606 GN=HSPE1 PE=1 SV=2	P61604;	147.39	6	83	0.03732	357.199452	0.0642	0.002004	0.58585	77.081	2.2522	0.0324	0.0954	0.35405	0.027	4.841795	12.5045	70.1266	29.7266	315.5051	0.1614	326.534127	87.4745	273.500459	0.297	262.0553	0.3318	0.03624	0.685265	0.01158	82.211844	9.67328	281.559288	31.23735	671.182109	1.30239	0.0294	0.02124	10.540399	0.1596	76.63222	36.660305	642.631794	544.872193	19.00135
		HSPD1	CH60_HUMAN	60 kDa heat shock protein, mitochondrial OS=Homo sapiens OX=9606 GN=HSPD1 PE=1 SV=2	P10809;	935.97	29	686	33.47416	438.5321	716.8889	503.23535	138.74219	205.7212	816.211	6067.1242	627.6495	136.91025	740.1215	302.588257	1973.5434	1388.1363	882.74832	1216.086	1426.5994	1204.154205	247.4172	1764.660989	230.386	5193.123125	544.15008	231.851	688.126072	536.64953	770.168064	523.817056	4315.161864	147.22934	2913.313357	2699.076104	104.1323	166.18496	3651.811596	167.7448	4188.11692	4635.42997	12743.41306	283.142082	2575.51559
		CHCHD2	CHCH2_HUMAN	Coiled-coil-helix-coiled-coil-helix domain-containing protein 2 OS=Homo sapiens OX=9606 GN=CHCHD2 PE=1 SV=1	Q9Y6H1; Q5T1J5;	45.31	2	6	0.01244	0.000968	0.0214	0.000668	0.44597	0.0324	1.88844	0.0108	0.0318	0.00882	0.009	44.200359	6.3809	0.0033	0.01064	0.0034	0.0538	0.000254	0.0298	0.000306	0.099	0.00105	0.01072	0.01208	0.000506	0.00386	0.000922	0.001312	0.000288	0.01494	4.500703	0.000956	0.0098	72.40354	0.000266	0.0532	0.00148	0.00027	0.001196	0.001462	0.00054
		CHD4	CHD4_HUMAN	Chromodomain-helicase-DNA-binding protein 4 OS=Homo sapiens OX=9606 GN=CHD4 PE=1 SV=2	Q14839;	148.02	19	45	0.11818	0.044512	0.2033	241.92801	0.17043	1.7716	0.16036	16.0972	0.3021	0.08379	0.0855	20.785385	0.3971	0.03135	3.05342	51.2306	0.5111	49.801651	4.1982	15.945989	0.9405	0.009975	37.74412	0.11476	3.333201	86.09281	7.060037	0.012464	330.749864	615.41952	108.430436	432.144214	53.9833	0.17172	623.996064	3590.4788	271.31046	26.95216	5.520072	1208.827641	235.63724
		CHD7	CHD7_HUMAN	Chromodomain-helicase-DNA-binding protein 7 OS=Homo sapiens OX=9606 GN=CHD7 PE=1 SV=3	Q9P2D1; Q9HCK8; Q3L8U1;	45.55	2	5	0.01244	0.000968	42.1107	0.000668	67.30897	0.9662	0.01688	53.2054	44.4159	0.00882	33.1045	0.000718	0.0418	0.0033	190.00532	0.0034	597.0269	94.200127	0.0298	37.900153	0.099	0.00105	1.81536	16.90604	0.000506	23.00193	0.931	113.000656	53.900144	28.50747	0.036603	0.184478	0.0098	96.00354	1.890133	178.0266	0.00148	0.00027	0.001196	3.064	6.89027
		CHMP1A	CHM1A_HUMAN	Charged multivesicular body protein 1a OS=Homo sapiens OX=9606 GN=CHMP1A PE=1 SV=1	Q9HD42;	223.23	6	33	0.03732	0.32242	0.0642	0.52767	0.05382	0.0972	0.05064	0.0324	0.0954	0.02646	0.027	0.720795	0.1254	0.0099	0.03192	0.0102	0.1614	121.606	0.0894	138.453153	0.297	0.062125	0.03216	0.03624	94.309172	31.50965	123.701844	0.003936	196.52	0.04482	6.866726	0.002868	34.1245	7.9077	215.110133	0.704	5.45296	7.22954	0.003588	43.612193	0.62335
		CHMP1B	CHM1B_HUMAN	Charged multivesicular body protein 1b OS=Homo sapiens OX=9606 GN=CHMP1B PE=1 SV=1	Q7LBR1;	54.27	6	32	0.03732	162.013236	0.0642	0.39967	0.05382	0.0972	0.05064	0.0324	0.0954	0.37605	0.027	0.162036	0.1254	0.0099	0.5246	0.0102	0.1614	78.900381	0.6435	88.050459	0.297	0.092925	0.03216	0.03624	567.001012	4750.00965	0.002766	1160.134624	166.295432	16.53735	171.401406	110.370956	24.6245	0.02124	180.590399	0.1596	30.59222	0.031475	218.151196	216.351462	6.01508
		CHMP2A	CHM2A_HUMAN	Charged multivesicular body protein 2a OS=Homo sapiens OX=9606 GN=CHMP2A PE=1 SV=1	O43633;	73.15	7	17	0.04354	1.904836	0.0749	8.04167	51.85382	0.1134	22.75064	0.0378	200.0954	0.03087	145.027	0.272154	205.1254	0.01155	13.33192	0.0119	163.1614	59.407508	0.1043	71.997306	0.3465	84.10315	0.03752	0.04228	453.571659	745.01158	2.612766	5.99328	98.070432	4.19482	25.422812	26.739812	0.0343	0.02478	148.456399	0.1862	16.8707	312.56254	4.41699	136.762193	75.12108
		CHMP2B	CHM2B_HUMAN	Charged multivesicular body protein 2b OS=Homo sapiens OX=9606 GN=CHMP2B PE=1 SV=1	Q9UQN3;	197.21	5	10	0.0311	0.00242	0.0535	0.00167	0.04485	0.081	0.0422	0.027	0.0795	0.02205	0.0225	0.001795	0.1045	0.00825	0.0266	0.0085	0.1345	63.76	0.0745	58.307	0.2475	0.002625	0.0268	1.55416	0.001265	0.20272	0.034444	325.002624	9.880432	0.03735	0.003515	0.00239	0.0245	0.0177	5.330399	0.133	1.36522	0.000675	0.00299	0.122924	7.00108
		CHMP4A	CHM4A_HUMAN	Charged multivesicular body protein 4a OS=Homo sapiens OX=9606 GN=CHMP4A PE=1 SV=3	Q9BY43;	324.61	7	27	0.04354	0.003388	0.0749	0.002338	0.06279	0.1134	0.05908	0.3064	0.1113	15.92646	0.0315	0.002513	0.1463	0.01155	0.03724	0.0119	0.1883	132.690254	2.4694	22.420612	0.3465	0.003675	0.03752	0.04228	0.001771	0.01351	0.003227	40.80328	98.467576	1.09482	0.137218	0.003346	0.0343	0.02478	154.795133	37.5596	0.00518	0.000945	0.43999	47.163655	0.00189
		CHMP4B	CHM4B_HUMAN	Charged multivesicular body protein 4b OS=Homo sapiens OX=9606 GN=CHMP4B PE=1 SV=1	Q9H444;	130.9136715	9	78	0.05598	0.004356	0.0963	0.032272	0.08073	0.1458	0.07596	0.0486	0.1431	0.03969	0.0405	10.122513	0.1881	12.4132	0.04788	0.0153	0.2421	159.001381	0.1341	78.570459	0.4455	311.20315	0.04824	0.05436	147.221518	25.21544	58.603688	0.005904	158.25072	0.60576	62.156218	143.802868	0.0441	17.62832	262.744798	0.2394	202.03444	126.369675	244.326388	173.805117	48.02062
		CHMP3	CHMP3_HUMAN	Charged multivesicular body protein 3 OS=Homo sapiens OX=9606 GN=CHMP3 PE=1 SV=3	Q9Y3E7;	62.23	3	4	0.01866	0.001452	0.0321	0.001002	0.02691	0.0486	0.02532	0.0162	0.0477	0.01323	0.0135	0.001077	0.0627	0.00495	0.01596	0.0051	0.0807	43.14	0.0447	34.86	0.1485	0.001575	0.01608	0.01812	0.000759	0.00579	0.001383	0.143312	36.77	1.70494	0.002109	0.001434	0.0147	0.01062	0.000399	0.0798	0.00222	0.000405	0.052396	0.002193	0.00081
		CHMP5	CHMP5_HUMAN	Charged multivesicular body protein 5 OS=Homo sapiens OX=9606 GN=CHMP5 PE=1 SV=1	Q9NZZ3;	30.16	4	47	0.02488	8.361452	0.0428	0.001336	0.03588	0.0648	0.03376	0.0216	0.0636	5.14323	139.0135	2.141077	0.0836	8.21495	0.02128	0.4491	0.1076	133.700254	0.0596	59.800459	0.198	0.0021	0.02144	19.21812	1.170759	0.00772	0.958383	0.002624	10.910288	0.02988	31.561406	1.551434	16.1147	0.01416	172.000133	0.1064	56.38174	12.217135	81.301196	125.800731	40.31027
		CHTOP	CHTOP_HUMAN	Chromatin target of PRMT1 protein OS=Homo sapiens OX=9606 GN=CHTOP PE=1 SV=2	Q9Y3Y2;	52.76	4	15	0.02488	0.001936	353.9714	0.001336	987.02691	1420.0486	1280.02532	0.0216	0.0636	251.01323	3152.209	0.001436	3669.8418	0.95995	2660.24564	0.0068	2640.0807	43.660127	481.0447	3.180459	5290.1485	225.001575	0.02144	0.02416	786.000759	0.00772	159.001383	12.601968	14.500432	0.02988	905.002109	655.001434	0.0196	0.01416	30.18	0.1064	567.00222	1399.30027	510.001794	55.718731	3.84081
		C9orf43	CI043_HUMAN	Uncharacterized protein C9orf43 OS=Homo sapiens OX=9606 GN=C9orf43 PE=1 SV=1	Q8TAL5;	34.47	2	3	0.01244	0.000968	0.0214	16.200334	0.01794	0.0324	0.01688	0.0108	0.0318	0.00882	0.009	0.828359	0.0418	0.0033	0.01064	0.0034	0.0538	0.000254	0.0298	0.000306	0.099	0.00105	0.01072	0.01208	0.000506	0.00386	66.9197	128.000656	92.3	0.01494	0.957703	0.075178	14.47	5.23354	31.99	0.0532	0.01051	0.027535	5.26	23.12	1.92027
Core matrisome	ECM Glycoproteins	CILP	CILP1_HUMAN	Cartilage intermediate layer protein 1 OS=Homo sapiens OX=9606 GN=CILP PE=1 SV=4	O75339;	75.15	6	16	0.03732	0.002904	0.0642	0.002004	18.24485	0.0972	0.05064	0.0324	21.4795	0.02646	0.027	0.002154	363.1045	35.10825	0.03192	18.5085	0.1614	3.980508	4.1145	6.053459	0.297	7.1629	0.03216	0.03624	0.001518	8.28965	24.101844	0.003936	10.725288	0.04482	14.405209	1.137674	0.0294	2.2877	30.300532	9.743	0.00444	2.58554	9.88299	0.004386	0.34035
		CGN	CING_HUMAN	Cingulin OS=Homo sapiens OX=9606 GN=CGN PE=1 SV=2	Q9P2M7;	187.4636715	10	23	0.0622	0.00484	0.107	545.902004	0.0897	0.162	0.0844	0.054	0.159	0.0441	0.045	0.099731	0.209	0.0165	0.0532	0.017	0.269	142.550254	0.149	65.423	0.495	4.654725	0.0536	0.0604	314.260024	2.66737	73.332688	0.00656	165.041576	24.66723	32.006327	0.044202	37.9392	9.74478	2.213064	0.266	0.0074	0.147215	221.005382	420.875117	0.0027
		CIP2A	CIP2A_HUMAN	Protein CIP2A OS=Homo sapiens OX=9606 GN=CIP2A PE=1 SV=2	Q8TCG1;	83.19	5	20	0.0311	0.00242	0.0535	0.00167	0.04485	0.081	0.0422	0.027	0.0795	0.02205	0.0225	0.001795	0.1045	0.00825	0.0266	0.0085	0.1345	4.370381	0.0745	36.499153	0.2475	98.516475	0.0268	0.0302	0.001265	0.00965	0.494844	9.502624	39.660144	0.03735	19.839109	30.011434	0.0245	0.0177	21.478399	0.133	53.20296	59.00054	22.944994	15.982193	3.18108
		CISD1	CISD1_HUMAN	CDGSH iron-sulfur domain-containing protein 1 OS=Homo sapiens OX=9606 GN=CISD1 PE=1 SV=1	Q9NZ45;	67.51	2	5	0.01244	0.000968	82.9107	0.000668	0.01794	0.0324	0.01688	0.0108	0.0318	0.00882	0.009	3.020359	0.0418	0.0033	0.01064	0.0034	0.0538	1.050127	0.0298	23.09	0.099	1.180525	0.01072	0.01208	0.000506	0.00386	14.500461	0.001312	14.900144	0.01494	0.001406	0.000956	0.0098	0.00708	0.000266	0.0532	0.00148	0.00027	0.001196	0.001462	0.00054
		CISD2	CISD2_HUMAN	CDGSH iron-sulfur domain-containing protein 2 OS=Homo sapiens OX=9606 GN=CISD2 PE=1 SV=1	Q8N5K1;	200.94	6	24	0.03732	91.749836	0.0642	2.23167	0.05382	0.0972	0.05064	0.0324	0.0954	0.02646	0.027	2.231795	0.1254	0.0099	0.03192	0.0102	0.1614	246.074254	0.0894	204.805086	0.297	0.00315	0.03216	0.03624	1.171812	3.49965	177.002305	1.29328	362.350144	10.43735	59.246009	0.002868	0.0294	0.1197	151.700266	7.433	0.31626	0.00081	1.86299	6.764193	0.64708
		CS	CISY_HUMAN	Citrate synthase, mitochondrial OS=Homo sapiens OX=9606 GN=CS PE=1 SV=2	O75390;	274.38	9	44	0.05598	0.004356	62.4856	243.102004	69.17176	119.1134	6.66752	178.9378	0.1431	261.73087	0.0405	64.152154	0.1881	72.31155	104.73724	55.9119	2.4252	118.439127	25.2843	400.973	0.4455	4.7942	11.94288	93.54228	1.952024	37.21544	7.502766	1.585248	140.153576	97.95229	322.064812	194.952868	0.0441	124.42124	158.650532	70.2896	75.37744	122.77154	110.69299	18.776386	27.50162
		C10orf67	CJ067_HUMAN	Uncharacterized protein C10orf67, mitochondrial OS=Homo sapiens OX=9606 GN=C10orf67 PE=1 SV=3	Q8IYJ2;	50.59	2	4	0.01244	0.000968	0.0214	0.000668	0.01794	0.0324	0.01688	0.0108	0.0318	19.80441	0.009	2.430359	0.0418	0.0033	0.01064	0.0034	0.0538	0.000254	0.0298	24.000153	0.099	0.00105	0.01072	0.01208	0.000506	0.00386	0.000922	0.001312	0.000288	0.01494	14.46	11.74	0.0098	0.00708	0.000266	0.0532	11.33	1.790135	36.022	0.001462	0.08597
		CDK5RAP3	CK5P3_HUMAN	CDK5 regulatory subunit-associated protein 3 OS=Homo sapiens OX=9606 GN=CDK5RAP3 PE=1 SV=2	Q96JB5;	79.83	7	25	0.04354	0.003388	0.0749	0.871004	0.06279	0.1134	0.05908	0.0378	14.3954	0.03087	0.0315	0.002513	0.1463	0.01155	0.03724	2.3502	0.1883	9.780381	0.1043	6.096759	0.3465	0.003675	0.03752	0.04228	0.572518	0.01351	1.242766	0.683936	36.476432	91.44482	8.892812	409.376912	0.0343	51.52124	26.979266	0.1862	0.00518	0.000945	23.34399	1.056655	0.00189
		CKAP4	CKAP4_HUMAN	Cytoskeleton-associated protein 4 OS=Homo sapiens OX=9606 GN=CKAP4 PE=1 SV=2	Q07065;	1199.067343	43	1036	133.3788	2566.392972	278.0173	1542.856688	246.0588	258.7642	27.95448	62.8206	41.2119	324.04199	1984.88	1917.128847	58.6778	2663.5144	154.03216	4360.4295	35.1298	1965.37654	38.366	4364.474754	1327.98	1180.173825	1370.22512	1471.71536	1526.038096	432.38141	1422.622908	422.61396	2050.30616	2246.79904	897.469178	1170.571906	2043.5102	970.53766	4869.295261	5962.5806	1542.63306	1372.88378	1699.448344	4012.142813	1228.44829
		CKAP5	CKAP5_HUMAN	Cytoskeleton-associated protein 5 OS=Homo sapiens OX=9606 GN=CKAP5 PE=1 SV=3	Q14008;	30.39	5	7	0.0311	0.585936	0.0535	0.00167	0.04485	0.081	0.0422	49.7216	0.0795	29.31764	0.0225	0.001795	0.1045	22.7066	0.0266	0.0085	0.1345	2.600508	0.0745	7.660459	0.2475	1.0321	0.0268	410.02416	72.101012	78.49579	0.462844	145.002624	41.300432	198.02988	16.308109	13.724434	172.0196	35.91416	230.670133	0.133	18.16222	48.900405	3.322392	0.553193	0.41208
Matrisome-associated	ECM-affiliated Proteins	CLEC11A	CLC11_HUMAN	C-type lectin domain family 11 member A OS=Homo sapiens OX=9606 GN=CLEC11A PE=1 SV=1	Q9Y240;	109.16	3	11	0.01866	0.001452	0.0321	0.001002	0.02691	0.0486	0.02532	0.0162	0.0477	0.01323	0.0135	0.001077	0.0627	0.00495	0.01596	0.0051	0.0807	10.360127	0.0447	19.239	0.1485	0.001575	0.01608	0.01812	0.040306	0.00579	0.001383	0.156312	42.27	0.02241	54.180703	176.140478	0.0147	0.01062	12.687	0.0798	76.32074	141.400135	27.201196	0.002193	17.20054
		CLTA	CLCA_HUMAN	Clathrin light chain A OS=Homo sapiens OX=9606 GN=CLTA PE=1 SV=1	P09496;	111.32	4	58	0.02488	0.001936	293.0321	0.001336	0.03588	0.0648	0.03376	70.2162	0.0636	0.01764	0.018	11.101077	0.0836	0.0066	0.02128	0.0068	0.1076	82.970127	1.4847	72.688153	0.198	0.0021	0.02144	0.02416	369.000506	0.00772	169.800922	27.601968	226.790144	0.02988	444.620703	154.300956	0.0196	0.01416	384.300133	0.1064	119.60148	127.60027	148.721196	138.201462	250.92354
		CLCA2	CLCA2_HUMAN	Calcium-activated chloride channel regulator 2 OS=Homo sapiens OX=9606 GN=CLCA2 PE=1 SV=2	Q9UQC9;	45.44	3	4	0.01866	0.001452	0.0321	0.001002	52.31794	0.0486	0.02532	0.0162	39.6318	0.01323	60.309	0.066918	0.0627	0.00495	0.01596	0.0051	21.0538	12.908127	0.0447	0.000459	0.1485	0.001575	39.41072	0.01812	20.700506	0.00579	0.001383	0.001968	36.000288	0.02241	0.010796	0.001434	0.0147	0.13708	29.600133	0.0798	0.63574	6.91027	1.351196	5.631462	3.39054
		CLTB	CLCB_HUMAN	Clathrin light chain B OS=Homo sapiens OX=9606 GN=CLTB PE=1 SV=1	P09497;	31.06	3	19	0.01866	0.001452	0.0321	0.001002	0.02691	0.0486	0.02532	0.0162	0.0477	0.01323	0.0135	29.400718	0.0627	0.00495	0.01596	0.0051	0.5838	25.64	0.0447	11.910153	0.1485	48.504525	0.01608	0.01812	180.390253	0.00579	654.000922	0.001968	73.7	0.02241	139.900703	91.900478	0.0147	0.01062	0.000399	0.0798	109.5	664.400135	329.2	0.002193	63.80027
		CLCC1	CLCC1_HUMAN	Chloride channel CLIC-like protein 1 OS=Homo sapiens OX=9606 GN=CLCC1 PE=1 SV=1	Q96S66;	237.83	5	12	0.0311	15.801936	0.0535	3.199098	0.04485	0.081	0.0422	0.027	0.0795	0.02205	0.0225	0.270436	0.1045	0.00825	0.0266	0.0085	0.1345	14.970127	0.0745	44.510153	0.2475	289.161575	0.0268	0.0302	74.101012	0.00965	0.002305	152.438968	18.560288	0.03735	36.199406	67.501912	0.0245	39.11416	51.270266	203.3898	9.70296	0.36654	4.275196	9.612924	2.83108
		CLDN4	CLD4_HUMAN	Claudin-4 OS=Homo sapiens OX=9606 GN=CLDN4 PE=1 SV=1	O15551; O14493; P56747; O95484;	82.05	2	2	0.01244	0.000968	0.0214	0.000668	0.01794	0.0324	0.01688	0.0108	0.0318	0.00882	0.009	0.000718	0.0418	0.0033	0.01064	0.0034	0.0538	0.476127	0.0298	0.000306	0.099	0.00105	0.01072	0.01208	0.000506	0.00386	0.000922	0.001312	30.71	0.01494	0.001406	0.000956	0.0098	0.00708	5.670133	0.0532	0.00148	0.00027	0.001196	17.300731	0.00054
		CLGN	CLGN_HUMAN	Calmegin OS=Homo sapiens OX=9606 GN=CLGN PE=1 SV=1	O14967;	51.9	2	3	0.01244	0.000968	0.0214	0.000668	0.01794	0.0324	0.01688	0.0108	0.0318	0.00882	0.009	0.000718	0.0418	0.0033	0.01064	0.0034	0.0538	167.000127	0.0298	25.5	0.099	0.00105	0.01072	0.01208	0.000506	68.40193	0.354461	0.001312	16.400144	44.50747	0.001406	0.000956	0.0098	35.10354	331.000133	0.0532	0.00148	6.830135	0.001196	2.300731	2.26027
		CLTC	CLH1_HUMAN	Clathrin heavy chain 1 OS=Homo sapiens OX=9606 GN=CLTC PE=1 SV=5	Q00610; P53675;	205.69	26	243	0.16172	1201.980196	338.2675	476.617014	28.52425	114.6888	27.311	0.1404	105.3975	194.11025	0.117	708.776603	0.5434	98.91795	70.133	94.5791	0.6994	281.907889	0.3874	246.75253	1.287	322.648025	0.253	235.73288	185.005819	105.94053	136.852681	398.47912	755.387584	318.56687	433.720042	283.209082	117.9027	156.69288	1118.774163	0.6916	364.57284	71.214565	261.664064	182.941696	591.92128
		CLTCL1	CLH2_HUMAN	Clathrin heavy chain 2 OS=Homo sapiens OX=9606 GN=CLTCL1 PE=1 SV=2	Q8NBF6; P53675;	209.6	2	3	0.01244	0.000968	0.0214	0.000668	0.01794	30.1162	0.01688	0.0108	0.0318	0.00882	0.009	1.590359	0.0418	0.0033	0.01064	0.0034	0.0538	0.000254	0.0298	29.000153	0.099	0.00105	0.01072	0.01208	2.330253	0.00386	0.921461	0.001312	0.019544	0.01494	0.001406	0.042378	0.0098	0.00708	0.453133	11.7266	0.00148	0.018935	0.443598	1.220731	0.32527
		CLIC1	CLIC1_HUMAN	Chloride intracellular channel protein 1 OS=Homo sapiens OX=9606 GN=CLIC1 PE=1 SV=4	O00299;	94.24	9	124	0.05598	141.463388	0.0963	262.802338	0.08073	0.1458	0.07596	0.0486	55.5813	0.03969	0.0405	6.819154	0.1881	0.01485	0.04788	95.8119	0.2421	14.040635	0.1341	43.201224	0.4455	52.133675	0.04824	123.04832	0.002277	36.21544	0.004149	0.005904	219.874688	14.75976	47.105624	142.63429	127.0392	33.52832	476.973532	11.9128	11.91518	7.02961	73.946588	106.793655	517.92635
		CLIC3	CLIC3_HUMAN	Chloride intracellular channel protein 3 OS=Homo sapiens OX=9606 GN=CLIC3 PE=1 SV=2	O95833;	120.86	4	5	0.02488	0.001936	0.0428	0.001336	0.03588	0.0648	0.03376	0.0216	0.0636	0.01764	0.018	0.001436	0.0836	0.0066	0.02128	0.0068	0.1076	7.547254	0.0596	76.5	0.198	0.0021	0.02144	0.02416	0.001012	45.10579	0.001844	8.391968	1.003888	0.02988	0.234109	1.131434	0.0196	0.01416	3.680266	0.1064	3.90222	0.073905	0.002392	2.882193	4.27654
		CLIC4	CLIC4_HUMAN	Chloride intracellular channel protein 4 OS=Homo sapiens OX=9606 GN=CLIC4 PE=1 SV=4	Q9Y696;	168.65	3	22	0.01866	0.001452	0.0321	0.001002	0.02691	0.0486	0.02532	0.0162	0.0477	0.01323	0.0135	0.001077	0.0627	0.00495	0.01596	0.0051	0.0807	10.44	0.0447	0.232306	0.1485	0.001575	0.01608	0.01812	0.000759	0.00579	0.001383	0.001968	20.700144	0.02241	40.800703	0.001434	0.0147	78.80708	39.100266	0.0798	0.00222	9.94027	0.001794	7.261462	55.80054
		CLPTM1L	CLP1L_HUMAN	Cleft lip and palate transmembrane protein 1-like protein OS=Homo sapiens OX=9606 GN=CLPTM1L PE=1 SV=1	Q96KA5;	148.11	3	11	0.01866	0.001452	0.0321	0.001002	0.02691	0.0486	0.02532	0.7388	0.0477	0.01323	0.0135	0.001077	0.0627	0.00495	0.01596	0.0051	0.0807	43.51	0.0447	6.060153	0.1485	0.001575	0.01608	0.01812	0.000759	0.00579	0.693922	0.001968	5.790288	0.02241	0.002109	19.400956	0.0147	3.83708	3.450266	0.0798	0.00222	0.000405	11.701196	0.002193	0.00081
		CLPTM1	CLPT1_HUMAN	Cleft lip and palate transmembrane protein 1 OS=Homo sapiens OX=9606 GN=CLPTM1 PE=1 SV=1	O96005;	115.73	4	8	0.02488	0.001936	0.0428	17.801002	0.03588	0.0648	0.03376	0.0216	0.0636	0.01764	0.018	12.501077	0.0836	2.31495	0.02128	0.0068	0.1076	83.700254	0.0596	62.993153	0.198	4.021575	0.02144	0.02416	0.001012	15.50579	0.001844	0.002624	42.758288	0.02988	5.517206	8.631434	0.0196	0.01416	2.280399	0.1064	4.06648	4.580405	15.401794	1.132462	2.75554
		CLUH	CLU_HUMAN	Clustered mitochondria protein homolog OS=Homo sapiens OX=9606 GN=CLUH PE=1 SV=2	O75153;	32.14	2	2	0.01244	0.000968	0.0214	0.000668	0.01794	0.0324	0.01688	0.0108	0.0318	0.00882	0.009	0.000718	0.0418	0.0033	0.01064	0.0034	0.0538	0.000254	0.0298	0.000306	0.099	0.00105	0.01072	0.01208	0.000506	0.00386	0.000922	0.001312	8.408	0.01494	0.001406	0.000956	0.0098	0.00708	3.300133	0.0532	0.00148	0.00027	0.001196	0.001462	0.00054
		CLU	CLUS_HUMAN	Clusterin OS=Homo sapiens OX=9606 GN=CLU PE=1 SV=1	P10909;	509.6036715	25	553	5447.19684	8104.290712	15989.6354	7.641014	6740.40631	20013.6564	11217.11168	7710.6026	735.9798	8531.79261	2959.4675	29.956821	0.5225	1488.98475	10833.72672	827.285	118.0998	611.580905	11639.3427	842.126601	36903.4885	196.2125	10909.74284	3381.83476	300.943313	853.10702	490.57922	16.774432	1829.767872	1135.89658	53.025654	4697.106692	2048.5184	1292.64664	3406.973995	776.6384	345.60706	2558.289565	1635.768372	3908.890527	4653.62178
		SLC25A12	CMC1_HUMAN	Calcium-binding mitochondrial carrier protein Aralar1 OS=Homo sapiens OX=9606 GN=SLC25A12 PE=1 SV=2	O75746;	263.23	10	40	0.0622	0.00484	0.107	0.00334	0.0897	0.162	0.0844	0.054	0.159	0.0441	0.045	0.00359	0.209	0.0165	0.0532	0.017	0.269	107.970381	0.149	185.849765	0.495	42.9461	0.0536	0.0604	1.122277	809.01737	0.00461	0.00656	46.455432	118.06723	49.974921	1.155824	0.049	0.0354	32.397931	0.266	32.45518	11.04108	34.214784	244.835848	12.03216
		SLC25A13	CMC2_HUMAN	Calcium-binding mitochondrial carrier protein Aralar2 OS=Homo sapiens OX=9606 GN=SLC25A13 PE=1 SV=2	Q9UJS0;	299.4136715	11	26	0.06842	1.740956	18.407	5.592606	54.4897	0.1782	0.09284	0.0594	0.1749	0.04851	0.0495	0.003949	0.2299	12.9165	27.28588	0.0187	12.269	58.931791	0.1639	264.202906	65.795	1.190725	167.0536	0.06644	8.00253	11.2193	1.513149	64.005248	79.690288	101.16003	0.95003	84.00539	2.199	10500.0354	285.713665	533.266	57.57118	1.416815	4.406382	893.484655	19.01243
		CMPK2	CMPK2_HUMAN	UMP-CMP kinase 2, mitochondrial OS=Homo sapiens OX=9606 GN=CMPK2 PE=1 SV=3	Q5EBM0;	109.71	2	2	0.01244	0.000968	0.0214	0.000668	0.01794	0.0324	0.01688	0.0108	0.0318	0.00882	0.009	0.000718	0.0418	0.0033	0.01064	0.0034	0.0538	24.27	0.0298	0.000306	0.099	0.00105	0.01072	0.01208	0.000506	0.00386	0.000922	0.001312	0.737144	1420.00747	0.001406	0.000956	0.0098	82.90354	0.000266	0.0532	0.16374	0.00027	0.001196	0.444731	0.00054
		CMSS1	CMS1_HUMAN	Protein CMSS1 OS=Homo sapiens OX=9606 GN=CMSS1 PE=1 SV=2	Q9BQ75;	43.42	2	13	0.01244	0.000968	0.0214	0.000668	0.01794	0.0324	0.01688	0.0108	0.0318	0.00882	0.009	0.000718	0.0418	0.0033	0.01064	0.0034	0.0538	0.000254	0.0298	6.950153	0.099	0.00105	0.01072	0.01208	0.000506	0.00386	0.131461	0.001312	9.600144	0.01494	0.001406	0.000956	0.0098	0.00708	51.300133	0.0532	0.00148	0.00027	0.001196	0.001462	0.00054
		CNP	CN37_HUMAN	2',3'-cyclic-nucleotide 3'-phosphodiesterase OS=Homo sapiens OX=9606 GN=CNP PE=1 SV=2	P09543;	124.2136715	9	35	0.05598	280.533388	5.4956	23.602338	7.26176	0.1458	2.39752	2700.0432	14.3272	0.03969	6.886	38.342513	0.1881	0.01485	4.65256	13.4136	3.6652	200.860254	0.1341	109.366459	0.4455	0.004725	1.98288	0.05436	2665.549506	331.30965	145.372766	0.005904	296.239288	0.06723	369.204218	350.80239	29.3543	828.62124	69.301064	96.3128	3.51464	117.60081	1152.11979	61.964386	63.06235
		CNBP	CNBP_HUMAN	Cellular nucleic acid-binding protein OS=Homo sapiens OX=9606 GN=CNBP PE=1 SV=1	P62633;	137.2	2	14	0.01244	0.140484	0.0214	8.730334	0.01794	0.0324	0.01688	0.0108	0.0318	0.00882	0.009	0.182359	0.0418	0.0033	0.01064	0.0034	0.0538	7.000127	0.0298	0.060253	0.099	0.00105	0.01072	0.01208	0.000506	0.00386	0.000922	0.001312	50.38	0.01494	0.042103	0.000956	0.0098	0.00708	54.61	0.0532	0.00148	56.2	0.033198	17.900731	0.00054
		CNDP2	CNDP2_HUMAN	Cytosolic non-specific dipeptidase OS=Homo sapiens OX=9606 GN=CNDP2 PE=1 SV=2	Q96KP4;	42.78	4	5	0.02488	0.001936	0.0428	0.001336	0.03588	0.0648	0.92132	0.0216	0.0636	0.01764	0.018	81.298718	0.0836	0.0066	0.59096	0.0068	0.1076	13.530127	0.0596	23.150153	0.198	0.0021	0.02144	754.01812	0.001012	0.00772	0.001844	0.002624	89.760144	0.02988	9.289406	0.591434	0.0196	0.01416	31.620266	0.1064	7.38222	0.00054	16.501794	2.582193	36.59054
		CNN2	CNN2_HUMAN	Calponin-2 OS=Homo sapiens OX=9606 GN=CNN2 PE=1 SV=4	Q99439;	44.78	7	42	0.04354	0.003388	0.0749	0.002338	0.06279	0.1134	0.05908	0.0378	0.1113	0.03087	0.0315	0.002513	0.1463	0.01155	0.03724	0.0119	0.1883	110.05	0.1043	1085.02	0.3465	0.12915	0.03752	0.04228	230.841012	0.01351	0.003227	5.07488	102.540288	0.05229	243.889812	0.75939	0.0343	0.02478	71.440266	0.1862	347.77822	2.501675	165.812392	112.303655	77.48135
		CNN3	CNN3_HUMAN	Calponin-3 OS=Homo sapiens OX=9606 GN=CNN3 PE=1 SV=1	Q15417;	115.96	2	2	0.01244	0.000968	0.0214	0.000668	0.01794	0.0324	0.01688	0.0108	0.0318	0.00882	0.009	0.000718	0.0418	0.0033	0.01064	0.0034	0.0538	3.250127	0.0298	1.661	0.099	0.00105	0.01072	0.01208	0.000506	0.00386	0.000922	0.001312	23.300144	0.01494	0.001406	0.000956	0.0098	0.00708	0.000266	0.0532	0.57674	0.00027	0.001196	0.001462	0.00054
		CNOT10	CNO10_HUMAN	CCR4-NOT transcription complex subunit 10 OS=Homo sapiens OX=9606 GN=CNOT10 PE=1 SV=1	Q9H9A5;	34.7836715	3	4	0.01866	0.001452	0.0321	0.001002	0.02691	0.0486	0.02532	0.0162	0.0477	0.01323	0.0135	0.001077	0.0627	0.00495	0.01596	0.0051	0.0807	1.880254	0.0447	1.470306	0.1485	0.001575	0.01608	0.01812	0.000759	0.00579	0.001383	0.001968	5.95	0.02241	0.002109	0.001434	0.0147	0.01062	2.980133	0.0798	0.00222	0.34127	0.001794	0.569462	0.00081
		CNOT1	CNOT1_HUMAN	CCR4-NOT transcription complex subunit 1 OS=Homo sapiens OX=9606 GN=CNOT1 PE=1 SV=2	A5YKK6;	31.02	2	2	0.01244	0.000968	0.0214	0.000668	0.01794	0.0324	0.01688	0.0108	0.0318	0.00882	0.009	0.000718	0.0418	0.0033	0.01064	0.0034	0.0538	3.500127	0.0298	1.560153	0.099	0.00105	0.01072	0.01208	0.000506	0.00386	0.000922	0.001312	21.88	0.01494	0.001406	0.000956	0.0098	156.00354	2.040133	0.0532	0.00148	0.00027	0.001196	40.200731	0.00054
		CNPY2	CNPY2_HUMAN	Protein canopy homolog 2 OS=Homo sapiens OX=9606 GN=CNPY2 PE=1 SV=1	Q9Y2B0;	100.53	3	14	0.01866	0.001452	0.0321	0.001002	0.02691	0.0486	0.02532	0.0162	0.0477	0.01323	0.0135	0.001077	0.0627	0.00495	0.01596	0.0051	0.0807	12.610127	0.0447	63.700153	0.1485	0.001575	0.01608	0.01812	0.000759	0.00579	0.001383	0.001968	7.670144	0.02241	2.621406	56.340478	0.0147	0.01062	152.000266	0.0798	0.00222	0.18427	233.600598	10.601462	211.60027
		CNTLN	CNTLN_HUMAN	Centlein OS=Homo sapiens OX=9606 GN=CNTLN PE=1 SV=6	Q9NXG0;	43.16	2	3	0.01244	0.000968	0.0214	0.000668	0.01794	0.0324	0.01688	0.0108	0.0318	0.00882	0.009	0.000718	0.0418	0.0033	0.01064	0.0034	0.0538	38.5	0.0298	40.1	0.099	0.024725	0.01072	0.01208	0.000506	5.50193	0.000922	0.001312	31.300144	0.01494	5.823	1.130478	0.0098	0.85454	0.000266	0.0532	7.896	0.00027	0.001196	66.500731	0.04237
		CNTRL	CNTRL_HUMAN	Centriolin OS=Homo sapiens OX=9606 GN=CNTRL PE=1 SV=2	Q7Z7A1;	37.75	2	5	0.01244	0.000968	0.0214	30.300334	0.01794	0.0324	0.01688	0.0108	0.0318	0.00882	0.009	23.600359	0.0418	797.00165	0.01064	0.0034	0.0538	106.78	0.0298	43.07	0.099	5.910525	0.01072	0.01208	229.67	0.00386	25.900461	0.001312	11.800144	0.01494	60.000703	7.190478	0.0098	0.00708	17.200133	0.0532	148.662	164.000135	42.600598	28.2	89.621
Core matrisome	Collagens	COL1A1	CO1A1_HUMAN	Collagen alpha-1(I) chain OS=Homo sapiens OX=9606 GN=COL1A1 PE=1 SV=5	P02452;	875.5436715	45	5066	47823.83014	8962.40694	26049.0406	4744.316422	16199.22786	16219.2994	5068.50216	1764.359	26882.936	5583.73994	149797.962	9794.77357	902.6569	33943.69785	6130.54324	47369.5493	15693.6759	774.034083	44835.3513	2368.110672	54878.079	1025.22385	241588.6447	21603.76992	35552.35008	157065.0695	35775.49383	123351.159	9827.53966	19282.3281	4659.342872	6968.621472	136026.9274	122598.7427	1823.267992	165540.831	5419.23924	4690.19471	5943.556352	13377.46935	9998.17975
Core matrisome	Collagens	COL1A2	CO1A2_HUMAN	Collagen alpha-2(I) chain OS=Homo sapiens OX=9606 GN=COL1A2 PE=1 SV=7	P08123;	544.18	25	2227	629.83062	5078.979196	1265.5747	4247.206346	1068.79249	948.3726	0.211	191.5342	20.3816	959.79702	840.219	5958.006821	0.5225	3259.87535	916.21876	205.113	116.6456	576.096905	576.5129	1675.733142	3.468	4270.60945	4723.09648	3603.54676	24848.03354	6498.97702	26576.05692	33492.54984	7664.781728	1152.15446	5712.389842	6616.28478	7302.2882	7505.50956	1116.247628	1431.5852	6297.63162	9620.10189	7963.278372	8850.356965	7526.95248
Core matrisome	Collagens	COL2A1	CO2A1_HUMAN	Collagen alpha-1(II) chain OS=Homo sapiens OX=9606 GN=COL2A1 PE=1 SV=3	P02458;	228.46	6	26	0.03732	4690.001936	0.0642	249.991336	2.63485	17.4348	9.0022	0.0324	0.0954	3750.02205	0.027	3115.001436	0.1254	6.87825	547.0266	3.7085	0.1614	2.557508	170.0745	17.900765	11.1475	3.002625	460.0268	1630.0302	252.580506	33.30602	43.002305	99.512624	81.570576	0.04482	71.812812	2.86239	2117.0196	0.4127	4.360665	0.1596	1.3937	9.84054	13.584392	37.464924	54.70135
		C3	CO3_HUMAN	Complement C3 OS=Homo sapiens OX=9606 GN=C3 PE=1 SV=2	P01024;	495.9536715	37	244	146.6177	488.327972	788.3852	200.31169	317.31395	0.5994	176.0954	19.7944	190.1565	0.16317	236.162	74.601847	174.7524	593.12785	2.42152	715.4327	723.9415	368.865286	19.8364	240.128907	1.8315	92.127325	776.86624	1038.2114	187.897084	880.75583	775.527603	64.50068	540.55884	184.69651	279.971663	251.73595	935.0968	2491.28266	389.847793	0.9842	48.31516	140.650645	138.57695	350.456006	671.65021
Core matrisome	Collagens	COL3A1	CO3A1_HUMAN	Collagen alpha-1(III) chain OS=Homo sapiens OX=9606 GN=COL3A1 PE=1 SV=4	P02461;	220.68	11	829	34.4622	2910.502904	1008.7882	1292.602672	1410.08073	0.1782	127.0844	170.1486	625.159	71.4441	61.7905	3309.003231	0.2299	1465.7132	1002.62192	1215.1006	47.969	698.601016	131.8341	857.401224	116.495	221.1342	2620.94288	2183.83436	72964.40152	5956.70772	8067.603688	25396.11859	3691.440576	835.45229	799.251421	626.903824	4027.0343	2909.51416	1957.925532	3773.2128	418.42518	853.564775	1477.444784	5265.324386	1206.29889
		C4A	CO4A_HUMAN	Complement C4-A OS=Homo sapiens OX=9606 GN=C4A PE=1 SV=2	P0C0L4; P0C0L5;	123.07	16	90	0.09952	306.236292	1517.4784	4.985676	107.13455	19.543	256.81816	0.0864	198.2385	30.76174	571.463	447.263667	812.6836	34.1831	376.37416	443.8638	1195.3766	142.582762	551.6086	191.801612	2190.7425	218.69755	525.0804	28.6906	59.524489	269.02895	76.606454	19.838528	230.127688	57.50458	84.191718	43.134736	0.5485	135.75248	114.420931	628.8724	54.02514	134.89908	100.129378	316.909217	285.86189
Core matrisome	Collagens	COL4A1	CO4A1_HUMAN	Collagen alpha-1(IV) chain OS=Homo sapiens OX=9606 GN=COL4A1 PE=1 SV=4	P02462;	105.28	3	8	0.01866	0.001452	0.0321	0.001002	0.02691	0.0486	0.02532	0.0162	0.0477	0.01323	0.0135	0.001077	0.0627	0.00495	0.01596	0.0051	0.0807	88.868127	0.0447	39.420153	0.1485	13.70105	0.01608	0.01812	26.700506	5.13386	1.660922	0.001968	451.9	4.45494	56.201406	54.500956	0.0147	35.00708	2.210266	2.3632	0.13774	106.00027	0.001794	2.981462	0.00081
Core matrisome	Collagens	COL4A2	CO4A2_HUMAN	Collagen alpha-2(IV) chain OS=Homo sapiens OX=9606 GN=COL4A2 PE=1 SV=4	P08572;	130.19	9	159	264.04976	87.503872	57.1856	2720.002672	0.66576	0.1458	0.07596	0.0486	0.4822	0.03969	0.0405	2320.002872	0.1881	0.01485	0.04788	5.9736	0.2421	81.800635	67.1192	14.060918	21.296	1600.403675	0.04824	0.05436	5209.801518	0.01737	3229.202305	515.48328	3742.800288	1182.14482	77.133515	1656.51639	4.4992	0.03186	31.770931	0.2394	1382.7137	478.82054	35.596186	105.965117	1114.46108
		C4B	CO4B_HUMAN	Complement C4-B OS=Homo sapiens OX=9606 GN=C4B PE=1 SV=2	P0C0L4; P0C0L5;	299.35	3	10	0.01866	0.001452	0.0321	0.746668	0.02691	0.0486	0.02532	0.0162	0.0477	0.01323	0.0135	0.001077	0.0627	0.00495	0.01596	0.1189	0.0807	11.819	0.0447	28.41	0.1485	0.001575	0.01608	0.01812	32.100506	0.00579	0.001383	0.001968	54.73	0.02241	0.002109	0.169956	0.0147	330.00708	15.786	0.0798	0.36448	7.834135	8.171196	18.140731	10.899
		C5	CO5_HUMAN	Complement C5 OS=Homo sapiens OX=9606 GN=C5 PE=1 SV=4	P01031;	331.03	19	109	0.11818	3489.445808	4.3026	2.744678	0.17043	0.3078	6.34192	0.1026	11.4862	0.08379	0.0855	148.664385	99.0762	0.03135	0.10108	0.379	0.5111	97.641524	38.6682	68.461836	61.391	19.00635	0.10184	34.50872	101.380048	332.53088	65.066376	5.301152	410.641432	55.10952	95.596545	413.669258	0.0931	279.56664	400.89733	0.5054	262.7837	259.300755	130.23697	138.062234	860.03424
Core matrisome	Collagens	COL5A1	CO5A1_HUMAN	Collagen alpha-1(V) chain OS=Homo sapiens OX=9606 GN=COL5A1 PE=1 SV=3	P20908;	202.32	7	144	54.03732	65.99242	75.8642	256.94167	0.06279	0.1134	125.05064	0.0378	0.1113	0.03087	0.0315	175.002154	833.1254	92.31825	20.2746	21.8102	541.1614	62.606381	0.1043	15.561612	0.3465	2.682625	0.03752	406.56812	605.160759	675.14386	933.631383	0.004592	101.516576	72.44741	345.522812	361.026956	619.0245	283.3177	4.750798	0.1862	289.46222	609.00054	143.10299	314.392193	170.94508
Core matrisome	Collagens	COL5A2	CO5A2_HUMAN	Collagen alpha-2(V) chain OS=Homo sapiens OX=9606 GN=COL5A2 PE=1 SV=3	P05997;	189.4	11	196	1.2222	4.77484	275.8963	46.654772	10.0897	401.6396	0.09284	79.054	49.459	10.10969	56.745	0.85459	0.2299	24.2165	123.89788	521.1416	0.2959	11.493165	158.149	53.528071	62.095	25401.96473	127.85824	22.0604	234.502277	630.01544	588.104149	2834.005248	177.12072	0.08217	926.844218	396.545812	260.0392	444.64478	3658.990931	445.266	134.1557	881.985075	20.085382	1791.844386	44.57043
		C6	CO6_HUMAN	Complement component C6 OS=Homo sapiens OX=9606 GN=C6 PE=1 SV=3	P13671;	31.27	9	48	0.05598	582.003388	77.5856	15.727338	108.07176	2.7396	49.56752	0.0486	622.1272	0.03969	0.0405	0.465513	0.1881	39.0132	289.04256	316.6085	0.2421	8.927762	0.1341	4.837271	2480.396	24.5042	0.04824	0.05436	27.701771	0.01737	1.293688	0.243248	67.170576	11.65976	1.347238	14.65239	0.0441	0.03186	189.530532	0.2394	1.86592	5.97681	2.980186	53.575193	92.45848
Core matrisome	Collagens	COL6A1	CO6A1_HUMAN	Collagen alpha-1(VI) chain OS=Homo sapiens OX=9606 GN=COL6A1 PE=1 SV=3	P12109;	663.6036715	37	885	166.18148	276.78142	459.9624	1437.723686	8794.29734	2245.305	1079.2532	7136.5918	5045.9975	1667.37584	2515.417	369.472693	2625.227	810.64325	1138.28364	448.7709	4604.4532	415.490794	1496.2321	546.131519	9641.782	1493.876275	862.77152	1898.851	3908.703566	5256.90825	7785.74422	11991.21478	680.782304	7448.99434	576.092466	447.93695	3758.1274	5875.98266	24.450057	700.4044	638.47776	1584.0093	267.29924	823.410058	1320.74256
Core matrisome	Collagens	COL6A2	CO6A2_HUMAN	Collagen alpha-2(VI) chain OS=Homo sapiens OX=9606 GN=COL6A2 PE=1 SV=4	P12110;	418.3	27	491	467.41818	1068.569532	352.1668	5.166682	4171.93455	3196.424	671.68568	2695.6864	4870.318	925.38379	1875.681	13.231257	1900.4598	1350.2064	1750.91172	3788.1289	9146.438	510.745524	4828.9831	923.689142	7269.188	4672.9435	703.42328	1967.4208	2695.361048	2004.4486	1728.792298	2888.409352	540.178872	5323.45205	575.644563	907.802038	1302.6691	2485.59372	540.548726	87.865	874.51406	2559.445295	1178.313754	1967.993427	1312.05859
Core matrisome	Collagens	COL6A3	CO6A3_HUMAN	Collagen alpha-3(VI) chain OS=Homo sapiens OX=9606 GN=COL6A3 PE=1 SV=5	P12111;	2723.794686	141	3969	2678.73396	1550.73358	6185.3184	7639.053312	27713.76951	28038.0026	7715.02592	40740.571	18463.0736	10934.41249	22369.712	7387.857567	15312.9244	7636.37685	9702.53104	20024.5518	24640.5835	7729.916525	13273.4194	7566.237722	36640.6825	15959.2198	4327.87832	8433.4684	21260.10526	17507.223	53316.67457	41786.44486	4590.2966	41838.25519	5099.363003	5956.3318	15430.1618	18101.20662	1874.181728	4729.1746	4917.55218	15268.89774	10347.7118	33974.6679	13932.11823
Core matrisome	Collagens	COL6A6	CO6A6_HUMAN	Collagen alpha-6(VI) chain OS=Homo sapiens OX=9606 GN=COL6A6 PE=1 SV=2	A6NMZ7;	51.06	5	8	0.0311	0.00242	91.6428	12.301336	0.04485	0.081	0.0422	0.027	0.0795	0.02205	0.0225	46.801436	0.1045	0.00825	0.0266	0.0085	0.1345	4.950508	0.0745	282.540459	0.2475	0.1391	0.0268	0.0302	31.401012	0.29272	149.000922	39.151968	0.00072	252.02988	5.839406	0.136912	0.0245	17.11416	37.390266	270.1064	0.05316	0.33654	0.00299	40.802662	0.38108
		C7	CO7_HUMAN	Complement component C7 OS=Homo sapiens OX=9606 GN=C7 PE=1 SV=2	P10643;	158.01	11	87	1.3122	955.003388	0.1177	0.40334	0.09867	0.1782	0.09284	0.0594	0.1749	0.04851	0.0495	1130.00359	377.209	179.77485	0.05852	0.0187	0.2959	10.591016	0.1639	1.138377	0.5445	0.005775	0.05896	0.06644	10.374277	0.02123	0.005071	0.007216	190.500432	0.3777	32.992624	104.584868	0.0539	19700.0354	55.940931	59.966	32.49114	50.49108	127.402986	67.395117	132.78189
		C8A	CO8A_HUMAN	Complement component C8 alpha chain OS=Homo sapiens OX=9606 GN=C8A PE=1 SV=2	P07357;	104.26	8	34	39.94354	70.503388	0.0856	0.002672	0.07176	0.1296	4.39908	12.6378	0.1272	0.03528	0.036	1.642513	113.0754	0.0132	0.04256	0.0136	34.0883	4.018735	0.1192	11.978918	42.2465	0.0042	25.03752	5.46228	0.002024	0.01544	0.003688	0.005248	67.240576	0.05976	0.005624	69.802868	0.0392	0.02832	45.140665	0.2128	5.2337	20.89081	89.804186	97.522924	150.01108
		C9	CO9_HUMAN	Complement component C9 OS=Homo sapiens OX=9606 GN=C9 PE=1 SV=2	P02748;	337.14	9	102	75.14976	899.59642	0.0963	0.003006	0.08073	0.1458	47.06752	0.0486	0.1431	0.03969	0.0405	783.002872	0.1881	0.01485	0.04788	0.0153	0.2421	37.150762	0.1341	41.501071	0.4455	102.703675	0.04824	0.05436	6.892024	31.54751	0.004149	0.005904	778.61	101.45229	88.094921	740.746434	0.0441	13.72832	653.050532	0.2394	86.4137	108.400945	94.90299	155.132924	780.11135
Core matrisome	Collagens	COL11A1	COBA1_HUMAN	Collagen alpha-1(XI) chain OS=Homo sapiens OX=9606 GN=COL11A1 PE=1 SV=4	P12107;	388.47	11	63	66.0622	1.03484	64.5043	0.62834	0.09867	0.1782	41.1844	0.0594	0.1749	7.31069	265.045	0.65459	0.2299	327.0165	0.1632	45.217	0.2959	29.40127	0.1639	0.001683	0.5445	2.88525	377.0536	0.06644	15.185024	702.74965	61.723688	0.007216	52.102008	0.08217	20.296327	123.543346	0.182	0.03894	10.611197	0.2926	180.47592	0.001485	0.006578	16.60731	0.00297
Core matrisome	Collagens	COL12A1	COCA1_HUMAN	Collagen alpha-1(XII) chain OS=Homo sapiens OX=9606 GN=COL12A1 PE=1 SV=2	Q99715;	3479.869605	116	4791	9291.27798	17607.79508	4717.297	18784.53132	7450.15979	1902.882	2194.43996	13784.8022	4448.6436	6955.92862	1530.095	6512.396156	5156.7363	45535.79785	2261.10268	13463.2852	4752.6114	6756.841208	2135.1665	6917.947027	5286.544	12272.8955	905.26656	3152.82192	9911.513469	15978.37452	18098.91997	685.383256	1891.510752	2057.58289	16219.08777	23396.77159	5444.7155	8476.59028	1568.194177	4559.6196	47445.02426	7916.65048	3037.297056	2885.894525	5850.5662
Core matrisome	Collagens	COL14A1	COEA1_HUMAN	Collagen alpha-1(XIV) chain OS=Homo sapiens OX=9606 GN=COL14A1 PE=1 SV=3	Q05707;	630.5610145	37	645	8228.3666	99.834488	3968.7103	705.919686	3248.34219	31669.695	1277.77008	704.762	1623.2929	142.24553	4397.1215	1252.38677	1359.3106	1160.64455	10600.233	12549.984	2355.4639	466.878905	9858.1272	149.511154	4275.9035	1664.063175	1145.7668	7354.22268	454.376325	104.37297	3691.034837	1055.020336	1681.788736	5200.81434	622.245278	327.652296	22782.5078	8492.2085	754.413325	483.0478	346.62174	2668.7157	111.39294	9058.972965	587.9404
		CFL1	COF1_HUMAN	Cofilin-1 OS=Homo sapiens OX=9606 GN=CFL1 PE=1 SV=3	P23528; Q9Y281;	109.2	8	116	1597.83732	1075.44242	1615.5428	179.002338	0.07176	1499.0972	2270.05908	251.0378	4380.1113	231.03087	0.036	41.032154	0.1672	16.42825	755.03192	8.5819	259.1883	122.921508	939.2745	195.360765	0.396	0.0042	784.03216	113.70624	2.097518	26.10158	0.003688	0.225592	118.310432	16.32482	17.423515	99.802868	5.7043	75.3277	2767.300266	34.223	1.3881	5.33081	5.824588	1844.603655	145.58135
		COG3	COG3_HUMAN	Conserved oligomeric Golgi complex subunit 3 OS=Homo sapiens OX=9606 GN=COG3 PE=1 SV=3	Q96JB2;	41.05	2	2	12.60622	0.000968	0.0214	0.000668	0.01794	0.0324	0.01688	0.0108	0.0318	0.00882	0.009	0.000718	0.0418	0.0033	35.60532	0.0034	0.0538	6.22	0.0298	11.86	0.099	0.00105	0.01072	0.01208	0.000506	3.06193	0.000922	0.001312	6.01	0.01494	2.8472	0.996478	0.0098	0.00708	1.600133	0.0532	0.00148	0.00027	0.001196	0.001462	22.10027
		COG4	COG4_HUMAN	Conserved oligomeric Golgi complex subunit 4 OS=Homo sapiens OX=9606 GN=COG4 PE=1 SV=3	Q9H9E3;	89.95	2	4	0.01244	0.000968	0.0214	0.000668	0.01794	0.0324	0.01688	0.0108	0.0318	0.00882	0.009	0.000718	0.0418	0.0033	0.01064	0.0034	0.0538	0.000254	0.0298	10.39	0.099	0.00105	0.01072	0.01208	0.000506	0.00386	2.520461	6.260656	4.56	0.01494	0.001406	0.000956	0.0098	0.00708	0.758133	0.0532	0.00148	0.00027	0.001196	3.490731	0.00054
Core matrisome	Collagens	COL18A1	COIA1_HUMAN	Collagen alpha-1(XVIII) chain OS=Homo sapiens OX=9606 GN=COL18A1 PE=1 SV=5	P39060;	180.39	3	43	0.01866	0.001452	0.0321	0.001002	0.02691	0.0486	0.02532	220.0108	0.0477	0.01323	0.0135	0.001077	0.0627	0.00495	0.01596	0.3224	0.0807	3.540254	0.0447	9.810306	0.1485	0.30105	0.01608	26.91208	0.000759	0.00579	55.300922	12.501312	32.770144	22.31494	23.596703	8.560956	0.0147	0.01062	36.347133	0.0798	28.17074	226.000135	15.470598	279.000731	27.25027
		COIL	COIL_HUMAN	Coilin OS=Homo sapiens OX=9606 GN=COIL PE=1 SV=1	P38432;	94.05	3	4	0.01866	0.001452	0.0321	0.001002	0.02691	0.0486	0.02532	0.0162	0.0477	0.01323	0.0135	0.001077	0.0627	0.00495	0.01596	0.0051	0.0807	0.039654	0.0447	0.000459	0.1485	0.001575	0.01608	0.01812	0.000759	0.00579	0.001383	0.001968	6.817	0.02241	0.002109	0.001434	0.0147	0.01062	0.000399	0.0798	0.00222	0.000405	0.001794	0.002193	0.00081
Matrisome-associated	ECM-affiliated Proteins	COLEC12	COL12_HUMAN	Collectin-12 OS=Homo sapiens OX=9606 GN=COLEC12 PE=1 SV=3	Q5KU26;	63.1	2	3	0.01244	23.400484	0.0214	0.000668	0.01794	0.0324	0.01688	0.0108	0.0318	0.00882	0.009	8.020359	0.0418	0.0033	0.01064	0.0034	0.0538	6.33	0.0298	1.530153	0.099	0.00105	0.01072	0.01208	5.530253	0.00386	0.790461	7.310656	16.59	0.01494	0.001406	0.000956	0.0098	0.00708	1.860133	0.0532	0.14774	0.00027	1.500598	13.354	0.00054
Core matrisome	Collagens	COL22A1	COMA1_HUMAN	Collagen alpha-1(XXII) chain OS=Homo sapiens OX=9606 GN=COL22A1 PE=2 SV=2	Q8NFW1;	58.85	2	149	0.01244	1750.000484	0.0214	977.000334	0.01794	0.0324	0.01688	0.0108	0.0318	0.00882	0.009	1190.000359	0.0418	6.87165	0.01064	0.0034	0.0538	0.059227	170.0149	0.000306	0.099	440.000525	417.00536	0.01208	6180.000253	863.00193	5610.000461	16500.00066	5.880144	342.00747	0.857	447.5	1280.0049	4.44354	42.1	817	66.38	207.9	30.96	333.7	565.00027
		COMT	COMT_HUMAN	Catechol O-methyltransferase OS=Homo sapiens OX=9606 GN=COMT PE=1 SV=2	P21964;	83.16	3	12	18.01244	0.001452	8.7214	0.582668	0.02691	0.0486	0.02532	719.0108	0.0477	0.01323	169.009	0.001077	0.0627	0.1903	0.01596	0.2544	0.0807	352.620127	0.0447	870.480153	0.1485	0.001575	0.01608	0.01812	3.140506	21.90193	4.430922	4.180656	27.450144	32.53947	1.852703	11.28	22.4098	13.38354	45.860133	0.0798	1.00374	0.75627	21.101196	24.700731	3.40054
		COPA	COPA_HUMAN	Coatomer subunit alpha OS=Homo sapiens OX=9606 GN=COPA PE=1 SV=2	P53621;	95.3	22	110	0.13684	138.847428	0.2354	160.23121	0.19734	7.61	0.18568	11.0134	0.3498	62.56379	0.099	65.408821	0.4598	12.473	21.2864	693.9523	0.5918	536.700381	35.1129	839.374712	1.089	84.064925	0.11792	0.13288	367.776189	29.72667	133.067532	32.44312	360.496288	645.80905	213.263239	156.18717	291.9762	10.9828	448.15933	154.3354	304.41114	193.27162	2431.009568	225.345041	1522.20611
		COPB1	COPB_HUMAN	Coatomer subunit beta OS=Homo sapiens OX=9606 GN=COPB1 PE=1 SV=3	P53618;	263.74	10	32	0.0622	0.266356	0.107	0.00334	0.0897	0.162	0.0844	0.054	0.159	0.0441	0.045	0.00359	0.209	0.0165	0.0532	0.017	0.269	108.978354	0.149	312.860612	0.495	0.00525	0.0536	3.69436	18.812024	0.30537	62.003688	96.105248	120.839288	31.86723	30.633218	6.454346	15.0441	0.0354	347.500931	0.266	20.81592	19.701215	0.00598	12.565848	5.76243
		COPB2	COPB2_HUMAN	Coatomer subunit beta' OS=Homo sapiens OX=9606 GN=COPB2 PE=1 SV=2	Q8ND07; P35606;	252.88	14	70	0.08708	147.115808	0.1498	57.373674	0.12558	0.2268	0.11816	0.0756	0.2226	0.06174	0.063	28.655308	0.2926	22.02145	221.06916	204.0204	0.3766	221.974635	0.2086	261.690765	0.693	251.354775	0.07504	0.08456	64.403036	0.02702	69.06461	9.453216	2784.128144	53.19711	73.136327	19.796258	0.0686	32.31894	287.854665	0.3724	40.88484	21.80162	3.427176	212.690924	53.12297
		ARCN1	COPD_HUMAN	Coatomer subunit delta OS=Homo sapiens OX=9606 GN=ARCN1 PE=1 SV=1	P48444;	289.56	13	59	0.08086	98.958324	0.1391	50.604008	0.11661	0.2106	0.10972	0.0702	0.2067	0.05733	0.0585	53.804308	0.2717	60.1198	12.66384	0.0221	0.3497	104.920635	0.1937	249.770459	0.6435	0.006825	0.06968	0.07852	3.183036	0.02509	0.005993	0.008528	151.600576	0.09711	45.807733	3.215736	1.0028	0.04602	185.141665	0.3458	75.40814	7.96378	71.045382	71.741386	99.55116
		COPG1	COPG1_HUMAN	Coatomer subunit gamma-1 OS=Homo sapiens OX=9606 GN=COPG1 PE=1 SV=1	Q9Y678;	192.87	11	33	0.06842	1.16484	0.1177	57.903006	0.09867	0.1782	0.09284	21.154	0.1749	79.0441	11.645	23.833231	0.2299	1.0565	40.84788	0.0187	0.2959	235.003381	0.1639	177.800765	0.5445	35.8742	0.05896	0.06644	0.928277	66.49544	0.83461	4.958248	413.810576	47.66229	41.217915	48.778868	0.0539	25.20832	314.810798	73.5494	29.15518	18.73808	79.993588	78.405848	22.06189
		COPG2	COPG2_HUMAN	Coatomer subunit gamma-2 OS=Homo sapiens OX=9606 GN=COPG2 PE=1 SV=1	Q9UBF2;	180.66	4	6	0.02488	0.001936	0.0428	0.001336	0.03588	0.0648	0.03376	0.0216	0.0636	0.01764	0.018	0.001436	0.0836	0.0066	0.02128	0.0068	0.1076	0.000508	0.0596	0.000612	0.198	0.0021	0.02144	0.02416	0.001012	4.91579	0.001844	0.002624	70.87	0.02988	0.689109	0.001912	0.0196	14.01062	42.780266	0.1064	0.00296	0.00054	0.002392	3.443462	5.44074
		CORO1A	COR1A_HUMAN	Coronin-1A OS=Homo sapiens OX=9606 GN=CORO1A PE=1 SV=4	P31146;	308.49	12	160	0.07464	170.20484	0.1284	100.228006	3.99867	0.6232	0.10128	16.7594	0.1908	0.05292	0.054	233.722872	0.2508	409.01815	311.05852	1015.417	0.3228	606.950508	0.1788	153.353765	0.594	567.2793	0.06432	3.16644	1.622783	0.02316	6.855071	529.489248	184.952432	195.3747	131.756327	0.53278	0.0588	607.48586	152.825399	336.2926	7.36402	0.144485	166.611186	1383.501462	322.54462
		CORO1B	COR1B_HUMAN	Coronin-1B OS=Homo sapiens OX=9606 GN=CORO1B PE=1 SV=1	Q9BR76; A9Z1Z3;	51.84	3	18	537.01244	0.266968	595.5807	0.001002	0.02691	1100.0324	225.01688	362.0108	0.0477	386.14441	58.909	0.001077	0.0627	8.0233	20.91064	1.5534	0.0807	12.730127	109.0298	5.3653	0.1485	2.05105	55.01072	115.80604	6.150506	0.07536	0.001383	0.530312	38.520144	5.55647	0.002109	90.400956	0.0147	33.10708	83.710133	0.0798	126.70074	0.000405	99.682598	0.410462	151.00054
		CORO1C	COR1C_HUMAN	Coronin-1C OS=Homo sapiens OX=9606 GN=CORO1C PE=1 SV=1	Q9ULV4;	100.53	3	46	0.01866	0.001452	0.0321	0.058868	0.02691	0.0486	0.02532	0.0162	0.0477	0.01323	0.0135	0.001077	0.0627	620.00165	0.01596	372.0017	0.0807	16.640127	0.0447	17.242	0.1485	0.47305	0.01608	0.01812	0.000759	167.00386	0.001383	0.001968	14.100144	0.02241	2.734703	0.325678	0.0147	532.00708	61.6	0.0798	6.45074	0.000405	15.501196	224.1	3.00027
		CORO7	CORO7_HUMAN	Coronin-7 OS=Homo sapiens OX=9606 GN=CORO7 PE=1 SV=2	P57737;	60.28	3	6	0.01866	0.001452	0.0321	0.001002	0.02691	0.0486	0.02532	0.0162	0.0477	0.01323	0.0135	0.001077	0.0627	0.00495	0.01596	0.0051	0.0807	32.800127	0.0447	17.200153	0.1485	0.001575	0.01608	0.01812	0.000759	0.00579	5.320922	0.001968	7.190288	0.02241	9.611406	0.001434	0.0147	37.70708	17.700266	0.0798	0.00222	15.10027	4.411196	0.223462	88.00054
		COTL1	COTL1_HUMAN	Coactosin-like protein OS=Homo sapiens OX=9606 GN=COTL1 PE=1 SV=3	Q14019;	36.98	3	17	0.01866	0.176968	59.6214	13.900668	0.02691	19.0324	0.02532	30.2108	0.0477	0.01323	0.0135	8.580718	0.0627	1.8733	0.01596	0.0051	0.0807	52.700127	0.0447	23.190153	16.299	1.893525	0.01608	14.31208	0.000759	0.00579	0.001383	0.001968	66.4891	0.02241	0.002109	3.560478	0.0147	0.01062	279.6	0.0798	327.31074	6.300135	0.001794	33.328	28.60027
		MT-CO2	COX2_HUMAN	Cytochrome c oxidase subunit 2 OS=Homo sapiens OX=9606 GN=MT-CO2 PE=1 SV=1	P00403;	60.67	3	81	1.69244	0.001452	0.0321	0.001002	0.02691	235.0324	0.02532	109.0108	0.0477	0.01323	0.0135	0.001077	0.0627	45.0033	0.01596	66.5034	0.0807	224.060127	0.0447	157.000306	0.1485	9.66105	2.78072	196.01208	40.700506	33.44193	40.112461	38.801312	557.42	48.91494	84.701406	0.001434	50.5098	21.20708	118.000266	0.0798	115.85074	27.790135	20.542598	279.001462	170.00054
		COX4I1	COX41_HUMAN	Cytochrome c oxidase subunit 4 isoform 1, mitochondrial OS=Homo sapiens OX=9606 GN=COX4I1 PE=1 SV=1	P13073;	114.24	8	85	0.04976	0.817704	0.0856	0.074238	0.07176	0.1296	0.06752	0.0432	10.9113	0.03528	0.036	0.002872	0.1672	0.0132	0.04256	0.0136	0.2152	612.870254	0.1192	345.020459	0.396	0.0042	0.04288	0.04832	237.351012	11.71351	12.284305	19.513936	446.397	8.36229	127.904218	230.613868	45.8294	8.41478	71.499832	316.1862	88.20496	93.452675	23.666588	4.418655	94.49035
		COX5A	COX5A_HUMAN	Cytochrome c oxidase subunit 5A, mitochondrial OS=Homo sapiens OX=9606 GN=COX5A PE=1 SV=2	P20674;	69.39	4	74	0.02488	0.001936	0.0428	0.585002	0.03588	173.0486	0.03376	36.9162	0.0636	47.51323	0.018	0.001436	0.0836	0.0066	0.02128	0.0068	0.1076	248.200254	0.0596	167.850306	0.198	0.0021	0.02144	0.02416	1.630759	0.00772	1.291383	22.901968	890.1	17.53494	0.081709	0.001912	0.0196	0.01416	718.600133	0.1064	63.70222	10.100405	18.501794	215.301462	159.00081
		COX5B	COX5B_HUMAN	Cytochrome c oxidase subunit 5B, mitochondrial OS=Homo sapiens OX=9606 GN=COX5B PE=1 SV=2	P10606;	247.59	10	144	0.0622	0.697356	155.0963	3.943006	241.27176	363.8972	150.07596	213.2378	237.1272	215.73528	3.5005	6.882872	0.209	40.1132	88.54788	33.7153	0.269	944.453127	858.1341	270.346459	0.495	2539.553675	55.34288	550.04228	1205.261012	179.00965	1174.003688	0.782904	533.901008	378.14482	2.803624	1199.392868	583.5294	331.43124	548.430665	0.266	471.7748	628.29981	1722.429588	66.631117	437.60216
		COX7C	COX7C_HUMAN	Cytochrome c oxidase subunit 7C, mitochondrial OS=Homo sapiens OX=9606 GN=COX7C PE=1 SV=1	P15954;	36.96	2	12	0.01244	0.000968	0.0214	1.490334	0.01794	0.0324	0.01688	0.0108	0.0318	0.00882	0.009	0.000718	0.0418	3.41165	0.01064	4.7917	0.0538	8.200127	0.0298	8.12	0.099	0.00105	0.01072	0.01208	0.000506	0.00386	0.000922	0.001312	83.000144	0.01494	0.328703	0.000956	0.0098	0.00708	100.332	0.0532	10.70074	0.798135	0.001196	18.500731	38.70027
		COX7A2L	COX7R_HUMAN	Cytochrome c oxidase subunit 7A-related protein, mitochondrial OS=Homo sapiens OX=9606 GN=COX7A2L PE=1 SV=2	O14548;	124.99	2	9	0.01244	0.000968	0.0214	0.000668	0.01794	0.0324	0.01688	0.0108	0.0318	0.00882	0.009	0.000718	0.0418	0.0033	0.01064	0.0034	0.0538	206.8	0.0298	80.600153	0.099	78.500525	0.01072	0.01208	0.000506	0.00386	0.000922	0.001312	188.509	0.01494	0.001406	0.000956	0.0098	0.00708	37.400133	0.0532	2.58074	0.218135	0.001196	0.001462	0.00054
		CEP131	CP131_HUMAN	Centrosomal protein of 131 kDa OS=Homo sapiens OX=9606 GN=CEP131 PE=1 SV=3	Q9UPN4;	90.18	4	7	0.02488	0.001936	0.0428	0.001336	0.03588	0.0648	0.03376	0.0216	0.0636	0.01764	0.018	0.001436	0.0836	0.0066	0.02128	0.0068	0.1076	9.530127	0.0596	10.010153	0.198	0.819575	0.02144	0.02416	0.001012	0.00772	0.001844	0.155968	6.956144	3.64241	1.030403	0.099034	0.2077	0.01416	35.9	0.1064	0.45178	1.320405	0.161794	3.432193	0.18457
		CYP1B1	CP1B1_HUMAN	Cytochrome P450 1B1 OS=Homo sapiens OX=9606 GN=CYP1B1 PE=1 SV=2	Q16678;	57.49	3	3	0.01866	0.001452	0.0321	0.001002	0.02691	0.0486	0.02532	0.0162	0.0477	0.01323	0.0135	0.001077	0.0627	0.00495	0.01596	1.7334	0.0807	2.541127	0.0447	0.387306	0.1485	3.17105	0.01608	2.57208	11.800506	16.20386	46.170461	4.481312	1.220288	15.61494	5.701406	74.465478	62.6098	0.01062	4.980266	44.7532	83.63074	36.117135	3.750598	58.738	90.20927
		CYP20A1	CP20A_HUMAN	Cytochrome P450 20A1 OS=Homo sapiens OX=9606 GN=CYP20A1 PE=1 SV=1	Q6UW02;	79.92	2	6	0.01244	0.000968	0.0214	0.000668	0.01794	0.0324	0.01688	0.0108	0.0318	0.00882	0.009	0.000718	0.0418	0.0033	0.01064	0.0034	0.0538	8.598	0.0298	0.000306	0.099	0.226525	0.01072	0.01208	0.000506	0.00386	20.800461	0.001312	56.6	0.01494	13.600703	0.000956	0.0098	0.00708	0.084733	0.0532	0.00148	0.00027	0.832598	118.000731	2.94027
		CYP27A1	CP27A_HUMAN	Sterol 26-hydroxylase, mitochondrial OS=Homo sapiens OX=9606 GN=CYP27A1 PE=1 SV=1	Q02318;	66.98	3	5	0.01866	0.001452	0.0321	0.001002	0.02691	0.0486	0.02532	0.0162	0.0477	0.01323	0.0135	0.001077	0.0627	0.00495	0.01596	0.0051	0.0807	12.800254	0.0447	0.513306	0.1485	0.001575	0.01608	0.01812	0.656506	0.00579	0.001383	0.001968	23.28	0.02241	0.002109	0.001434	0.0147	0.01062	5.640266	0.0798	0.00222	0.000405	0.001794	0.002193	0.00081
		CYP4X1	CP4X1_HUMAN	Cytochrome P450 4X1 OS=Homo sapiens OX=9606 GN=CYP4X1 PE=1 SV=1	Q8N118;	62.86	4	12	0.02488	0.001936	0.0428	88.701002	16.22691	0.0648	0.03376	0.0216	29.6477	0.01764	90.4135	3.211077	0.0836	0.0066	26.21596	0.0068	57.1807	0.000508	0.0596	60.100306	0.198	7.621575	0.02144	0.02416	3.910759	8.94579	1.581922	0.002624	11.700432	61.22241	41.402109	9.411434	0.0196	12.61062	0.000532	0.1064	0.00296	0.00054	0.939794	14.155462	0.20981
		CPNE3	CPNE3_HUMAN	Copine-3 OS=Homo sapiens OX=9606 GN=CPNE3 PE=1 SV=1	O75131;	111.68	4	9	0.02488	0.001936	0.0428	0.001336	0.03588	0.7486	0.03376	0.0216	0.0636	0.01764	0.018	0.001436	0.0836	0.0066	0.02128	0.0068	0.1076	31.81	0.0596	41.889	0.198	0.0021	0.02144	0.02416	0.115759	0.00772	821.001383	0.724968	16.25	0.02988	25.102109	44.800956	0.0196	0.01416	199.4212	15.6798	0.00296	2.180405	4.101794	8.072193	12.16154
		CAPNS1	CPNS1_HUMAN	Calpain small subunit 1 OS=Homo sapiens OX=9606 GN=CAPNS1 PE=1 SV=1	P04632;	70.43	3	10	0.01866	0.001452	0.0321	0.001002	0.02691	0.0486	0.02532	0.0162	0.0477	2.66882	0.0135	0.001077	0.0627	0.00495	0.01596	0.0051	0.0807	32.22	250.5149	22.420153	0.1485	2.29105	0.01608	0.01812	0.413506	0.00579	0.065522	8.420656	0.904744	0.02241	27.701406	37.500956	0.0147	0.01062	42.720133	0.0798	31.30074	5.646135	0.001794	38.240731	0.99254
		CPSF1	CPSF1_HUMAN	Cleavage and polyadenylation specificity factor subunit 1 OS=Homo sapiens OX=9606 GN=CPSF1 PE=1 SV=2	Q10570;	34.42	2	39	0.01244	399.000484	0.0214	278.000334	0.01794	0.0324	0.01688	0.0108	0.0318	0.00882	0.009	1020.000359	0.0418	0.0033	0.01064	0.0034	0.0538	161.51	0.0298	198.000153	0.099	159.000525	0.01072	0.01208	189.000253	0.00386	104.000461	0.001312	0.000288	0.01494	276.000703	0.000956	0.0098	0.00708	211.000133	0.0532	0.00148	0.00027	151.000598	0.001462	97.00027
		CPSF7	CPSF7_HUMAN	Cleavage and polyadenylation specificity factor subunit 7 OS=Homo sapiens OX=9606 GN=CPSF7 PE=1 SV=1	Q8N684;	55.91	3	6	0.01866	0.001452	0.0321	0.001002	0.02691	0.0486	0.02532	0.0162	0.0477	0.01323	0.0135	0.001077	0.0627	0.00495	0.01596	0.0051	0.0807	18.050127	0.0447	9.170153	0.1485	0.001575	0.01608	0.01812	0.000759	0.00579	0.001383	0.001968	9.99	0.02241	0.002109	0.001434	0.0147	0.01062	39.100133	0.0798	0.00222	0.18927	0.001794	0.746462	0.00081
		CPT1A	CPT1A_HUMAN	Carnitine O-palmitoyltransferase 1, liver isoform OS=Homo sapiens OX=9606 GN=CPT1A PE=1 SV=2	P50416;	200.99	6	15	0.03732	0.002904	0.0642	1.63167	0.05382	0.0972	0.05064	0.0324	0.0954	0.02646	0.027	0.002154	0.1254	0.0099	0.03192	0.0102	0.1614	55.76	0.0894	7.500612	0.297	47.565475	0.03216	0.03624	27.191012	0.01158	14.702305	17.50328	20.410144	59.89988	18.026812	12.291912	0.3385	0.02124	239.672532	0.1596	13.35296	4.54054	16.322392	20.172924	19.50108
		CPT2	CPT2_HUMAN	Carnitine O-palmitoyltransferase 2, mitochondrial OS=Homo sapiens OX=9606 GN=CPT2 PE=1 SV=2	P23786;	161.52	6	8	0.03732	0.002904	0.0642	0.002004	0.05382	0.0972	0.05064	0.0324	0.0954	0.02646	0.027	0.002154	0.1254	0.0099	0.03192	0.0102	0.1614	2.320635	0.0894	11.813106	0.297	0.3792	0.03216	0.03624	9.221265	0.01158	0.002766	0.003936	88.490144	7.95735	1.851012	0.002868	11.2245	0.02124	14.508532	0.1596	0.00444	1.240675	0.003588	23.602193	13.40135
		C18orf32	CR032_HUMAN	UPF0729 protein C18orf32 OS=Homo sapiens OX=9606 GN=C18orf32 PE=1 SV=1	Q8TCD1;	40.92	2	5	0.01244	0.000968	0.0214	0.000668	0.01794	0.0324	0.01688	0.0108	0.0318	0.00882	0.009	0.000718	0.0418	0.0033	0.01064	0.0034	0.0538	14.98	0.0298	16.79	0.099	1.720525	0.01072	0.01208	0.000506	0.00386	0.000922	0.001312	8.29	0.01494	0.001406	0.000956	0.0098	0.07914	12.500133	0.0532	0.00148	0.343135	0.210598	3.570731	0.00054
		C18orf63	CR063_HUMAN	Uncharacterized protein C18orf63 OS=Homo sapiens OX=9606 GN=C18orf63 PE=2 SV=2	Q68DL7;	42.41	2	2	0.01244	0.000968	0.0214	0.000668	0.01794	0.0324	0.01688	0.9124	0.0318	0.00882	0.009	20.200359	0.0418	1.06165	0.01064	0.0034	0.0538	5.100127	0.0298	0.000306	0.099	65.000525	0.01072	0.01208	0.000506	0.00386	0.000922	0.001312	37.91	25.30747	126.000703	34.200478	1.3849	50.80354	41.900133	5.0466	3.51074	11.300135	0.001196	27.400731	25.30027
		CRYBG1	CRBG1_HUMAN	Beta/gamma crystallin domain-containing protein 1 OS=Homo sapiens OX=9606 GN=CRYBG1 PE=1 SV=3	Q9Y4K1;	62.19	2	9	0.01244	0.000968	0.0214	0.000668	0.01794	0.0324	0.01688	0.0108	0.0318	0.00882	0.009	0.000718	0.0418	0.0033	0.01064	0.0034	0.0538	7.150127	0.0298	0.000306	0.099	0.00105	0.01072	0.01208	0.000506	0.00386	0.000922	0.001312	12.083	0.01494	32.500703	2.440478	0.0098	0.00708	52.9	0.0532	0.00148	0.00027	0.001196	0.001462	25.40027
		CROCC2	CRCC2_HUMAN	Putative ciliary rootlet coiled-coil protein 2 OS=Homo sapiens OX=9606 GN=CROCC2 PE=5 SV=4	H7BZ55;	45.4	6	94	0.03732	16.011936	0.0642	327.881002	0.05382	0.0972	0.05064	69.5416	0.0954	0.02646	0.027	189.121077	0.1254	7.39825	1520.0266	9.6008	0.1614	37.425508	0.0894	28.018259	0.297	31.668575	0.03216	0.03624	1170.001265	8.22965	2130.059244	8070.00328	34.418432	1117.01988	87.148406	103.201434	1.0035	3620.0177	1.771532	0.1596	51.95222	222.600405	56.152392	4.153655	1.14341
		CRNKL1	CRNL1_HUMAN	Crooked neck-like protein 1 OS=Homo sapiens OX=9606 GN=CRNKL1 PE=1 SV=4	Q9BZJ0;	62.38	3	3	0.01866	0.001452	0.0321	0.001002	0.02691	0.0486	0.02532	0.0162	0.0477	0.01323	0.0135	0.001077	0.0627	7.3133	0.01596	24.1034	0.0807	2.310254	0.0447	1.460306	0.1485	0.001575	0.01608	0.01812	0.000759	0.00579	5.070922	17.401312	53.34	0.02241	1240.001406	1710.316478	0.0147	0.01062	9.120266	0.0798	1940.00148	6360.00027	3450.001196	396.001462	474.00054
		CRTAP	CRTAP_HUMAN	Cartilage-associated protein OS=Homo sapiens OX=9606 GN=CRTAP PE=1 SV=1	O75718;	41.44	2	4	0.01244	0.000968	0.0214	0.000668	0.01794	0.0324	1.18844	0.0108	0.0318	0.00882	0.009	0.000718	0.0418	5.61165	0.01064	18.7017	0.0538	17.34	0.0298	7.180153	0.099	0.00105	0.01072	16.50604	0.000506	5.54193	0.000922	4.240656	5.710144	11.80747	0.001406	5.070478	0.0098	0.00708	14.000133	0.0532	0.00148	0.00027	0.001196	63.400731	3.03027
		CRYAB	CRYAB_HUMAN	Alpha-crystallin B chain OS=Homo sapiens OX=9606 GN=CRYAB PE=1 SV=2	P02511;	128.33	7	88	1792.01866	870.556536	3.6642	823.923068	0.06279	64.5328	36.6722	7.0024	192.3495	115.18764	0.0315	3.259756	0.1463	2.2099	3.66192	18.7295	0.1883	8.908635	44.2696	9.882765	390.297	28.70315	0.08576	19.6902	413.001518	35.55965	126.902305	447.003936	2.573276	41.90988	22.193515	282.001912	0.0343	186.02124	33.613532	499.1596	9.71296	5.200675	33.401392	607.003655	29.93081
		CSDE1	CSDE1_HUMAN	Cold shock domain-containing protein E1 OS=Homo sapiens OX=9606 GN=CSDE1 PE=1 SV=2	O75534;	78.53	2	6	0.01244	0.000968	0.0214	0.000668	0.01794	0.0324	0.01688	0.0108	0.0318	0.00882	0.009	0.000718	0.0418	0.0033	0.01064	0.0034	0.0538	0.000254	0.0298	22.16	0.099	0.00105	0.01072	0.01208	0.000506	0.00386	0.000922	0.001312	20.800144	0.01494	0.001406	0.000956	0.0098	0.00708	17.237	0.0532	0.00148	0.00027	0.001196	28.600731	0.00054
		COPS4	CSN4_HUMAN	COP9 signalosome complex subunit 4 OS=Homo sapiens OX=9606 GN=COPS4 PE=1 SV=1	Q9BT78;	52.26	3	9	0.01866	0.001452	0.0321	0.001002	0.02691	0.0486	0.02532	0.0162	0.0477	0.01323	0.0135	0.001077	0.0627	0.00495	0.01596	0.0051	0.0807	4.362127	0.0447	3.520306	0.1485	0.001575	0.01608	0.01812	6.590506	0.00579	0.001383	0.001968	24.500144	0.02241	0.002109	0.001434	0.0147	1.60708	25.700266	0.0798	0.00222	0.000405	0.121196	298.001462	94.80054
		COPS7B	CSN7B_HUMAN	COP9 signalosome complex subunit 7b OS=Homo sapiens OX=9606 GN=COPS7B PE=1 SV=1	Q9H9Q2;	68.79	3	4	0.01866	0.001452	0.0321	0.001002	0.02691	0.0486	0.02532	0.0162	0.0477	12.30882	0.0135	6.000718	0.0627	14.2033	17.81064	0.0051	0.0807	0.000381	7.1798	162.000306	0.1485	0.001575	0.01608	37.31208	0.000759	357.00386	0.001383	0.001968	46.700144	0.02241	5.881406	2.230956	0.0147	40.20708	92.300266	0.0798	53.60148	3.59027	0.001794	560.001462	65.20054
Core matrisome	Proteoglycans	VCAN	CSPG2_HUMAN	Versican core protein OS=Homo sapiens OX=9606 GN=VCAN PE=1 SV=3	P13611;	114.63	25	288	523.05684	644.110228	0.2675	417.41668	0.22425	911.8726	55.29412	303.9188	0.3975	313.0682	2311.89	42.29718	0.5225	836.93465	3320.12768	2193.7306	0.6725	166.836905	297.4427	233.143754	1.2375	19.55755	197.62328	94.75476	193.364807	1444.88895	1219.316454	1108.187872	320.910228	3683.14711	233.645457	142.079004	4776.1637	6904.01248	235.655161	3309.9574	188.56132	427.160755	57.44296	661.872427	455.99305
		CSRP1	CSRP1_HUMAN	Cysteine and glycine-rich protein 1 OS=Homo sapiens OX=9606 GN=CSRP1 PE=1 SV=3	P21291;	202.07	4	31	0.02488	127.001452	0.0428	54.801002	0.03588	15.5486	0.03376	13.5162	0.0636	2.90323	3.1035	19.601077	0.0836	0.0066	0.02128	0.6691	0.1076	117.36	22.6447	89.28	0.198	138.001575	1.94608	0.02416	0.001012	0.00772	0.001844	0.002624	24.300432	0.02988	250.501406	0.001912	0.0196	20.21062	18.43	0.1064	54.39948	0.00054	0.002392	66.851462	3.10081
		CSRP2	CSRP2_HUMAN	Cysteine and glycine-rich protein 2 OS=Homo sapiens OX=9606 GN=CSRP2 PE=1 SV=3	Q16527;	50.86	2	5	0.01244	0.000968	0.0214	0.000668	0.01794	0.0324	0.01688	0.0108	0.0318	0.00882	0.009	0.000718	0.0418	19.70165	0.01064	47.4017	0.0538	14.102	0.0298	11.600153	0.099	0.00105	0.01072	0.01208	0.000506	56.10193	0.000922	0.001312	36.45	0.01494	0.100203	0.000956	0.0098	6.00354	0.704133	0.0532	0.00148	0.00027	0.079898	0.001462	0.00054
		CSTF2	CSTF2_HUMAN	Cleavage stimulation factor subunit 2 OS=Homo sapiens OX=9606 GN=CSTF2 PE=1 SV=1	P33240;	35.71	2	3	0.01244	0.000968	0.0214	0.000668	0.01794	0.0324	0.01688	0.0108	0.0318	0.00882	0.009	0.000718	0.0418	0.0033	0.01064	0.0034	0.0538	1.480127	0.0298	1.540153	0.099	0.00105	0.01072	0.01208	0.000506	0.00386	0.000922	0.001312	1.720144	0.01494	0.132703	0.000956	0.0098	0.00708	40.800133	0.0532	0.00148	0.00027	0.001196	0.532731	0.00054
		CSTF3	CSTF3_HUMAN	Cleavage stimulation factor subunit 3 OS=Homo sapiens OX=9606 GN=CSTF3 PE=1 SV=1	Q12996;	32.77	2	5	0.01244	0.000968	0.0214	0.000668	0.01794	0.0324	0.01688	0.0108	0.0318	0.00882	0.009	0.000718	0.0418	0.0033	0.01064	0.0034	0.0538	3.084	0.0298	0.333153	0.099	0.00105	0.01072	0.01208	6.460253	0.00386	1.460461	0.001312	0.000288	0.01494	0.001406	33.100478	0.0098	0.00708	25.800133	0.0532	7.05074	29.100135	5.600598	4.300731	0.00054
		CLSTN3	CSTN3_HUMAN	Calsyntenin-3 OS=Homo sapiens OX=9606 GN=CLSTN3 PE=1 SV=1	Q9BQT9;	100.71	2	4	0.01244	0.000968	0.0214	0.011634	0.01794	126.0162	0.01688	0.0108	0.0318	0.00882	0.009	0.035259	0.0418	0.0033	4.71532	0.0034	0.0538	0.222127	0.3049	0.000306	0.099	0.00105	9.53536	0.01208	0.000506	0.00386	0.000922	0.616656	24.5	0.01494	8.000703	17.000478	0.0098	0.00708	0.000266	0.0532	3.35074	29.100135	38.400598	4.560731	19.90027
		CTCF	CTCF_HUMAN	Transcriptional repressor CTCF OS=Homo sapiens OX=9606 GN=CTCF PE=1 SV=1	P49711;	32.07	2	3	0.01244	19.800484	0.0214	13.800334	0.01794	0.0324	0.01688	0.0108	0.0318	0.00882	0.009	0.000718	0.0418	0.0033	0.01064	0.0034	0.0538	1.800127	0.0298	0.000306	0.099	21.900525	0.01072	0.01208	16.000253	0.00386	0.000922	0.001312	6.631	0.01494	0.001406	0.000956	0.0098	0.00708	1.050133	0.0532	0.00148	0.00027	0.001196	0.001462	0.00054
		CTNNA1	CTNA1_HUMAN	Catenin alpha-1 OS=Homo sapiens OX=9606 GN=CTNNA1 PE=1 SV=1	P35221;	340.25	25	126	1068.94306	6.997648	514.5741	14.94068	856.21528	1050.3888	2810.39712	886.6242	9090.3816	489.00143	263.108	17.387898	0.5225	422.2513	494.12768	0.0425	942.6456	331.53427	875.3576	379.44553	1.2375	410.092975	325.12864	3375.96476	383.260054	734.00874	64.93042	584.308776	442.445808	654.9994	899.837251	71.312448	557.3127	3604.17434	98.940128	10.7384	96.07828	103.12193	129.80337	89.720889	104.79662
		CTNNA2	CTNA2_HUMAN	Catenin alpha-2 OS=Homo sapiens OX=9606 GN=CTNNA2 PE=1 SV=5	P35221; P26232;	248.67	4	27	0.02488	0.001936	0.0428	0.001336	0.03588	0.0648	0.03376	0.0216	0.0636	69.91323	0.018	0.001436	0.0836	0.0066	0.02128	0.0068	0.1076	16.000381	0.0596	0.048859	0.198	26.901575	0.02144	0.02416	0.001012	0.00772	14.001383	0.002624	267.72	0.02988	21.602109	0.291434	0.0196	0.01416	45.400399	0.1064	1.43348	10.700405	26.541196	3.422193	7.75081
		CTNNB1	CTNB1_HUMAN	Catenin beta-1 OS=Homo sapiens OX=9606 GN=CTNNB1 PE=1 SV=1	P35222; P14923;	120.19	11	136	0.06842	128.00484	0.1177	5.192406	0.09867	0.1782	86.6844	1.3986	0.1749	0.04851	0.0495	88.803154	301.209	0.01815	39.6532	9.447	165.269	242.307508	89.249	221.388765	0.5445	25.264725	0.05896	99.41436	51.120024	0.02123	15.606149	69.585248	474.242432	272.0747	24.093515	19.826868	40.649	44.8354	1567.870266	0.2926	24.57992	56.24454	84.910588	57.658117	36.82189
		CTNND1	CTND1_HUMAN	Catenin delta-1 OS=Homo sapiens OX=9606 GN=CTNND1 PE=1 SV=1	O60716;	246.27	13	39	0.08086	0.006292	0.1391	0.008598	16.00764	0.2106	0.10972	0.0702	0.2067	0.05733	17.754	0.004667	0.2717	0.8568	22.46384	0.0221	0.3497	44.760489	0.1937	180.540071	0.6435	24.145775	0.06968	0.07852	36.52253	189.34123	37.296149	26.14006	204.300576	147.0107	244.60703	140.20478	18.3588	4.10248	52.647463	34.7192	35.40814	190.901215	153.50598	81.008041	55.50297
		CTDSPL2	CTSL2_HUMAN	CTD small phosphatase-like protein 2 OS=Homo sapiens OX=9606 GN=CTDSPL2 PE=1 SV=2	Q05D32;	81.24	3	4	0.01866	19.600968	0.0321	0.001002	0.02691	0.0486	0.02532	0.0162	0.0477	0.01323	0.0135	2.700718	0.0627	0.00495	0.01596	0.8424	0.0807	278.000254	0.0447	357.000306	0.1485	0.001575	0.01608	0.01812	0.000759	0.00579	0.001383	0.001968	313.06	0.02241	9.991406	0.001434	0.0147	0.01062	0.214266	0.0798	0.00222	4.87027	0.001794	0.002193	215.10027
		CTTNBP2	CTTB2_HUMAN	Cortactin-binding protein 2 OS=Homo sapiens OX=9606 GN=CTTNBP2 PE=1 SV=1	Q8WZ74;	31.61	3	9	0.01866	0.001452	0.0321	0.001002	0.02691	0.0486	0.02532	0.0162	0.0477	0.01323	0.0135	0.001077	0.0627	0.00495	0.01596	0.0051	0.0807	18.592127	16.5298	20.113153	0.1485	57.80105	0.01608	0.01812	0.000759	0.00579	0.001383	0.001968	16.100288	0.02241	27.901406	21.300956	0.0147	0.01062	40.600266	0.0798	56.60148	49.80027	2.451196	0.002193	0.00081
		LINC00479	CU129_HUMAN	Putative uncharacterized protein encoded by LINC00479 OS=Homo sapiens OX=9606 GN=LINC00479 PE=5 SV=2		32.79	2	95	281.00622	2153	4170.0107	1852	3130.00897	3590.0162	530.00844	648.0054	1970.0159	1210.00441	6870.0045	295.000359	1410.0209	3800.00165	14800.00532	6430.0017	9100.0269	18500.586	4050.0149	161.72	0.099	11.800525	1570.00536	8880.00604	2510.000253	0.00386	0.000922	18.500656	0.000288	3140.00747	0.704703	9.810478	486.0049	13.10354	3.190133	0.0532	0.00148	37.200135	1.270598	0.307731	0.00054
		CUL1	CUL1_HUMAN	Cullin-1 OS=Homo sapiens OX=9606 GN=CUL1 PE=1 SV=2	Q13616;	46.38	2	4	0.01244	0.000968	0.0214	0.000668	0.01794	0.0324	0.01688	0.0108	0.0318	0.00882	0.009	0.000718	0.0418	0.0033	0.01064	0.0034	0.0538	2.100127	0.0298	0.000306	0.099	0.00105	0.01072	0.01208	332.000253	0.00386	682.000461	0.001312	63.66	4.02747	34.100703	54.700478	7.7949	0.00708	26.000133	0.0532	55.30074	56.900135	53.17	12.53	29.738
		CUL2	CUL2_HUMAN	Cullin-2 OS=Homo sapiens OX=9606 GN=CUL2 PE=1 SV=2	Q13617;	114.87	2	4	0.01244	0.000968	0.0214	0.000668	0.01794	0.0324	0.01688	0.0108	0.0318	0.00882	0.009	0.000718	0.0418	0.0033	0.01064	0.0034	0.0538	0.000254	0.0298	0.000306	0.099	0.00105	0.01072	0.01208	0.000506	0.00386	0.000922	0.001312	17.01	0.01494	0.001406	1.060478	0.0098	0.00708	11.18	0.0532	0.00148	0.00027	0.001196	10.29	1.01027
		CUL3	CUL3_HUMAN	Cullin-3 OS=Homo sapiens OX=9606 GN=CUL3 PE=1 SV=2	Q13618;	78.93	2	3	0.01244	0.000968	0.0214	0.000668	0.01794	0.0324	0.01688	0.0108	0.0318	0.00882	0.009	0.000718	0.0418	0.0033	0.01064	0.0034	0.0538	6.25	0.0298	0.000306	0.099	0.00105	0.01072	0.01208	0.000506	0.00386	0.486461	0.001312	64.55	0.01494	0.184703	0.983478	0.0098	0.00708	18.52	0.0532	0.09924	0.197135	23.500598	17.797	9.68027
		CXorf49	CX049_HUMAN	Uncharacterized protein CXorf49 OS=Homo sapiens OX=9606 GN=CXorf49 PE=2 SV=3	A8MYA2;	86.35	2	13	0.01244	0.000968	0.0214	0.000668	0.01794	0.0324	0.01688	0.0108	0.0318	0.00882	0.009	0.000718	0.0418	0.0033	0.01064	0.0034	0.0538	0.000254	0.0298	0.000306	0.099	0.00105	0.01072	0.01208	0.000506	0.00386	0.000922	0.001312	0.000288	0.01494	83.3	0.000956	0.0098	0.00708	0.000266	0.0532	0.00148	0.353135	0.001196	0.001462	0.00054
		COX6B1	CX6B1_HUMAN	Cytochrome c oxidase subunit 6B1 OS=Homo sapiens OX=9606 GN=COX6B1 PE=1 SV=2	P14854;	119.82	4	119	0.02488	356.200968	0.0428	379.021868	0.03588	0.0648	0.03376	0.0216	0.0636	0.01764	0.018	3740.001077	0.0836	0.20395	0.02128	2.9151	0.1076	498.11	0.0596	1063.7	0.198	133.001575	0.02144	0.16212	3.890759	0.07609	245.001383	2.726312	571.3	60.02994	169.101406	309.500478	192.9098	55.81062	10.107133	957.9266	179.30148	159.300135	631.13	108.576	58.75927
		COX7A2	CX7A2_HUMAN	Cytochrome c oxidase subunit 7A2, mitochondrial OS=Homo sapiens OX=9606 GN=COX7A2 PE=1 SV=1	P14406;	35.34	2	6	0.01244	0.000968	0.0214	0.000668	0.01794	0.0324	0.01688	0.0108	0.0318	0.00882	0.009	0.000718	0.0418	9.73165	0.01064	0.0034	0.0538	0.110127	0.0298	0.000306	0.099	0.00105	0.01072	0.01208	14.200253	5660.00193	9.230461	0.001312	21.72	0.01494	0.001406	0.000956	0.0098	0.00708	0.000266	0.0532	0.00148	0.00027	0.867598	0.001462	0.00054
		GJA1	CXA1_HUMAN	Gap junction alpha-1 protein OS=Homo sapiens OX=9606 GN=GJA1 PE=1 SV=2	P17302;	53.82	4	5	0.02488	0.122452	0.0428	0.001336	0.03588	0.0648	0.03376	0.0216	0.0636	0.01764	0.018	0.001436	0.0836	0.0066	0.02128	0.0068	0.1076	4.990381	0.0596	19.524506	0.198	8.211575	0.02144	0.02416	6.660759	0.24679	0.001844	11.701968	274.36	0.02988	68.269406	69.201434	0.0196	0.01416	173.300266	0.1064	59.80222	29.100405	59.101794	164.687462	29.60081
		CXADR	CXAR_HUMAN	Coxsackievirus and adenovirus receptor OS=Homo sapiens OX=9606 GN=CXADR PE=1 SV=1	P78310;	44.6036715	2	2	0.01244	0.127484	0.0214	0.000668	0.01794	0.0324	0.01688	0.0108	0.0318	0.00882	0.009	0.000718	0.0418	0.0033	0.01064	0.0034	0.0538	0.000254	0.0298	0.000306	0.099	0.595525	0.01072	0.01208	6.060253	0.00386	0.000922	0.001312	0.000288	0.01494	105.2	100.88	0.0098	0.00708	0.000266	0.0532	162.69	0.00027	257.68	5.010731	1.02027
		CXCR4	CXCR4_HUMAN	C-X-C chemokine receptor type 4 OS=Homo sapiens OX=9606 GN=CXCR4 PE=1 SV=1	P61073;	56.98	2	3	0.01244	0.000968	0.0214	0.000668	0.01794	0.0324	0.01688	0.0108	0.0318	0.00882	0.009	0.000718	0.0418	0.0033	0.01064	0.0034	0.0538	0.000254	0.0298	0.000306	0.099	0.00105	0.01072	0.01208	0.000506	0.00386	0.000922	0.001312	61.4	0.01494	0.001406	0.000956	0.0098	0.00708	0.000266	0.0532	0.00148	0.00027	0.001196	0.001462	0.00054
		CYC1	CY1_HUMAN	Cytochrome c1, heme protein, mitochondrial OS=Homo sapiens OX=9606 GN=CYC1 PE=1 SV=3	P08574;	79.04	2	8	1160.00622	0.000968	374.0107	0.000668	1510.00897	552.0162	1470.00844	205.0054	2460.0159	66.20441	807.0045	27.300359	193.0209	32.60165	354.00532	30.4017	1300.0269	0.000254	341.0149	0.103153	0.099	1.520525	583.00536	45.50604	0.000506	0.00386	0.000922	2.180656	0.354144	30.50747	1.190703	0.000956	30.2049	5.53354	8.400133	0.0532	0.21174	1.860135	4.700598	0.001462	1.11027
		CYBB	CY24B_HUMAN	Cytochrome b-245 heavy chain OS=Homo sapiens OX=9606 GN=CYBB PE=1 SV=2	P04839;	105.94	3	81	0.01866	226.700484	0.0321	14.160334	0.02691	2070.0324	0.02532	0.0162	0.0477	616.00882	0.0135	43.068359	0.0627	7.0833	0.01596	0.0051	0.0807	105.400127	155.0298	30.400306	0.1485	63.20105	0.01608	0.01812	102.000506	0.00579	165.34	2165.000656	77.500144	0.02241	88.96	43.262	986.0098	0.01062	2.244133	1700.0532	32.45974	35.070135	56.101196	339.001462	9.35027
		CYB5A	CYB5_HUMAN	Cytochrome b5 OS=Homo sapiens OX=9606 GN=CYB5A PE=1 SV=2	P00167;	93.02	2	23	0.01244	0.000968	0.0214	2.330334	0.01794	0.0324	0.01688	0.0108	0.0318	0.00882	0.009	96.100359	0.0418	0.0033	0.01064	0.0034	0.0538	25.7	0.0298	120	0.099	0.00105	0.01072	1160.00604	0.000506	0.00386	0.000922	0.001312	10.700144	0.01494	13.400703	7.715	0.0098	10.40354	173.8	0.0532	102.0395	2.310135	32.84	14.900731	13.10027
		CYBC1	CYBC1_HUMAN	Cytochrome b-245 chaperone 1 OS=Homo sapiens OX=9606 GN=CYBC1 PE=1 SV=1	Q9BQA9;	67.43	2	8	0.01244	154.000484	0.0214	45.600334	0.01794	0.5432	0.01688	0.0108	0.0318	0.00882	0.009	111.000359	0.0418	5.62165	0.01064	34.7017	0.0538	74.9	0.0298	32.13	0.099	35.100525	0.01072	0.01208	3.510253	0.00386	0.000922	0.001312	0.000288	4.88747	0.001406	0.000956	0.0098	0.00708	65.400133	0.0532	1.3095	0.00027	1.960598	76.3	15.6514
		CACYBP	CYBP_HUMAN	Calcyclin-binding protein OS=Homo sapiens OX=9606 GN=CACYBP PE=1 SV=2	Q9HB71;	132.84	4	11	0.02488	0.001936	0.0428	0.001336	0.03588	0.0648	0.03376	0.0216	0.0636	0.01764	0.018	0.001436	0.0836	0.0066	7.61596	0.0068	0.1076	7.540254	0.0596	1.810459	0.198	0.0021	0.02144	0.02416	12.400759	0.00772	0.001844	0.002624	67.98	0.02988	0.002812	6.131434	0.0196	0.01416	32.29	0.1064	1.10222	4.250405	0.002392	8.722193	69.95054
		CYBRD1	CYBR1_HUMAN	Plasma membrane ascorbate-dependent reductase CYBRD1 OS=Homo sapiens OX=9606 GN=CYBRD1 PE=1 SV=1	Q53TN4;	37.21	3	8	3.13244	1220.000968	0.0321	9.110668	1.34794	632.0324	0.02532	107.2454	1.8718	68.80882	0.0135	614.000718	0.0627	0.00495	0.01596	18.3034	0.0807	41.626127	0.0447	0.000459	14.199	0.001575	0.01608	0.01812	75.100253	0.00579	25.100922	0.001968	1.370288	0.02241	15.701406	4.000956	0.0147	0.01062	0.000399	0.0798	30.90148	2.90027	7.511196	0.002193	25.90027
		CYCS	CYC_HUMAN	Cytochrome c OS=Homo sapiens OX=9606 GN=CYCS PE=1 SV=2	P99999;	72.5	2	25	0.01244	258.000484	0.0214	108.000334	0.01794	0.0324	0.01688	0.0108	0.0318	0.00882	0.009	111.000359	0.0418	0.0033	0.01064	525.0017	0.0538	15.000127	0.0298	0.607153	0.099	0.00105	0.01072	375.00604	0.000506	0.00386	8.600461	0.001312	7.920144	0.01494	95.09	0.461478	13.4049	0.00708	4.400133	0.0532	0.10074	0.552135	1.350598	0.001462	0.00054
		CYFIP1	CYFP1_HUMAN	Cytoplasmic FMR1-interacting protein 1 OS=Homo sapiens OX=9606 GN=CYFIP1 PE=1 SV=1	Q7L576;	127.06	9	20	0.05598	135.162904	42.0856	3.287004	0.08073	83.0296	15.76752	40.1432	0.1431	23.03528	0.0405	87.341795	0.1881	24.4132	413.04256	58.9136	0.2421	49.700635	0.1341	2.629071	0.4455	4.027375	0.04824	77.34832	15.921771	34.91544	0.111688	0.005904	376.890432	0.06723	26.884218	12.506868	0.0441	0.43432	220.530665	0.2394	4.59924	4.683275	25.514186	189.673655	8.77189
		SPECC1L	CYTSA_HUMAN	Cytospin-A OS=Homo sapiens OX=9606 GN=SPECC1L PE=1 SV=2	Q69YQ0;	73.37	3	4	0.01866	0.001452	0.0321	22.700668	0.02691	0.0486	0.02532	0.0162	0.0477	0.01323	0.0135	0.001077	0.0627	0.00495	0.01596	0.0051	0.0807	35.16	0.0447	49.424	0.1485	2.67105	0.01608	0.01812	31.730253	0.00579	43.900922	84.901312	48.290144	0.02241	19.601406	52.400478	0.0147	20.70708	274.600133	0.0798	34.73074	14.90027	17.201196	9.676731	19.40054
		DAAM1	DAAM1_HUMAN	Disheveled-associated activator of morphogenesis 1 OS=Homo sapiens OX=9606 GN=DAAM1 PE=1 SV=2	Q9Y4D1;	48.78	2	2	0.01244	0.000968	0.0214	0.000668	0.01794	0.0324	0.01688	0.0108	0.0318	0.00882	0.009	0.000718	0.0418	0.0033	0.01064	6.7317	0.0538	3.330127	0.0298	24.973	0.099	0.00105	0.01072	0.01208	0.000506	0.00386	1.460461	0.001312	19.41	13.70747	1.7052	1.140478	0.0098	19.10354	14.78	0.0532	5.12074	2.520135	0.519598	4.579	0.40527
		DAD1	DAD1_HUMAN	Dolichyl-diphosphooligosaccharide--protein glycosyltransferase subunit DAD1 OS=Homo sapiens OX=9606 GN=DAD1 PE=1 SV=3	P61803;	54.41	3	11	0.01866	0.001452	0.0321	0.001002	0.02691	0.0486	0.02532	0.0162	0.0477	0.01323	0.0135	0.001077	0.0627	0.00495	1.79064	0.0051	0.0807	16.730127	0.0447	17.380153	0.1485	0.001575	0.01608	0.01812	0.000759	0.00579	0.001383	223.001312	119.79	0.02241	0.124406	0.001434	0.0147	135.00708	119.000266	0.0798	0.00222	0.000405	0.001794	13.201462	0.00081
		CD55	DAF_HUMAN	Complement decay-accelerating factor OS=Homo sapiens OX=9606 GN=CD55 PE=1 SV=4	P08174;	101.22	4	8	0.02488	0.001936	0.0428	0.001336	0.03588	0.0648	0.03376	0.0216	0.0636	0.01764	0.018	0.001436	0.0836	110.00495	0.02128	1.6751	0.1076	35.690127	0.0596	92.62	0.198	7.52105	0.02144	0.02416	3.338406	71.00579	0.405122	0.086568	88.88	0.02988	5.258406	4.686478	0.0196	0.01416	17.850133	4.3898	72.56574	6.500405	2.041794	75.31	0.25881
		DIABLO	DBLOH_HUMAN	Diablo homolog, mitochondrial OS=Homo sapiens OX=9606 GN=DIABLO PE=1 SV=1	Q9NR28;	45.52	2	3	0.01244	0.000968	0.0214	0.000668	0.01794	0.0324	0.01688	0.0108	0.0318	0.00882	0.009	0.000718	0.0418	0.0033	0.01064	0.0034	0.0538	41.300127	0.0298	47.400153	0.099	0.00105	0.01072	0.01208	0.000506	0.00386	0.000922	0.001312	98.03	0.01494	0.069803	0.000956	0.0098	0.00708	0.000266	0.0532	0.00148	0.00027	0.001196	0.001462	0.00054
		DBNL	DBNL_HUMAN	Drebrin-like protein OS=Homo sapiens OX=9606 GN=DBNL PE=1 SV=1	Q9UJU6;	66.19	7	22	0.04354	0.003388	0.0749	4.682004	0.06279	0.1134	0.05908	0.0378	0.1113	0.03087	0.0315	0.002513	0.1463	44.7099	0.03724	4.6102	0.1883	4.490762	0.1043	34.540765	0.3465	0.03285	0.03752	0.04228	0.001771	0.01351	0.003227	0.004592	31.696144	0.05229	0.004921	1.682868	0.0343	0.02478	112.765399	0.1862	0.96244	3.528375	9.933588	173.192924	4.31335
		DYNC1I2	DC1I2_HUMAN	Cytoplasmic dynein 1 intermediate chain 2 OS=Homo sapiens OX=9606 GN=DYNC1I2 PE=1 SV=3	Q13409;	103.15	7	56	0.04354	0.003388	0.0749	106.041002	0.06279	1.3672	0.05908	0.0378	0.1113	0.03087	0.0315	45.802154	0.1463	82.7099	6.75192	95.3102	0.1883	69.372127	0.1043	7.388612	348.297	324.202625	0.03752	3.38624	44.141012	8.61965	5.372305	68.35328	57.010432	35.34482	33.486109	27.271912	314.0294	214.01416	82.977399	0.1862	35.21296	30.84054	28.232392	19.804386	1.99235
		DYNC1LI1	DC1L1_HUMAN	Cytoplasmic dynein 1 light intermediate chain 1 OS=Homo sapiens OX=9606 GN=DYNC1LI1 PE=1 SV=3	Q9Y6G9;	38.3	3	8	0.01866	0.001452	0.0321	0.001002	0.02691	0.0486	0.02532	0.0162	0.0477	0.01323	0.0135	0.001077	0.0627	0.00495	0.01596	0.0051	0.0807	8.360254	0.0447	0.000459	0.1485	0.001575	0.01608	0.01812	0.000759	0.00579	0.001383	0.001968	178.6	0.02241	4.911406	0.001434	0.0147	0.65108	50.120133	0.0798	0.00222	0.000405	0.001794	40.701462	0.00081
		DCPS	DCPS_HUMAN	m7GpppX diphosphatase OS=Homo sapiens OX=9606 GN=DCPS PE=1 SV=2	Q96C86;	86.31	3	7	0.01866	0.001452	0.0321	0.001002	0.02691	0.0486	0.02532	8.8908	0.0477	0.01323	0.0135	0.001077	0.0627	672.0033	0.01596	216.0034	0.0807	0.139254	0.0447	0.000459	0.1485	0.001575	0.01608	8.40208	0.000759	7.97386	0.001383	0.001968	20.890144	0.02241	9.741406	23.800956	0.0147	0.01062	189.570133	0.0798	20.60148	187.00027	0.001794	105.280731	50.79927
		DCTN1	DCTN1_HUMAN	Dynactin subunit 1 OS=Homo sapiens OX=9606 GN=DCTN1 PE=1 SV=3	Q14203;	46.39	7	17	0.04354	10.61242	0.0749	4.482004	0.06279	0.1134	0.05908	0.0378	0.1113	0.03087	0.0315	0.002513	0.1463	27.7099	0.03724	0.0119	1.2814	131.650254	0.1043	21.480459	0.3465	10.20315	4.81216	0.04228	8.231518	284.01158	0.003227	0.004592	46.560432	0.05229	3.573515	22.29239	0.0343	0.02478	53.140399	0.1862	14.80444	11.910675	7.65289	82.660462	58.32135
		DCTN2	DCTN2_HUMAN	Dynactin subunit 2 OS=Homo sapiens OX=9606 GN=DCTN2 PE=1 SV=4	Q13561;	57.99	4	21	0.02488	0.001936	0.0428	0.001336	0.03588	0.0648	0.03376	0.0216	0.0636	0.01764	0.018	0.001436	0.0836	100.7333	0.02128	62.4234	0.1076	12.140254	0.0596	7.856106	0.198	313.001575	0.02144	34.65208	0.001012	0.00772	0.001844	0.196968	56.05	79.72241	10.702109	26.101434	28.7147	304.01062	63.29	0.5248	0.83622	0.00054	13.901794	9.107731	19.02054
		DCTPP1	DCTP1_HUMAN	dCTP pyrophosphatase 1 OS=Homo sapiens OX=9606 GN=DCTPP1 PE=1 SV=1	Q9H773;	114.2	3	16	0.01866	0.001452	232.0214	0.001002	8.36794	344.0324	0.02532	0.0162	0.0477	43.20882	0.0135	0.001077	0.0627	0.00495	134.01064	43.3034	0.0807	2.840127	121.0298	2.120306	0.1485	3.937415	0.01608	0.01812	0.000759	0.00579	0.001383	0.001968	5.280144	307.01494	0.002109	0.001434	0.0147	259.00708	3.470266	0.0798	37.70074	0.000405	0.001794	19.301462	0.00081
		DCXR	DCXR_HUMAN	L-xylulose reductase OS=Homo sapiens OX=9606 GN=DCXR PE=1 SV=2	Q7Z4W1;	39.98	2	2	0.01244	11.800484	0.0214	0.000668	0.01794	0.0324	0.01688	0.0108	0.0318	0.00882	0.009	0.000718	0.0418	0.23965	0.01064	0.0034	0.0538	9.91	0.0298	13.87	0.099	0.00105	0.01072	0.01208	0.000506	0.00386	2.570461	0.001312	24.73	21.20747	0.001406	0.058178	0.0098	0.00708	43.88	0.0532	0.94874	0.00027	0.1906	24.400731	2.272
		DDX19A	DD19A_HUMAN	ATP-dependent RNA helicase DDX19A OS=Homo sapiens OX=9606 GN=DDX19A PE=1 SV=1	Q9NUU7; Q9UMR2;	111.58	2	4	0.01244	0.000968	0.0214	0.000668	0.01794	0.0324	0.01688	0.0108	0.0318	0.00882	0.009	0.000718	0.0418	0.0033	0.01064	0.0034	0.0538	11.637	0.0298	2.930153	0.099	0.00105	0.01072	0.01208	0.465253	0.00386	0.000922	6.420656	21.85	0.99447	0.598703	0.162478	13.0049	0.00708	205.424	0.0532	0.16974	0.200135	22.100598	133.514	22.30027
		DDAH2	DDAH2_HUMAN	N(G),N(G)-dimethylarginine dimethylaminohydrolase 2 OS=Homo sapiens OX=9606 GN=DDAH2 PE=1 SV=1	O95865;	118.44	2	8	0.01244	0.000968	0.0214	0.000668	0.01794	0.0324	0.01688	0.0108	0.0318	0.00882	0.009	0.000718	0.0418	0.0033	0.01064	0.0034	0.0538	2.640127	0.0298	0.000306	0.099	0.00105	0.01072	0.01208	0.000506	0.00386	0.000922	0.001312	26.58	0.01494	0.001406	0.000956	0.0098	188.00354	20.41	0.0532	0.00148	0.00027	0.001196	3.620731	0.00054
		DDB1	DDB1_HUMAN	DNA damage-binding protein 1 OS=Homo sapiens OX=9606 GN=DDB1 PE=1 SV=1	Q16531;	143.5	10	24	0.0622	0.200356	0.107	0.00334	0.0897	0.162	0.0844	0.8766	0.159	0.0441	0.045	0.00359	0.209	73.11485	0.0532	56.6153	0.269	84.466508	0.149	29.262918	0.495	0.3962	0.0536	99.05436	0.00253	1.08737	2.581227	2.246248	73.870432	23.06723	3.269624	7.574302	29.0441	4.70186	42.441064	0.266	0.65392	0.00135	0.00598	61.675117	3.57516
		DDX1	DDX1_HUMAN	ATP-dependent RNA helicase DDX1 OS=Homo sapiens OX=9606 GN=DDX1 PE=1 SV=2	Q92499;	105.98	8	17	0.04976	2.673388	0.0856	15.602338	0.07176	0.1296	0.06752	0.0432	0.1272	0.03528	0.036	1.414154	0.1672	68.2199	0.04256	55.3119	0.2152	27.551227	0.1192	32.628159	0.396	0.050075	0.04288	0.04832	0.579771	6.52351	4.282766	0.361592	131.480288	0.05976	11.541218	0.493346	42.9343	16.03124	39.086399	0.2128	75.729	2.77461	5.813588	88.353655	61.75635
		DDX17	DDX17_HUMAN	Probable ATP-dependent RNA helicase DDX17 OS=Homo sapiens OX=9606 GN=DDX17 PE=1 SV=2	Q92841;	197.25	7	149	0.04354	499.301936	0.0749	107.04227	0.06279	0.1134	0.05908	0.0378	0.1113	0.03087	0.0315	0.002513	0.1463	0.01155	0.03724	6.1002	0.1883	102.570254	0.1043	167.800459	0.3465	420.3561	0.03752	0.77924	65.801518	0.01351	43.902766	0.478936	328.480144	0.05229	245.025406	89.03239	59.1294	1.17124	455.100399	0.1862	92.9337	29.53354	218.744598	111.832924	337.64081
		DDX18	DDX18_HUMAN	ATP-dependent RNA helicase DDX18 OS=Homo sapiens OX=9606 GN=DDX18 PE=1 SV=2	Q9NVP1;	35.14	3	6	0.01866	0.001452	0.0321	0.001002	0.02691	0.0486	0.02532	0.0162	0.0477	0.01323	0.0135	0.001077	0.0627	0.00495	0.01596	0.0051	0.0807	48.760127	0.0447	94.068153	0.1485	0.001575	0.01608	0.01812	0.000759	0.00579	0.001383	0.001968	30.2	0.02241	11.901406	26.540478	0.0147	0.01062	276.59	0.0798	0.57864	0.000405	0.001794	76.712	103.20027
		DDX21	DDX21_HUMAN	Nucleolar RNA helicase 2 OS=Homo sapiens OX=9606 GN=DDX21 PE=1 SV=5	Q9NR30;	91.27	13	30	0.08086	0.269808	31.0284	0.004342	163.10764	0.2106	58.10128	14.7648	356.1908	888.05292	0.0585	0.004667	0.2717	98.5198	27.96384	0.0221	0.3497	46.675762	0.1937	38.808071	0.6435	15.425775	166.06432	9.40248	0.003289	0.02509	0.134532	2.379216	147.440288	5.86964	47.926327	3.46478	6610.0588	54.33894	149.457665	0.3458	5.04814	95.871485	26.87898	34.996579	320.22243
		DDX24	DDX24_HUMAN	ATP-dependent RNA helicase DDX24 OS=Homo sapiens OX=9606 GN=DDX24 PE=1 SV=1	Q9GZR7;	231.09	6	17	0.03732	0.002904	0.0642	0.002004	0.05382	0.0972	0.05064	0.0324	0.0954	0.02646	0.027	0.002154	0.1254	0.0099	0.03192	0.0102	0.1614	28.73	0.0894	22.37	0.297	2.872625	0.03216	0.03624	0.001518	0.01158	0.002766	0.003936	19.571288	0.04482	2.519812	0.32039	0.0294	0.02124	53.060399	0.1596	0.00444	0.00081	0.003588	0.253655	0.50928
		DDX28	DDX28_HUMAN	Probable ATP-dependent RNA helicase DDX28 OS=Homo sapiens OX=9606 GN=DDX28 PE=1 SV=2	Q9NUL7;	44.83	2	4	0.01244	0.000968	0.0214	0.000668	0.01794	0.0324	0.01688	0.0108	0.0318	0.00882	0.009	0.000718	0.0418	0.0033	0.01064	0.0034	0.0538	1.230127	0.0298	1.770153	0.099	0.00105	0.01072	0.01208	0.000506	0.00386	0.000922	0.001312	9.06	0.01494	0.001406	0.000956	0.0098	0.00708	0.000266	0.0532	0.00148	0.00027	0.001196	0.001462	0.00054
		DDX3X	DDX3X_HUMAN	ATP-dependent RNA helicase DDX3X OS=Homo sapiens OX=9606 GN=DDX3X PE=1 SV=3	Q92841; O00571; O15523; Q9NQI0; P17844;	311.78	17	74	0.10574	7.297744	0.1819	0.005678	0.15249	119.2592	0.14348	79.081	215.2544	156.94174	52.372	20.394667	0.3553	59.9731	57.4708	211.8541	0.4573	116.378889	0.2533	72.04153	0.8415	413.778875	0.09112	105.58456	54.208542	402.00702	1677.906915	166.073528	237.511008	93.34011	17.759139	12.283858	138.1186	11116.01894	321.601463	435.4256	1.08066	27.10762	6.92897	185.318772	48.18043
		DDX47	DDX47_HUMAN	Probable ATP-dependent RNA helicase DDX47 OS=Homo sapiens OX=9606 GN=DDX47 PE=1 SV=1	Q9H0S4;	35.56	2	3	0.01244	0.000968	0.0214	0.000668	0.01794	0.0324	0.01688	0.0108	0.0318	0.00882	0.009	0.000718	0.0418	0.0033	0.01064	0.0034	0.0538	0.000254	0.0298	2720.000153	0.099	0.00105	0.01072	0.01208	0.000506	0.00386	0.000922	0.001312	11.82	0.01494	108.000703	14.900478	0.0098	0.00708	339.000133	0.0532	9.02074	22.500135	0.558598	50.900731	1.64027
		DDX5	DDX5_HUMAN	Probable ATP-dependent RNA helicase DDX5 OS=Homo sapiens OX=9606 GN=DDX5 PE=1 SV=1	P17844;	290.12	10	87	0.0622	23.304356	0.107	0.00334	27.58073	38.1458	0.0844	91.6486	51.4431	23.73969	151.0405	24.582872	0.209	27.2532	1.68788	53.1153	928.2421	105.782762	0.149	79.340918	0.495	29.726	73.44824	35.65436	7.128471	35.14544	45.404149	167.705248	341.920288	22.08776	84.784218	629.971012	53.6492	0.67786	109.858465	0.266	911.34396	842.96581	62.861588	32.005848	574.30108
		DDX50	DDX50_HUMAN	ATP-dependent RNA helicase DDX50 OS=Homo sapiens OX=9606 GN=DDX50 PE=1 SV=1	Q9BQ39;	54.24	4	4	0.02488	0.001936	0.0428	0.001336	0.03588	0.0648	0.03376	0.0216	0.0636	0.01764	0.018	0.001436	0.0836	0.0066	0.02128	0.0068	0.1076	0.000508	0.0596	10.200459	0.198	2.571575	0.02144	0.02416	0.001012	0.00772	0.001844	0.002624	19.26	0.02988	0.002812	18.201434	0.0196	0.01416	0.000532	0.1064	269.00222	195.000405	475.001794	0.963462	477.00081
		DDX51	DDX51_HUMAN	ATP-dependent RNA helicase DDX51 OS=Homo sapiens OX=9606 GN=DDX51 PE=1 SV=3	Q8N8A6;	166.49	4	5	0.02488	0.001936	0.0428	0.001336	0.03588	0.0648	0.03376	0.0216	0.0636	0.01764	0.018	0.001436	0.0836	0.0066	0.02128	0.0068	0.1076	8.290381	0.0596	3.890459	0.198	1.771575	0.02144	0.02416	0.001012	0.00772	2.971383	0.002624	42.77	0.02988	12.2721	1.131434	0.0196	0.01416	130.533	0.1064	1.03222	0.00054	10.092196	74.561462	25.27054
		DDX52	DDX52_HUMAN	Probable ATP-dependent RNA helicase DDX52 OS=Homo sapiens OX=9606 GN=DDX52 PE=1 SV=3	Q9Y2R4;	49.69	2	2	0.83222	0.000968	397.0107	3.300334	0.01794	43.7162	0.01688	3.3554	0.0318	8.78441	1.5345	0.756359	0.0418	0.39065	269.00532	2.5517	0.0538	2.140127	349.0149	0.051253	0.099	0.00105	67.20536	0.01208	0.116253	0.00386	2.680461	0.001312	63.5	0.01494	17.900703	7.190478	0.0098	0.00708	3.350133	0.0532	5.71074	3.670135	6.540598	5.664	6.25027
		DDX56	DDX56_HUMAN	Probable ATP-dependent RNA helicase DDX56 OS=Homo sapiens OX=9606 GN=DDX56 PE=1 SV=1	Q9NY93;	61.02	2	6	0.01244	0.000968	0.0214	0.000668	0.01794	0.0324	0.01688	0.0108	0.0318	0.00882	0.009	0.000718	0.0418	0.0033	0.01064	0.0034	0.0538	4.06	0.0298	3.190153	0.099	0.00105	0.01072	0.01208	0.000506	0.00386	0.000922	0.001312	8.668	0.01494	0.001406	0.000956	0.0098	0.00708	0.000266	0.0532	0.00148	0.00027	0.001196	0.001462	0.00054
		DDX58	DDX58_HUMAN	Antiviral innate immune response receptor RIG-I OS=Homo sapiens OX=9606 GN=DDX58 PE=1 SV=2	O95786;	70.28	15	50	7.36708	0.00726	0.1605	7.899674	0.13455	0.243	0.1266	0.081	0.2385	0.06615	0.0675	18.170008	0.3135	0.02475	0.0798	0.0255	0.4035	203.000381	0.2235	114.180918	0.7425	2.56735	377.07504	0.0906	57.482036	8.65702	11.402993	146.192216	123.325576	56.69711	25.578436	2.985558	0.0735	160.94248	6.731729	111.3724	12.40962	15.12162	12.508176	12.387772	8.21597
		DDX6	DDX6_HUMAN	Probable ATP-dependent RNA helicase DDX6 OS=Homo sapiens OX=9606 GN=DDX6 PE=1 SV=2	P26196;	85.63	3	13	0.01866	0.123968	0.0321	4.720668	0.02691	0.0486	0.02532	0.0162	0.0477	0.01323	0.0135	5.100718	0.0627	40.74465	0.01596	429.0034	0.0807	9.830127	0.0447	10.580153	0.1485	0.001575	158.01072	3.73208	56.100506	1410.00386	0.001383	0.577312	54.850144	0.02241	0.002109	0.001434	0.0147	0.01062	242.4	0.0798	0.00222	0.000405	0.001794	32.601462	25.90054
		DDX60	DDX60_HUMAN	Probable ATP-dependent RNA helicase DDX60 OS=Homo sapiens OX=9606 GN=DDX60 PE=1 SV=3	Q8IY21;	161.24	6	8	0.03732	0.002904	0.0642	0.002004	0.05382	0.0972	0.05064	0.0324	0.0954	0.02646	0.027	0.002154	0.1254	0.0099	0.03192	4.1585	0.1614	27.954	0.0894	14.000459	0.297	0.00315	0.03216	0.03624	0.411265	0.01158	0.002766	0.003936	2.178576	652.16988	0.004218	0.002868	216.0245	71.3177	80.400665	132.133	0.00444	0.00081	0.003588	82.003655	1.53135
		DECR1	DECR_HUMAN	2,4-dienoyl-CoA reductase [(3E)-enoyl-CoA-producing], mitochondrial OS=Homo sapiens OX=9606 GN=DECR1 PE=1 SV=1	Q16698;	94	8	73	0.04976	2420.18442	0.0856	70.602338	0.07176	0.1296	0.06752	0.0432	0.1272	0.03528	75.4315	459.751436	0.1672	347.3099	0.04256	996.7102	0.2152	59.100635	0.1192	60.633665	0.396	0.0042	0.04288	67.01624	20.101771	278.51158	104.002305	1350.502624	215.204544	34.85229	0.005624	0.003824	1437.2294	609.02478	382.400665	0.2128	0.04628	0.00108	3.734186	1.035117	3.23962
		DEFA1	DEF1_HUMAN	Neutrophil defensin 1 OS=Homo sapiens OX=9606 GN=DEFA1 PE=1 SV=1	P59665; P59666;	145.2	2	226	0.01244	0.000968	59.5107	73.4397	0.01794	0.0324	0.01688	0.0108	33.8159	0.00882	42.5045	0.262359	0.0418	1.00165	0.01064	0.0034	3.7369	354.8	0.0298	120.4	0.099	0.00105	0.01072	0.01208	0.000506	0.00386	3182	0.001312	6590	0.01494	159.2	732	0.0098	0.00708	5270.000133	0.0532	485.00074	1930.000135	1566.4	62200	74600
		DEF6	DEFI6_HUMAN	Differentially expressed in FDCP 6 homolog OS=Homo sapiens OX=9606 GN=DEF6 PE=1 SV=1	Q9H4E7;	101.61	4	7	0.02488	0.001936	251.0321	3.151002	361.02691	0.0648	368.02532	63.5162	881.0477	25.21323	50.0135	0.001436	1210.0627	147.00495	230.01596	2.9751	871.0807	5.452127	776.0447	1.345306	3710.1485	0.0021	43.51608	130.01812	73.800759	0.00772	19.501383	75.601968	13.120288	1460.02241	0.002812	0.001912	49.6147	29.91062	0.000532	42.1798	0.00296	0.00054	0.002392	0.002924	12.90081
		DEK	DEK_HUMAN	Protein DEK OS=Homo sapiens OX=9606 GN=DEK PE=1 SV=1	P35659;	98.23	5	9	0.0311	0.00242	0.0535	0.00167	0.04485	0.081	0.0422	0.027	0.0795	0.02205	0.0225	0.001795	0.1045	0.00825	0.0266	0.0085	0.1345	51.230254	0.0745	64.700459	0.2475	0.002625	0.0268	0.0302	0.001265	0.00965	0.002305	4.652624	237.340288	0.03735	0.309812	0.433912	0.0245	0.0177	18.660399	0.133	0.68396	0.07654	0.302392	0.003655	0.00135
		DENR	DENR_HUMAN	Density-regulated protein OS=Homo sapiens OX=9606 GN=DENR PE=1 SV=2	O43583;	57.2	4	13	0.02488	5.770968	0.0428	4.541002	0.03588	0.0648	0.03376	0.0216	0.0636	0.01764	0.018	0.001436	0.0836	0.0066	0.02128	0.0068	0.1076	10.700127	0.0596	8.880459	0.198	0.808575	0.02144	381.01812	0.001012	0.00772	0.001844	0.002624	22.630144	0.02988	3.492109	5.640956	0.0196	122.60708	192.96	0.1064	7.05222	8.750405	3.221794	54.410731	15.84054
Core matrisome	ECM Glycoproteins	DPT	DERM_HUMAN	Dermatopontin OS=Homo sapiens OX=9606 GN=DPT PE=1 SV=2	Q07507;	107.14	7	128	40.8311	0.003388	977.5021	891.002004	1071.32691	685.7486	340.92532	43.1324	1740.0795	39.75205	1987.0135	0.002513	868.1045	184.0099	1448.32128	831.5085	533.1345	314.071508	6849.0596	144.800765	1240.2475	3.04315	964.0268	494.31812	1150.001518	797.20872	6400.408383	84.003936	714.05072	933.43735	790.004218	365.002868	0.0343	8881.01062	97.800798	336.5864	362.00444	1010.00081	185.27499	1089.612924	1080.00162
		DES	DESM_HUMAN	Desmin OS=Homo sapiens OX=9606 GN=DES PE=1 SV=3	P17661;	237.21	7	43	0.04354	42.202904	0.0749	109.82167	53.45382	0.1134	0.05908	391.4116	1.1654	0.03087	0.0315	319.101436	35.1254	400.10825	74.13192	213.9785	0.1883	530.300381	0.1043	1015.370612	0.3465	6.32315	0.03752	0.04228	54.553012	0.01351	120.201844	215.80328	177.599288	0.05229	13.852109	26.621434	0.0343	0.02478	787.135266	0.1862	19.67296	86.09027	116.312196	216.602924	5.60135
		DSP	DESP_HUMAN	Desmoplakin OS=Homo sapiens OX=9606 GN=DSP PE=1 SV=3	P15924;	4033.732649	136	1406	319.37726	4859.18696	3572.6123	2061.844082	1395.55504	10384.8536	65.96908	60551.1434	490.465	3763.12389	289.5295	17594.2844	874.9097	352.18425	2631.98796	809.7633	480.6608	1718.810339	490.7741	3655.95171	3495.004	3008.2877	449.7168	5364.54272	6697.791912	992.04499	6822.489635	1279.645552	12249.91202	5937.64982	12680.22899	4688.939806	825.3789	1367.64864	2190.789709	1903.898	5293.62744	6888.010665	5358.082418	2029.927735	1969.39022
		DSTN	DEST_HUMAN	Destrin OS=Homo sapiens OX=9606 GN=DSTN PE=1 SV=3	P60981;	166.67	7	28	0.04354	80.817936	199.0642	108.90167	2920.05382	109.0972	1430.05064	0.0378	4740.0954	1977.72205	180.027	95.001795	184.1254	3.6499	55.53192	5.8202	0.1883	5.391635	539.0894	104.300459	0.3465	81.102625	10.13216	69.35416	0.543518	0.01351	0.060166	0.004592	125.70072	54.59988	71.753515	152.00239	0.0343	2.10124	357.440133	0.1862	90.35122	138.08054	164.202392	286.002193	34.99608
		HSD17B11	DHB11_HUMAN	Estradiol 17-beta-dehydrogenase 11 OS=Homo sapiens OX=9606 GN=HSD17B11 PE=1 SV=3	Q8NBQ5;	54.12	5	13	0.0311	0.00242	0.0535	9.651336	0.04485	0.081	0.0422	36.5216	0.0795	0.02205	0.0225	0.001795	0.1045	0.00825	0.0266	0.0085	0.1345	66.200127	0.0745	2.183459	0.2475	0.002625	0.0268	0.0302	60.501012	30.30772	0.336844	5.832624	45.990144	13.62988	4.932812	0.640912	0.0245	0.0177	1.650532	0.133	0.21996	0.43854	0.00299	38.202193	0.06098
		HSD17B12	DHB12_HUMAN	Very-long-chain 3-oxoacyl-CoA reductase OS=Homo sapiens OX=9606 GN=HSD17B12 PE=1 SV=2	Q53GQ0;	190.01	8	35	0.04976	261.003388	0.0856	11.233004	0.07176	0.1296	0.06752	0.0432	0.1272	0.03528	0.036	18.132154	0.1672	0.08385	0.04256	0.0136	0.2152	10469.79225	0.1192	49.808459	0.396	56.80315	0.04288	7.36228	0.729771	208.60965	150.578766	0.110592	316.63	0.05976	208.504218	345.002868	265.0343	602.55024	695.800266	36.5862	184.53444	236.000945	5.254186	54.933655	820.10135
		HSD17B4	DHB4_HUMAN	Peroxisomal multifunctional enzyme type 2 OS=Homo sapiens OX=9606 GN=HSD17B4 PE=1 SV=3	P51659;	149.1	10	45	6.15598	0.00484	0.107	209.003006	2.63073	0.162	0.0844	1.9786	0.159	0.0441	0.045	104.601872	0.209	0.0165	0.0532	21.2153	0.269	68.710381	0.149	33.540459	79.1455	24.504725	0.0536	64.85436	6.209924	0.0193	0.00461	66.005904	124.908144	0.0747	46.655624	48.352868	17.6132	0.0354	128.356532	5.8094	72.27518	21.521945	47.384186	5.272117	25.20216
		DHCR24	DHC24_HUMAN	Delta(24)-sterol reductase OS=Homo sapiens OX=9606 GN=DHCR24 PE=1 SV=2	Q15392;	117	3	7	0.01866	0.001452	0.0321	1.570668	0.02691	0.0486	0.02532	44.2108	0.0477	0.01323	0.0135	0.001077	12.5418	1.9733	0.01596	0.0051	22.5538	0.143254	0.0447	0.091506	73.899	7.43105	0.01608	0.01812	23.600506	0.00579	59.800922	51.801312	172.32	0.02241	0.002109	0.001434	0.0147	0.77408	225.54	0.0798	9.59148	1.62027	0.001794	16.554731	22.30827
		DHCR7	DHCR7_HUMAN	7-dehydrocholesterol reductase OS=Homo sapiens OX=9606 GN=DHCR7 PE=1 SV=1	Q9UBM7;	48.86	4	16	0.02488	0.001936	0.0428	0.001336	0.03588	0.0648	0.03376	0.0216	0.0636	0.01764	0.018	0.001436	0.0836	0.0066	0.02128	0.0068	0.1076	0.000508	0.0596	102.000459	0.198	50.201575	0.02144	0.02416	0.001012	0.00772	0.001844	0.002624	209.9	0.02988	0.002812	4.611434	0.0196	0.01416	7.460266	0.1064	10.45348	0.00054	27.801196	0.002924	30.20081
		GLUD1	DHE3_HUMAN	Glutamate dehydrogenase 1, mitochondrial OS=Homo sapiens OX=9606 GN=GLUD1 PE=1 SV=2	P00367; P49448;	235.67	11	64	0.06842	38.904356	21.507	688.592338	0.09867	0.1782	0.09284	0.0594	0.1749	0.04851	0.0495	904.047913	0.2299	18.19485	38.0532	6.477	0.2959	235.080381	0.1639	335.488306	0.5445	84.8842	0.05896	0.06644	0.002783	248.71544	34.190227	121.205904	490.587144	497.02482	317.369915	72.59799	444.0441	219.93186	244.861064	730.2394	207.50318	110.732345	85.756588	152.478117	166.83135
		DHRS4	DHRS4_HUMAN	Dehydrogenase/reductase SDR family member 4 OS=Homo sapiens OX=9606 GN=DHRS4 PE=1 SV=3	Q9BTZ2; P0CG22;	62.43	4	6	0.02488	0.001936	0.0428	0.001336	0.03588	0.0648	0.03376	0.0216	0.0636	0.01764	0.018	0.001436	0.0836	0.0066	0.02128	0.0068	0.1076	27.900254	0.0596	48.600153	0.198	0.0021	0.02144	0.02416	4.910759	0.00772	0.001844	0.002624	17.570288	0.02988	0.002812	0.370434	35.7147	0.01416	8.237266	0.1064	0.00296	0.00054	0.002392	0.970462	0.00108
		DHRS7	DHRS7_HUMAN	Dehydrogenase/reductase SDR family member 7 OS=Homo sapiens OX=9606 GN=DHRS7 PE=1 SV=1	Q9Y394;	119.29	3	16	0.01866	15.600968	0.0321	0.001002	0.02691	0.0486	0.02532	0.0162	0.0477	0.01323	5.549	0.001077	0.0627	0.00495	0.01596	0.7616	0.0807	61.94	0.0447	124.1	0.1485	90.60105	7.07072	0.01812	54.859253	74.50386	0.845922	28.901312	99.400144	0.02241	642.300703	20.700956	0.0147	0.01062	79.700266	0.0798	1.31148	21.571135	188.001196	0.002193	45.89027
		DHTKD1	DHTK1_HUMAN	Probable 2-oxoglutarate dehydrogenase E1 component DHKTD1, mitochondrial OS=Homo sapiens OX=9606 GN=DHTKD1 PE=1 SV=2	Q96HY7;	134.6	6	11	0.03732	0.002904	8050.0428	0.002004	0.05382	0.0972	0.05064	5.827	0.0954	0.02646	0.027	0.002154	0.1254	0.0099	187.0266	0.0102	0.1614	0.003465	0.0894	10.260612	0.297	0.00315	0.03216	0.03624	64.401012	7.31965	11.402305	37.722624	38.790144	2.45735	20.572812	1.27239	54.8245	0.02124	105.400532	80.833	49.60222	7.600675	0.05949	33.602924	75.77108
		DHX15	DHX15_HUMAN	Pre-mRNA-splicing factor ATP-dependent RNA helicase DHX15 OS=Homo sapiens OX=9606 GN=DHX15 PE=1 SV=2	O43143;	252.52	10	43	0.0622	180.003872	0.107	125.201672	0.0897	0.162	0.42196	108.0486	0.159	0.0441	0.045	50.332872	0.209	30.64155	277.04788	95.6239	0.269	44.883508	633.1341	37.144918	0.495	2.024725	0.0536	66.35436	0.00253	48.85344	0.00461	2.385904	284.520288	40.15976	67.434921	39.483346	4.3941	36.03186	224.050798	0.266	77.56518	29.564545	52.983588	197.484386	142.30162
		DHX30	DHX30_HUMAN	ATP-dependent RNA helicase DHX30 OS=Homo sapiens OX=9606 GN=DHX30 PE=1 SV=1	Q7L2E3;	51.21	2	4	0.01244	0.000968	0.0214	0.000668	0.01794	0.0324	0.01688	0.0108	0.0318	0.00882	0.009	0.000718	0.0418	0.0033	0.01064	0.0034	0.0538	1.360127	0.0298	0.913153	0.099	0.00105	0.01072	0.01208	0.000506	11.90193	0.725461	0.001312	7.820144	0.01494	0.001406	0.000956	0.0098	0.00708	15.200133	0.0532	0.00148	0.00027	0.001196	0.001462	0.00054
		DHX9	DHX9_HUMAN	ATP-dependent RNA helicase A OS=Homo sapiens OX=9606 GN=DHX9 PE=1 SV=4	Q08211;	620.51	24	182	2310.14306	86.240164	0.2568	250.007348	0.21528	13.2726	0.20256	0.1296	0.3816	0.10584	76.2035	269.827898	0.5016	0.27095	0.12768	127.5204	38.5187	308.471778	919.3427	115.137295	1.188	14.40155	531.12328	78.38288	473.59506	40.7586	23.562142	4.215088	1206.10072	148.16434	1177.835939	462.648126	16.3769	114.08142	1516.181596	527.5586	381.24058	839.72216	118.330764	354.549427	531.76759
		DIAPH1	DIAP1_HUMAN	Protein diaphanous homolog 1 OS=Homo sapiens OX=9606 GN=DIAPH1 PE=1 SV=2	O60610;	59.07	4	11	0.02488	0.001936	0.0428	0.001336	0.03588	0.0648	0.03376	0.0216	0.0636	0.01764	0.018	197.001077	0.0836	0.0066	0.02128	0.0068	0.1076	16.286	0.0596	10.350153	0.198	4.111575	0.02144	163.01812	9.445506	139.95193	2.871383	0.002624	47.28	8.70394	215.371406	6.421434	1.8847	13.29808	524.700133	0.1064	113.02194	1.48927	8.215196	761.213731	65.73644
		DNAJB11	DJB11_HUMAN	DnaJ homolog subfamily B member 11 OS=Homo sapiens OX=9606 GN=DNAJB11 PE=1 SV=1	Q9UBS4; P84550;	149.9	10	65	0.0622	361.703872	115.0963	8.248672	0.0897	0.162	0.0844	10.9486	0.159	3.52969	0.045	2018.002872	0.209	81.1132	0.49088	54.2153	0.269	109.964762	0.149	62.320765	0.495	28.0442	0.0536	0.0604	354.951771	2.95737	180.303227	28.605904	65.881432	30.00829	92.938218	93.603824	63.5392	4361.45478	818.740266	60.3394	299.1437	105.830675	32.634186	211.178462	7.12786
		DNAJB12	DJB12_HUMAN	DnaJ homolog subfamily B member 12 OS=Homo sapiens OX=9606 GN=DNAJB12 PE=1 SV=5	Q9NXW2;	56.53	3	5	0.01866	0.001452	0.0321	0.001002	0.02691	0.0486	0.02532	0.0162	0.0477	0.01323	0.0135	0.001077	0.0627	0.00495	0.01596	0.0051	0.0807	9.86	0.0447	13.18	0.1485	0.001575	0.01608	0.01812	0.000759	0.00579	0.001383	0.001968	12	0.53094	0.249406	0.001434	0.0147	0.01062	1.670266	0.0798	0.00222	0.000405	0.001794	0.856462	0.00081
		DNAJC10	DJC10_HUMAN	DnaJ homolog subfamily C member 10 OS=Homo sapiens OX=9606 GN=DNAJC10 PE=1 SV=2	Q8IXB1;	94.05	3	10	0.01866	0.001452	0.0321	0.001002	0.02691	0.0486	0.02532	0.0162	0.0477	0.01323	0.0135	0.001077	0.0627	0.6653	0.01596	0.0051	0.0807	8.818	0.0447	35.260153	0.1485	0.001575	0.01608	0.01812	0.000759	0.87786	0.001383	0.001968	34.167	0.02241	0.002109	0.001434	0.0147	0.01062	39.45	0.0798	0.00222	0.000405	0.001794	20.808	0.00081
		DNAJC11	DJC11_HUMAN	DnaJ homolog subfamily C member 11 OS=Homo sapiens OX=9606 GN=DNAJC11 PE=1 SV=2	Q9NVH1;	49.34	6	14	0.03732	1310.00242	0.0642	0.002004	0.05382	0.0972	0.1692	0.0324	0.3035	0.02646	0.3995	0.002154	0.3135	0.0099	0.03192	33.4085	0.1614	116.880254	0.0894	108.390306	0.297	0.569625	15.3268	0.3252	45.201012	4.99772	0.002766	2.25328	247.528144	0.04482	0.477515	2.39239	0.0294	23.4177	86.000399	0.636	5.56296	0.00081	0.003588	539.612193	52.96081
		DNAJC13	DJC13_HUMAN	DnaJ homolog subfamily C member 13 OS=Homo sapiens OX=9606 GN=DNAJC13 PE=1 SV=5	O75165;	98.55	6	10	0.03732	0.002904	0.0642	0.002004	0.05382	0.0972	0.05064	0.0324	0.0954	0.02646	0.027	0.002154	0.1254	0.0099	0.03192	0.0102	0.1614	33.666554	0.0894	73.800612	0.297	39.402625	0.03216	0.03624	0.001518	141.00965	0.002766	0.003936	40.500144	21.83735	47.812812	41.30239	0.0294	0.02124	2.930532	0.1596	6.6837	24.500675	2.11299	30.742924	4.20108
		DKC1	DKC1_HUMAN	H/ACA ribonucleoprotein complex subunit DKC1 OS=Homo sapiens OX=9606 GN=DKC1 PE=1 SV=3	O60832;	98.66	5	40	0.0311	55.701936	0.0535	172.240668	0.04485	0.081	0.0422	0.027	0.0795	0.02205	0.0225	86.301436	0.1045	0.00825	0.0266	0.0085	0.1345	33.460127	0.0745	28.190306	0.2475	0.002625	0.0268	0.0302	31.970759	0.00965	15.021383	20.202624	55.300288	0.03735	199.541406	63.520956	0.0245	0.0177	29.300399	0.133	43.81422	0.69154	113.002392	242.102193	7.82108
		DLD	DLDH_HUMAN	Dihydrolipoyl dehydrogenase, mitochondrial OS=Homo sapiens OX=9606 GN=DLD PE=1 SV=2	P09622;	125.07	8	67	0.04976	0.003872	0.0856	130.502004	0.07176	0.1296	0.06752	0.0432	0.1272	0.03528	0.036	1779.968336	0.1672	0.0132	0.04256	91.6745	0.2152	155.76	0.1192	267.8	0.396	0.0042	0.04288	84.22624	98.402265	0.88651	100.592305	210.003936	53.080432	0.05976	110.513109	18.912868	5.7243	45.49324	69.820399	0.2128	0.56724	0.00108	35.404186	2850.941462	1.16462
		DYNLRB1	DLRB1_HUMAN	Dynein light chain roadblock-type 1 OS=Homo sapiens OX=9606 GN=DYNLRB1 PE=1 SV=3	Q9NP97;	70.99	2	3	0.01244	0.000968	0.0214	0.000668	0.01794	0.0324	0.01688	0.0108	0.0318	0.00882	0.009	0.000718	0.0418	0.0033	0.01064	0.0034	0.0538	13.16	0.0298	1.990153	0.099	0.00105	0.01072	0.01208	4.820253	0.00386	0.000922	0.001312	2.833	0.01494	0.001406	0.000956	0.0098	0.00708	0.626133	0.0532	0.00148	0.00027	0.001196	0.001462	0.00054
		DNAJA1	DNJA1_HUMAN	DnaJ homolog subfamily A member 1 OS=Homo sapiens OX=9606 GN=DNAJA1 PE=1 SV=2	P31689;	74.67	5	27	0.0311	1.967452	0.0535	31.001336	0.04485	0.081	0.0422	0.027	0.0795	0.02205	0.0225	0.045936	0.1045	0.00825	0.0266	0.0085	0.1345	53.840254	0.0745	21.450459	0.2475	0.002625	0.0268	0.0302	38.801012	1.74772	0.002305	0.00328	55.830288	0.03735	0.003515	12.201912	31.0196	37.81416	89.590266	0.133	4.93296	6.92054	42.775194	16.802924	23.80108
		DNAJA2	DNJA2_HUMAN	DnaJ homolog subfamily A member 2 OS=Homo sapiens OX=9606 GN=DNAJA2 PE=1 SV=1	O60884;	165.1	6	56	0.03732	33.430736	0.0642	68.380668	0.05382	0.0972	0.05064	0.0324	0.0954	0.02646	0.027	41.601795	0.1254	0.0099	0.03192	0.0102	0.1614	85.560127	0.0894	146.9	0.297	99.202625	0.03216	0.1472	368.104253	9.26772	6.711844	0.41328	133.830144	5.97735	42.903515	38.251912	0.0294	72.31416	74.860133	0.1596	36.17948	63.708405	65.90299	3.578924	73.86298
		DNAJA3	DNJA3_HUMAN	DnaJ homolog subfamily A member 3, mitochondrial OS=Homo sapiens OX=9606 GN=DNAJA3 PE=1 SV=2	Q96EY1;	41.16	4	9	0.02488	0.001936	6.2621	24.301002	0.03588	0.0648	1.22532	7.8462	2.0777	0.01764	6.0635	0.001436	0.0836	0.0066	23.81596	0.0068	0.1076	28.750127	0.0596	79.070153	0.198	30.701575	13.81608	0.02416	0.001012	35.40579	0.001844	0.002624	21.45	131.52494	0.883109	3.201434	0.0196	34.21062	11.515266	279.0798	5.74148	0.975405	30.601794	11.611462	11.00081
		DNAJA4	DNJA4_HUMAN	DnaJ homolog subfamily A member 4 OS=Homo sapiens OX=9606 GN=DNAJA4 PE=1 SV=1	Q8WW22;	55.54	2	2	0.01244	0.000968	0.0214	3.100334	0.01794	0.0324	0.01688	0.0108	0.0318	0.00882	0.009	0.000718	0.0418	0.0033	0.01064	0.0034	0.0538	1.875	0.0298	6.23	0.099	0.00105	0.01072	0.01208	6.660253	0.00386	1.170461	0.001312	20.17	34.60747	0.001406	0.000956	8.2749	647.909	0.965133	0.0532	2.97074	7.550135	0.001196	3.740731	0.00054
		DNAJB1	DNJB1_HUMAN	DnaJ homolog subfamily B member 1 OS=Homo sapiens OX=9606 GN=DNAJB1 PE=1 SV=4	P25685; Q9UBS4; O75953;	83.94	7	25	0.04354	0.003388	0.0749	0.330004	0.06279	0.1134	0.05908	0.0378	0.1113	9.88646	0.0315	275.002154	0.1463	292.81825	0.03724	357.7068	0.1883	117.110508	0.1043	52.275459	0.3465	0.003675	0.03752	2.61624	0.001771	0.01351	6.632766	0.004592	29.400864	0.05229	97.603515	19.602868	0.0343	271.02124	279.400266	0.1862	39.42796	25.286675	127.002392	16.033655	3.09735
		DNAJB2	DNJB2_HUMAN	DnaJ homolog subfamily B member 2 OS=Homo sapiens OX=9606 GN=DNAJB2 PE=1 SV=3	P25686; O75190; Q8NHS0;	86.76	2	10	0.01244	0.000968	0.0214	0.000668	0.01794	0.0324	0.01688	0.0108	0.0318	0.00882	0.009	0.000718	0.0418	0.0033	0.01064	0.0034	0.0538	19.02	0.0298	39.31	0.099	0.00105	0.01072	0.01208	15.000253	0.00386	0.052061	0.001312	53.600144	0.01494	2.050703	0.243478	0.0098	0.00708	40.200133	0.0532	0.00148	0.00027	0.001196	22.400731	39.30027
		DNAJB4	DNJB4_HUMAN	DnaJ homolog subfamily B member 4 OS=Homo sapiens OX=9606 GN=DNAJB4 PE=1 SV=1	Q9UDY4;	75.79	2	5	0.01244	0.000968	0.0214	0.000668	0.01794	0.0324	0.01688	0.0108	0.0318	0.00882	0.009	0.000718	0.0418	0.0033	0.01064	0.0034	0.0538	1.240127	0.0298	0.758	0.099	0.00105	0.01072	2.58604	0.000506	0.00386	0.000922	0.001312	0.158144	0.01494	0.334703	0.000956	0.0098	0.00708	23.736	0.0532	2.30074	0.00027	14.400598	3.910731	0.00054
		DNAJB6	DNJB6_HUMAN	DnaJ homolog subfamily B member 6 OS=Homo sapiens OX=9606 GN=DNAJB6 PE=1 SV=2	O75190;	72.73	4	5	47.51866	0.001936	279.0321	86.868668	4.48691	255.0486	2.17532	0.0216	0.0636	0.01764	0.018	108.001077	0.0836	0.0066	2330.01596	2.7351	0.1076	16.740254	273.0447	17.320306	6.5385	9.201575	0.02144	7.75208	272.000506	19.00579	11.101383	232.001968	34.830144	9.75494	0.381109	3.266478	53.8098	0.01416	113.000399	2110.0798	4.74748	10.600405	195.741196	18.220462	72.62427
		DNAJC1	DNJC1_HUMAN	DnaJ homolog subfamily C member 1 OS=Homo sapiens OX=9606 GN=DNAJC1 PE=1 SV=1	Q96KC8;	45.22	3	5	0.01866	0.598968	0.0321	0.001002	0.02691	0.0486	0.02532	0.0162	0.0477	0.01323	0.0135	0.001077	0.0627	0.00495	0.01596	0.0051	0.0807	19.73	0.0447	39.42	0.1485	0.001575	0.01608	0.01812	0.000759	23.20386	0.001383	3.480656	59.94	0.02241	0.017006	0.001434	36.7098	8.35708	1.850266	0.0798	0.19148	0.000405	0.001794	36.601462	0.00081
		DNAJC3	DNJC3_HUMAN	DnaJ homolog subfamily C member 3 OS=Homo sapiens OX=9606 GN=DNAJC3 PE=1 SV=1	Q13217;	223.13	7	17	0.04354	0.003388	0.0749	30.80167	0.06279	0.1134	0.05908	0.0378	0.1113	0.03087	0.0315	0.002513	0.1463	0.01155	3.58192	0.0119	0.1883	44.233127	0.1043	130.600153	0.3465	0.003675	0.03752	0.04228	31.150012	0.01351	0.003227	0.004592	17.675944	0.05229	11.082215	1.33139	0.0343	0.02478	120.200665	0.1862	1.62444	0.29281	8.78999	1.196655	0.42862
		DNAJC7	DNJC7_HUMAN	DnaJ homolog subfamily C member 7 OS=Homo sapiens OX=9606 GN=DNAJC7 PE=1 SV=2	Q99615;	140.6736715	7	14	0.04354	11.102904	0.0749	0.002338	0.06279	0.1134	0.05908	0.0378	0.1113	0.03087	0.0315	0.002513	0.1463	0.01155	0.03724	0.0119	0.1883	13.681508	0.1043	4.454459	0.3465	49.80315	0.03752	0.04228	0.001771	0.01351	0.003227	0.004592	74.810144	20.34482	0.004921	0.003346	0.0343	0.02478	40.423532	0.1862	0.00518	0.000945	2.123588	14.204386	16.95708
		DNAJC9	DNJC9_HUMAN	DnaJ homolog subfamily C member 9 OS=Homo sapiens OX=9606 GN=DNAJC9 PE=1 SV=1	Q8WXX5;	32.21	4	8	0.02488	0.001936	0.0428	0.001336	0.03588	0.0648	0.03376	0.0216	0.0636	0.01764	0.018	0.001436	0.0836	0.0066	0.02128	0.0068	0.1076	45.600254	0.0596	1.461306	0.198	0.0021	0.02144	4.37812	9.040759	0.00772	0.001844	5.101968	98.460144	93.72241	11.802109	16.530478	421.0147	0.01416	1152.5	0.1064	7.76148	34.969135	40.751196	18.461462	0.00108
		LIG1	DNLI1_HUMAN	DNA ligase 1 OS=Homo sapiens OX=9606 GN=LIG1 PE=1 SV=1	P18858;	47.08	3	3	0.01866	0.621968	0.0321	4.630668	0.02691	0.0486	0.02532	0.0162	0.0477	0.01323	0.0135	0.411718	0.0627	0.00495	0.01596	0.0051	0.0807	54.21	0.0447	1.934	0.1485	70.600525	0.01608	0.01812	138.000506	173.00386	5.950461	80.700656	58.3	26.11494	137.570703	30.729478	23.7098	83.20354	172.000133	155.0532	44.80148	21.60027	88.390598	58.820731	38.72027
		LIG3	DNLI3_HUMAN	DNA ligase 3 OS=Homo sapiens OX=9606 GN=LIG3 PE=1 SV=2	P49916;	185.7636715	8	10	0.04976	0.003872	0.0856	0.002672	0.07176	0.1296	0.06752	0.0432	0.1272	0.03528	0.036	0.006503	0.1672	0.0132	0.04256	0.0136	0.2152	0.001016	0.1192	3.612918	0.396	0.0042	0.04288	0.04832	8.941771	0.67851	7.223227	0.005248	89.72	0.05976	4.684218	0.031646	0.0392	0.02832	4.200931	0.2128	6.53518	0.178945	0.004784	0.005848	3.06189
		DNM1L	DNM1L_HUMAN	Dynamin-1-like protein OS=Homo sapiens OX=9606 GN=DNM1L PE=1 SV=2	O00429;	239.23	8	13	0.04976	0.003872	0.0856	53.202338	0.07176	0.1296	0.06752	0.0432	0.1272	0.03528	0.036	21.502513	0.1672	0.0132	0.04256	0.0136	0.2152	0.001016	0.1192	1.681071	0.396	0.0042	0.04288	0.04832	0.002024	0.01544	0.066427	10.583936	98.07	13.05229	0.552921	6.78939	1600.2294	4.58478	40.190798	0.8232	0.88894	6.08381	10.704186	8.429655	10.49335
		DOCK10	DOC10_HUMAN	Dedicator of cytokinesis protein 10 OS=Homo sapiens OX=9606 GN=DOCK10 PE=1 SV=3	Q96BY6;	30.79	4	5	0.02488	0.095452	0.0428	0.001336	0.03588	0.0648	0.03376	0.0216	0.0636	0.01764	0.018	0.001436	0.0836	2850.00495	44.61596	5390.0051	0.1076	12.731127	0.0596	31.360306	0.198	1.141575	3.64608	0.02416	0.001012	5.12579	8.700922	18.951312	11.864144	0.02988	15.391406	22.363956	14485.0098	3.24062	25.100399	27.7798	1.78248	4.249135	18.151196	75.691462	18.92054
		DOCK11	DOC11_HUMAN	Dedicator of cytokinesis protein 11 OS=Homo sapiens OX=9606 GN=DOCK11 PE=1 SV=2	Q5JSL3;	75.39	2	3	0.01244	0.000968	0.0214	0.000668	0.01794	0.0324	0.01688	0.0108	0.0318	0.00882	0.009	0.000718	0.0418	0.0033	0.01064	0.0034	0.0538	5	0.0298	0.939153	0.099	0.020125	0.01072	0.01208	0.000506	0.00386	0.000922	0.001312	2.897	0.01494	0.001406	0.000956	0.0098	0.00708	0.875133	0.0532	0.00148	0.00027	0.001196	13.400731	0.00054
		DOCK2	DOCK2_HUMAN	Dedicator of cytokinesis protein 2 OS=Homo sapiens OX=9606 GN=DOCK2 PE=1 SV=2	Q92608;	79.75	2	3	0.01244	0.000968	0.0214	0.000668	0.01794	0.0324	0.01688	0.0108	0.0318	0.00882	0.009	0.000718	0.0418	0.0033	0.01064	0.0034	0.0538	16.83	0.0298	0.000306	0.099	2.060525	0.01072	0.01208	0.000506	0.00386	0.000922	0.001312	25.5	0.01494	0.001406	0.000956	0.0098	0.00708	0.000266	0.0532	0.00148	0.00027	0.001196	0.001462	0.00054
		DOCK7	DOCK7_HUMAN	Dedicator of cytokinesis protein 7 OS=Homo sapiens OX=9606 GN=DOCK7 PE=1 SV=4	Q96N67;	61.95	7	9	0.04354	0.003388	0.0749	0.002338	0.06279	0.1134	0.05908	0.0378	0.1113	0.03087	0.0315	0.002513	0.1463	0.01155	0.03724	0.0119	0.1883	16.361254	0.1043	70.906306	0.3465	0.28415	0.03752	0.04228	5.091518	0.01351	1.542766	206.982624	77.63	155.23735	4.805515	6.67539	8.7094	4.5097	96.166133	64.1596	15.6837	5.100675	6.229392	7.054386	59.18108
		DOCK8	DOCK8_HUMAN	Dedicator of cytokinesis protein 8 OS=Homo sapiens OX=9606 GN=DOCK8 PE=1 SV=3	Q8NF50;	154.72	8	31	0.04976	0.285388	0.0856	0.002672	15.96279	17.3134	5.28908	16.1378	24.6444	0.03528	0.036	0.002872	276.1463	0.0132	0.04256	0.0136	41.0883	27.586254	0.1192	7.570765	0.396	0.0042	0.04288	0.04832	0.002024	75.51351	1.573227	0.005248	39.320576	179.34482	0.005624	0.127346	0.0392	4.65478	17.770798	12.3862	0.03688	0.211945	20.961388	7756.723655	979.40635
		DOP1A	DOP1_HUMAN		Q5JWR5;	30.43	3	5	0.01866	3.080968	0.0321	214.000668	0.02691	0.0486	0.02532	0.0162	0.3638	0.01323	0.0135	171.000718	0.0627	0.00495	2.63064	0.0051	0.0807	116.500127	0.0447	87.055153	0.1485	3.950525	0.01608	12.21208	14.260253	0.00579	116.000922	79.901312	29.060144	0.02241	0.002109	0.001434	0.0147	0.01062	75.200266	0.0798	6.91148	1.36027	12.201196	30.101462	0.00081
		HLA-DPB1	DPB1_HUMAN	HLA class II histocompatibility antigen, DP beta 1 chain OS=Homo sapiens OX=9606 GN=HLA-DPB1 PE=1 SV=1	P04440; Q95IE3; Q5Y7A7; P20039; P01912; P01911;	94.62	2	11	204.00622	0.077284	0.0214	0.000668	0.01794	0.0324	0.01688	0.0108	0.0318	28.00441	0.009	0.132359	0.0418	24.90165	0.01064	0.0034	0.0538	37.702	0.0298	0.083753	0.099	0.00105	0.52036	0.01208	0.000506	4.366	0.000922	0.001312	131.99	95.80747	0.001406	0.204478	0.0098	969.4	0.879133	0.0532	10.50074	0.568	0.001196	0.001462	0.00054
		POLD1	DPOD1_HUMAN	DNA polymerase delta catalytic subunit OS=Homo sapiens OX=9606 GN=POLD1 PE=1 SV=2	P28340;	84.34	2	4	0.01244	0.000968	0.0214	0.000668	0.01794	0.0324	0.01688	0.0108	0.0318	0.00882	0.009	0.000718	0.0418	0.0033	0.01064	0.0034	0.0538	0.000254	0.0298	16.900153	0.099	0.00105	0.01072	0.01208	0.000506	0.00386	0.000922	6.620656	30.6	0.01494	0.001406	0.000956	0.0098	0.00708	6.310133	0.0532	0.00148	0.00027	0.001196	175.000731	0.00054
		DPP4	DPP4_HUMAN	Dipeptidyl peptidase 4 OS=Homo sapiens OX=9606 GN=DPP4 PE=1 SV=2	P27487;	65.88	3	7	0.01866	148.000968	0.0321	0.027768	0.02691	0.0486	0.02532	0.0162	0.0477	0.01323	0.0135	0.001077	0.0627	198.0033	0.01596	236.0034	0.0807	0.000381	0.0447	1500.000306	0.1485	35.40105	0.01608	418.01208	30.600506	32.20386	0.001383	17.701312	13.602	0.02241	17.901406	7.970956	0.0147	14.20708	280.000133	0.0798	37.90148	0.04387	0.038496	318.001462	0.00081
		CRMP1	DPYL1_HUMAN	Dihydropyrimidinase-related protein 1 OS=Homo sapiens OX=9606 GN=CRMP1 PE=1 SV=1	Q14194; Q16555;	31.47	2	6	10.70622	0.000968	1.0207	0.000668	0.01794	10.2162	0.01688	0.0108	23.1159	0.00882	107.0045	78.000359	0.0418	0.0033	4.61532	0.0034	0.0538	0.000254	6.7549	0.000306	0.099	0.559525	109.00536	0.01208	132.000253	0.00386	88.700461	0.001312	0.000288	0.01494	9.88	5.5264	0.0098	0.00708	2.940133	0.0532	27.74	11.92	0.001196	0.434731	20.68
		DPYSL2	DPYL2_HUMAN	Dihydropyrimidinase-related protein 2 OS=Homo sapiens OX=9606 GN=DPYSL2 PE=1 SV=1	Q16555;	100.78	9	45	0.05598	0.004356	0.0963	121.270338	0.08073	0.1458	0.07596	0.0486	0.1431	0.03969	0.0405	41.164513	0.1881	74.6132	0.04788	0.0153	0.2421	140.924981	0.6512	228.200918	0.4455	9.8442	0.04824	0.05436	6.412024	12.31544	33.903227	0.005904	34.980432	22.95976	14.810921	60.182868	0.4062	66.72478	616.800399	0.2394	202.29744	78.99481	87.363588	240.503655	92.70189
		DPYSL3	DPYL3_HUMAN	Dihydropyrimidinase-related protein 3 OS=Homo sapiens OX=9606 GN=DPYSL3 PE=1 SV=1	Q14195;	451.92	14	110	728.57464	191.03484	2530.1391	197.303674	4996.10764	1460.2106	6440.10972	1329.4994	4860.2067	516.25292	1080.0585	254.86459	29600.2717	1136.91815	2340.06916	647.617	7010.3497	106.789889	5585.1788	70.721071	0.693	0.762825	4670.06968	88.18644	0.003542	16.82509	7.185993	112.437872	83.49144	38.59711	2.049139	290.235258	0.0686	1833.3354	2404.570532	0.3724	302.22714	101.691485	0.008372	74.718041	76.42224
		HLA-DQB1	DQB1_HUMAN	HLA class II histocompatibility antigen, DQ beta 1 chain OS=Homo sapiens OX=9606 GN=HLA-DQB1 PE=1 SV=2	P01920; P05538; Q30154;	52.09	2	9	0.01244	0.000968	0.0214	0.000668	0.01794	14.3162	0.01688	0.0108	0.0318	0.00882	0.009	0.000718	0.0418	180.00165	0.01064	142.0017	0.0538	11.500127	0.0298	8.210153	0.099	0.00105	0.01072	0.01208	30.100253	3.85193	0.391461	0.001312	51.91	103.00747	27.000703	12.400478	104.0049	64.50354	37.7	172.0266	0.54374	0.00027	1.690598	1.190731	11.80027
		HLA-DRA	DRA_HUMAN	HLA class II histocompatibility antigen, DR alpha chain OS=Homo sapiens OX=9606 GN=HLA-DRA PE=1 SV=2	P01903;	104.17	6	37	0.03732	0.002904	0.0642	0.002004	0.05382	0.0972	0.05064	0.0324	0.0954	0.02646	0.027	8.431795	0.1254	0.0099	0.03192	0.0102	0.1614	234.100381	0.0894	95.560306	0.297	4.622625	0.03216	0.03624	25.301265	0.01158	154.210922	166.00328	664.25	0.04482	4.504109	0.002868	0.0294	0.02124	46.860532	0.1596	0.2337	0.00081	0.003588	179.602924	0.00162
		HLA-DRB1	DRB1_HUMAN	HLA class II histocompatibility antigen, DRB1 beta chain OS=Homo sapiens OX=9606 GN=HLA-DRB1 PE=1 SV=2	Q9GIY3; Q95IE3; Q5Y7A7; Q30167; Q30134; Q29974; P20039; P04229; P01912; P01911; P13762;	63	4	134	0.02488	0.001936	0.0428	595.910668	0.03588	0.0648	0.03376	0.0216	0.0636	0.01764	0.018	2688.900359	0.0836	315.00495	65.61596	240.0051	0.1076	287.500127	0.0596	217.200153	0.198	334.001575	0.02144	29.81208	245.160506	12.70579	135.001383	44.601968	1102.000144	145.02241	383.741406	56.401434	0.0196	11.91062	31.810133	0.1064	76.20222	11.600405	185.001794	13.551462	19.20081
		HLA-DRB3	DRB3_HUMAN	HLA class II histocompatibility antigen, DR beta 3 chain OS=Homo sapiens OX=9606 GN=HLA-DRB3 PE=1 SV=1	P79483;	68.08	3	32	0.01866	0.001452	0.0321	0.001002	0.02691	0.0486	0.02532	130.0108	0.0477	0.01323	0.0135	0.884718	0.0627	23.0033	0.01596	7.3734	0.0807	96.000127	0.0447	11.200306	5.099	0.001575	0.01608	0.01812	0.000759	6900.00386	0.001383	0.001968	106.12	138.01494	42.601406	40.700956	4460.0098	264.00354	11.400266	0.0798	0.14348	41.70027	73.701196	18.101462	32.40054
		HLA-DRB5	DRB5_HUMAN	HLA class II histocompatibility antigen, DR beta 5 chain OS=Homo sapiens OX=9606 GN=HLA-DRB5 PE=1 SV=1	Q30154;	158.38	2	6	0.01244	0.000968	0.0214	0.000668	0.01794	0.0324	0.01688	0.0108	0.0318	0.00882	0.009	3.070359	0.0418	0.0033	0.01064	0.0034	0.0538	42.83	0.0298	26.300153	0.099	0.592525	0.01072	0.01208	2.650253	0.00386	0.000922	0.001312	200.8	0.01494	0.001406	0.000956	0.0098	0.00708	0.000266	0.0532	0.00148	0.00027	0.001196	23.200731	0.00054
		DBN1	DREB_HUMAN	Drebrin OS=Homo sapiens OX=9606 GN=DBN1 PE=1 SV=4	Q16643;	144.4036715	10	59	681.05598	21.683872	29.5963	33.095338	40.28073	0.162	78.97596	442.8432	258.1431	55.73528	0.045	17.303231	493.1672	74.5132	0.0532	0.017	620.2152	24.068635	0.149	66.610918	0.495	3.333675	89.74824	42.95436	42.402024	3.18544	25.813688	26.484592	188.480288	434.15229	32.450018	16.794868	153.3892	73.33186	451.803532	226.2394	47.97686	45.76108	14.600186	1196.303924	41.89135
		DSC2	DSC2_HUMAN	Desmocollin-2 OS=Homo sapiens OX=9606 GN=DSC2 PE=1 SV=1	Q02487;	60.27	10	30	0.0622	988.024888	0.107	238.003006	0.0897	0.162	0.0844	0.054	0.159	0.0441	0.045	863.462513	0.209	0.0165	0.0532	0.017	0.269	96.231635	0.149	153.340918	0.495	8.864725	29.39288	38.85436	446.002277	11408.20151	1.824149	94.355248	340.090288	499.98376	24.827218	26.097346	0.049	1.13186	35.994798	4040.2394	18.80666	0.154215	36.804784	44.382117	24.01216
		DSC3	DSC3_HUMAN	Desmocollin-3 OS=Homo sapiens OX=9606 GN=DSC3 PE=1 SV=3	Q14574;	100.36	3	5	0.01866	0.001452	0.0321	0.001002	0.02691	0.0486	0.02532	0.0162	0.0477	0.01323	0.0135	0.001077	0.0627	0.00495	0.01596	0.0051	0.0807	0.045454	0.0447	0.347306	0.1485	0.001575	0.01608	0.01812	0.000759	0.00579	0.001383	0.001968	6.747	0.02241	0.002109	0.001434	0.0147	0.01062	0.000399	0.0798	0.00222	2.06027	0.001794	0.002193	0.00081
		DSG1	DSG1_HUMAN	Desmoglein-1 OS=Homo sapiens OX=9606 GN=DSG1 PE=1 SV=2	Q02413;	223.26	5	7	0.0311	0.00242	0.0535	0.00167	0.04485	0.081	0.0422	0.027	0.0795	0.02205	0.0225	0.001795	0.1045	0.00825	0.0266	0.0085	0.1345	3.750508	0.0745	0.976612	0.2475	0.002625	0.0268	0.0302	34.180759	0.00965	16.511383	0.00328	120.3	0.03735	0.408812	0.00239	0.0245	5.44416	37.290266	0.133	0.43096	0.000675	0.00299	16.122193	1.91681
		DSG2	DSG2_HUMAN	Desmoglein-2 OS=Homo sapiens OX=9606 GN=DSG2 PE=1 SV=2	Q14126;	317.53	19	61	158.11196	129.155228	63.6926	130.305678	96.26146	0.3078	11.85192	172.0972	0.3021	2.62938	150.081	44.081644	0.3971	166.11945	46.99576	259.5289	0.5111	106.525143	104.2682	773.372765	0.9405	0.009975	49.89648	284.07268	0.802554	0.03667	0.008759	8.451808	301.882864	11.33446	501.122939	79.212992	5.9282	88.56018	377.67933	6.5788	450.86388	28.96316	292.742372	884.470234	75.25459
		DSG3	DSG3_HUMAN	Desmoglein-3 OS=Homo sapiens OX=9606 GN=DSG3 PE=1 SV=2	P32926;	244.34	10	19	67.45598	0.00484	704.0856	215.202672	0.0897	0.162	0.0844	0.054	0.159	0.0441	0.045	0.00359	0.209	2.45485	0.0532	5.9853	0.269	2.411016	356.1341	2.211377	0.495	0.00525	94.24824	0.0604	47.802277	21.10544	82.475227	0.478904	402.300432	123.06723	11.907218	0.513824	3.9292	49.43186	223.720931	0.266	1.20292	1.036945	56.037784	43.385117	41.29762
		ADAR	DSRAD_HUMAN	Double-stranded RNA-specific adenosine deaminase OS=Homo sapiens OX=9606 GN=ADAR PE=1 SV=4	P55265;	98.67	17	57	0.10574	0.008228	0.1819	54.005344	84.14352	90.1592	26.03504	290.0864	19.8375	0.07497	0.0765	0.915744	1.1414	0.02805	0.09044	4.6272	2.5904	235.734249	0.2533	139.901377	0.8415	20.9446	310.08576	0.10268	95.341289	76.73088	1.598554	41.768528	560.180288	49.01952	445.946327	19.274214	74.3784	72.42956	223.283463	22.0256	13.81688	57.975485	3.39897	195.308772	40.85524
		DTX3L	DTX3L_HUMAN	E3 ubiquitin-protein ligase DTX3L OS=Homo sapiens OX=9606 GN=DTX3L PE=1 SV=1	Q8TDB6;	40.4	11	21	0.06842	0.005324	0.1177	3.886006	0.09867	255.162	0.09284	3.064	0.1749	0.04851	0.0495	21.602872	0.2299	70.3165	0.05852	2.017	0.2959	129.970127	0.1639	36.460765	0.5445	5.514725	0.05896	83.9604	21.20253	38.5193	10.694149	0.007216	103.354144	3.5647	12.126327	1.546302	875.049	150.73186	1.466064	372.266	0.00814	1.81135	12.498382	8.936917	11.7027
		DDX39A	DX39A_HUMAN	ATP-dependent RNA helicase DDX39A OS=Homo sapiens OX=9606 GN=DDX39A PE=1 SV=2	O00148; Q13838;	46.38	2	29	0.01244	0.000968	0.0214	0.000668	0.01794	0.0324	0.01688	0.0108	0.0318	0.00882	0.009	1.170359	0.0418	0.0033	0.01064	0.0034	0.0538	12.300127	0.0298	1.280153	0.099	55.900525	0.01072	0.01208	0.362253	0.00386	0.000922	0.001312	147.6	35.00747	0.001406	147.000478	0.0098	0.00708	334.4	0.0532	19.80074	0.915135	0.001196	148.14	555.00027
		DDX39B	DX39B_HUMAN	Spliceosome RNA helicase DDX39B OS=Homo sapiens OX=9606 GN=DDX39B PE=1 SV=1	Q13838;	147.25	4	9	0.02488	37.001452	0.0428	0.001336	101.02691	72.6486	0.03376	56.3162	27.4477	0.01764	0.8245	2.951077	0.0836	0.0066	0.02128	0.0068	0.1076	10.700381	0.0596	1.100459	32.3485	90.70005	0.02144	4.05812	4.460759	0.00772	0.001844	0.002624	31.172288	21.92241	0.664109	0.633956	0.0196	0.01416	175.430133	0.1064	0.00296	3.610405	0.002392	0.002924	1171.91054
		DNAH8	DYH8_HUMAN	Dynein heavy chain 8, axonemal OS=Homo sapiens OX=9606 GN=DNAH8 PE=1 SV=2	Q96JB1;	46.45	3	7	0.01866	24.000968	0.0321	0.001002	0.02691	0.0486	0.02532	0.0162	0.0477	0.01323	0.0135	0.001077	0.0627	0.00495	0.01596	1.3834	0.0807	54.350127	0.0447	145.000306	0.1485	0.26505	0.01608	0.01812	27.420253	2.64386	23.900922	13400.00131	70.300288	0.02241	34.63	16.500956	9.1298	0.01062	25.700266	0.0798	3.41148	14.50027	12.920598	61.100731	21.60054
		DYNC1H1	DYHC1_HUMAN	Cytoplasmic dynein 1 heavy chain 1 OS=Homo sapiens OX=9606 GN=DYNC1H1 PE=1 SV=5	Q14204;	1491.292029	69	249	38.43674	68.181008	126.7276	48.512376	648.27108	684.5292	539.57392	504.8264	354.2035	84.17665	407.5525	3333.28154	287.4212	447.028	218.22272	177.6761	47.4292	759.926586	78.0615	816.807049	127.366	96.80745	78.70912	417.12656	260.747927	1208.58087	314.516277	496.445992	677.955744	28.43555	2778.270853	2552.4241	296.7918	90.95902	1522.171857	381.8088	1187.39592	277.373055	252.208088	605.458626	1192.13087
		DYNLL1	DYL1_HUMAN	Dynein light chain 1, cytoplasmic OS=Homo sapiens OX=9606 GN=DYNLL1 PE=1 SV=1	P63167;	145.11	3	80	0.01866	0.001452	0.0321	0.001002	0.02691	0.0486	0.02532	0.0162	0.0477	0.01323	0.0135	17.800718	0.0627	0.00495	0.01596	0.0051	0.0807	149.300127	0.0447	207.300153	0.1485	0.001575	0.01608	0.01812	46.430253	0.00579	14.230461	0.001968	292.700144	0.02241	97.301406	46.700956	0.0147	0.01062	402.3	0.6922	59.50148	100.500135	46.301196	71.701462	149.00054
		DNM1	DYN1_HUMAN	Dynamin-1 OS=Homo sapiens OX=9606 GN=DNM1 PE=1 SV=2	Q05193;	30.5	2	21	0.01244	2.930484	0.0214	0.000668	0.01794	0.0324	0.01688	0.0108	0.0318	0.00882	0.009	0.000718	0.0418	0.0033	0.01064	0.0034	0.0538	8.72	0.0298	0.886	0.099	116.000525	0.01072	0.01208	0.000506	0.00386	0.000922	0.001312	0.471144	0.01494	586.000703	0.000956	0.0098	1.27354	127.7	0.0532	3400.00074	921.000135	113.000598	1980.000731	2440.00027
		DNM2	DYN2_HUMAN	Dynamin-2 OS=Homo sapiens OX=9606 GN=DNM2 PE=1 SV=2	P50570;	52.22	6	18	0.03732	0.002904	0.0642	0.002004	0.05382	0.0972	0.05064	0.0324	0.0954	0.02646	0.027	0.002154	0.1254	0.0099	0.03192	0.0102	0.1614	45.100254	0.0894	53.206459	0.297	0.00315	0.03216	0.03624	0.001518	1.45965	0.107305	0.292624	67.100576	0.04482	32.179109	24.106434	0.0294	0.02124	76.000399	0.1596	29.42296	9.49054	0.003588	73.502193	87.56454
		DYSF	DYSF_HUMAN	Dysferlin OS=Homo sapiens OX=9606 GN=DYSF PE=1 SV=1	O75923;	35.18	2	4	0.01244	0.000968	0.0214	9.110334	0.01794	0.0324	0.01688	0.0108	0.0318	0.00882	0.009	2.470359	0.0418	0.0033	0.01064	5.3017	0.0538	5.770127	0.0298	0.000306	0.099	0.00105	0.01072	0.01208	1.420253	0.00386	0.000922	0.001312	10.400144	0.01494	0.001406	0.000956	8.9649	0.00708	33.66	0.0532	0.00148	0.00027	8.750598	0.001462	15.80027
		DZIP1	DZIP1_HUMAN	Zinc finger protein DZIP1 OS=Homo sapiens OX=9606 GN=DZIP1 PE=1 SV=1	Q86YF9;	50.59	2	4	0.01244	0.000968	0.0214	0.000668	0.01794	0.0324	0.01688	0.0108	0.0318	0.00882	0.009	0.000718	0.0418	0.0033	0.01064	0.0034	0.0538	30.87	0.0298	18.09	0.099	0.00105	0.01072	0.01208	0.000506	0.00386	4.400461	0.001312	0.605144	0.01494	0.001406	0.000956	0.0098	3.69354	0.138133	0.0532	0.00148	3.010135	0.001196	14.400731	1.06027
		EIF2AK2	E2AK2_HUMAN	Interferon-induced, double-stranded RNA-activated protein kinase OS=Homo sapiens OX=9606 GN=EIF2AK2 PE=1 SV=2	P19525;	50.05	4	7	0.02488	0.001936	0.0428	0.001336	0.03588	0.0648	0.03376	0.0216	0.0636	0.01764	0.018	0.001436	0.0836	0.0066	0.02128	0.0068	0.1076	29.020127	0.0596	0.650459	0.198	0.0021	0.02144	0.02416	0.001012	58.72386	0.001844	0.002624	10.720288	0.02988	0.002812	0.152434	15.2147	0.01416	5.176266	0.1064	0.63222	4.090405	0.002392	0.833193	4.84081
		EPB41L2	E41L2_HUMAN	Band 4.1-like protein 2 OS=Homo sapiens OX=9606 GN=EPB41L2 PE=1 SV=1	O43491;	73.04	10	28	0.0622	0.00484	0.107	0.00334	0.0897	0.162	0.0844	0.054	0.159	0.0441	0.045	0.012071	0.209	0.0165	0.0532	0.1653	0.269	34.562508	1.4141	10.481224	0.495	0.00525	0.0536	0.0604	465.194518	65.51544	0.00461	15.995248	34.262688	0.0747	40.206327	79.904302	4.6141	44.82832	100.270665	76.8394	92.10666	21.101215	85.915784	17.741386	392.15816
		EBNA1BP2	EBP2_HUMAN	Probable rRNA-processing protein EBP2 OS=Homo sapiens OX=9606 GN=EBNA1BP2 PE=1 SV=2	Q99848;	35.44	2	4	0.01244	0.000968	0.0214	0.000668	0.01794	0.0324	0.01688	0.0108	0.0318	0.00882	0.009	0.000718	0.0418	0.0033	0.01064	0.0034	0.0538	4.950127	0.0298	1.940153	0.099	5.170525	0.01072	0.01208	0.000506	12.00193	0.000922	0.001312	113.3	0.01494	56.805	0.000956	1.5949	0.00708	7.88	0.0532	0.00148	2.620135	0.001196	0.963731	0.10327
		ECH1	ECH1_HUMAN	Delta(3,5)-Delta(2,4)-dienoyl-CoA isomerase, mitochondrial OS=Homo sapiens OX=9606 GN=ECH1 PE=1 SV=2	Q13011;	37.91	5	18	0.0311	140.088752	0.0535	66.491002	0.04485	0.081	4.04376	0.027	0.7816	2.62764	0.0225	75.351077	0.1045	165.10495	0.0266	14.2068	0.1345	28.754927	0.0745	33.369306	0.2475	0.002625	0.0268	0.0302	2.755559	0.45472	194.001844	0.00328	73.070144	2.58988	28.907109	42.911434	0.6906	166.62208	74.700266	0.133	7.47222	29.75727	59.468196	55.020731	17.81054
		HADHA	ECHA_HUMAN	Trifunctional enzyme subunit alpha, mitochondrial OS=Homo sapiens OX=9606 GN=HADHA PE=1 SV=2	P40939;	467.8436715	24	302	26.44306	769.171196	217.2461	516.96668	500.22837	287.1402	138.07568	573.1188	261.2698	261.08261	290.9945	192.246821	2673.6789	89.83465	466.9864	59.5257	1484.7049	423.309497	22.5427	542.352683	449.689	962.88945	341.57792	2053.8208	241.444301	1756.94246	665.867454	54.627432	455.116576	824.58446	730.979139	197.150214	2979.5982	2575.07788	588.241463	1010.6118	266.9171	201.982295	453.43097	465.650234	416.52451
		HADHB	ECHB_HUMAN	Trifunctional enzyme subunit beta, mitochondrial OS=Homo sapiens OX=9606 GN=HADHB PE=1 SV=3	P55084;	288.49	11	116	0.06842	240.804356	0.1177	15.103006	0.09867	0.1782	0.09284	0.0594	0.1749	0.04851	0.0495	402.403231	0.2299	1199.14485	0.05852	825.017	0.2959	394.949127	0.1639	412.206712	0.5445	0.38725	0.05896	31.7604	55.092924	333.0193	147.804149	118.105504	276.778144	445.50229	719.599218	460.852868	0.0539	107.47486	493.530931	0.2926	108.44218	173.30108	256.56799	271.914386	101.99189
		ECHS1	ECHM_HUMAN	Enoyl-CoA hydratase, mitochondrial OS=Homo sapiens OX=9606 GN=ECHS1 PE=1 SV=4	P30084;	34.99	4	8	0.02488	0.001936	126.0321	0.001336	0.03588	150.0486	0.03376	59.4162	0.0636	90.71323	0.018	0.202077	0.0836	0.0066	68.81596	3.4051	0.1076	0.000508	142.0447	55.700459	0.198	523.001575	32.31608	7.78812	0.191759	1.90579	0.001844	0.370968	64.100432	55.62241	16.202109	41.789956	55.7147	49.41062	27.570133	0.1064	0.00296	7.120405	8.441794	8.351462	9.11081
		EHHADH	ECHP_HUMAN	Peroxisomal bifunctional enzyme OS=Homo sapiens OX=9606 GN=EHHADH PE=1 SV=3	Q08426;	49.48	2	2	0.01244	0.000968	0.0214	0.000668	0.01794	0.0324	0.01688	0.0108	0.0318	0.00882	0.009	0.000718	0.0418	0.0033	0.01064	0.0034	0.0538	32.51	0.0298	0.000306	0.099	0.00105	0.01072	0.01208	0.000506	0.00386	0.000922	0.001312	12.44	0.01494	0.001406	0.000956	0.0098	0.00708	0.000266	0.0532	0.22874	0.00027	0.001196	0.001462	0.00054
		ECI1	ECI1_HUMAN	Enoyl-CoA delta isomerase 1, mitochondrial OS=Homo sapiens OX=9606 GN=ECI1 PE=1 SV=1	P42126;	60.66	2	3	0.01244	0.000968	0.0214	0.000668	0.01794	0.0324	0.01688	0.0108	0.0318	0.00882	0.009	0.000718	0.0418	0.0033	0.01064	0.0034	0.0538	9.510127	0.0298	0.329153	0.099	0.190525	0.01072	0.01208	0.000506	71.70193	0.000922	6.490656	42.1	84.50747	23.600703	7.260478	131.0049	27.00354	81.900133	328.0266	21.40074	6.890135	15.100598	45.500731	0.76027
Core matrisome	ECM Glycoproteins	ECM1	ECM1_HUMAN	Extracellular matrix protein 1 OS=Homo sapiens OX=9606 GN=ECM1 PE=1 SV=2	Q16610;	73.04	2	4	0.01244	0.000968	0.0214	0.000668	0.01794	0.0324	0.01688	0.0108	0.0318	0.00882	0.009	0.000718	0.0418	0.0033	0.01064	0.0034	0.0538	3.260127	0.0298	47.8	0.099	0.00105	0.01072	0.01208	0.000506	0.00386	0.000922	0.001312	16.700144	0.01494	0.001406	0.000956	0.0098	0.00708	0.000266	0.0532	0.00148	0.00027	1.960598	26.300731	0.00054
		EDC3	EDC3_HUMAN	Enhancer of mRNA-decapping protein 3 OS=Homo sapiens OX=9606 GN=EDC3 PE=1 SV=1	Q96F86;	41.33	3	315	0.01866	7380.000968	0.0321	10200.00067	0.02691	0.0486	0.02532	20.6108	0.0477	216.00882	0.0135	9880.000718	0.0627	0.00495	248.01064	0.0051	0.0807	8.460254	21.2298	51.282153	0.1485	110.00105	0.01608	0.01812	5690.000506	211.00386	2520.000922	13500.00131	59.700144	0.24894	646.820703	492.329478	0.0147	857.00708	57.94	0.0798	307.00074	3275.040135	2150.001196	137.9	113.08917
		EDC4	EDC4_HUMAN	Enhancer of mRNA-decapping protein 4 OS=Homo sapiens OX=9606 GN=EDC4 PE=1 SV=1	Q6P2E9;	123.25	9	14	0.05598	20.303872	0.0963	0.793672	26.67176	0.1458	0.07596	0.0486	0.1431	0.03969	0.0405	0.168872	0.1881	75.2132	0.04788	0.0153	0.2421	74.806381	0.1341	5.740918	0.4455	0.594675	0.04824	0.05436	40.771771	0.01737	0.004149	11.905248	95.580288	121.24229	9.494921	8.133346	517.0392	0.03186	23.901064	0.2394	36.16518	5.135945	0.005382	31.034386	5.09216
		EEF1A1	EF1A1_HUMAN	Elongation factor 1-alpha 1 OS=Homo sapiens OX=9606 GN=EEF1A1 PE=1 SV=1	P68104; Q5VTE0;	402.15	26	917	200.1555	1650.588712	2.4875	839.089246	61.61528	720.6964	0.21944	480.1188	127.6657	135.35884	36.678	707.012385	0.5434	5016.7864	0.13832	2967.7323	70.5725	4347.546524	249.8576	4787.146977	1.287	4.2356	0.13936	237.92684	3503.676048	784.63667	1526.440376	2616.33984	12458.41831	3019.22193	2545.797436	2304.290692	1226.398	2650.8631	25675.67446	7894.5852	881.22684	4344.15216	2311.519372	8279.66462	6557.79851
		EEF1B2	EF1B_HUMAN	Elongation factor 1-beta OS=Homo sapiens OX=9606 GN=EEF1B2 PE=1 SV=3	P24534;	74.37	5	15	0.0311	167.001936	0.0535	136.001336	0.04485	0.081	0.0422	9.6216	0.0795	0.02205	0.0225	114.001436	0.1045	34.5066	0.0266	0.0085	0.1345	26.996254	0.0745	1.760612	0.2475	13.7021	0.0268	0.76616	47.501012	0.00965	0.002305	22.151968	8.161288	0.03735	13.202812	27.871434	6.8096	49.41416	70.200266	0.133	25.40296	22.446405	1.702392	13.752193	14.31081
		EEF1D	EF1D_HUMAN	Elongation factor 1-delta OS=Homo sapiens OX=9606 GN=EEF1D PE=1 SV=5	P29692;	411.99	9	50	11.84976	0.004356	784.0749	0.003006	8.98176	132.1296	26.46752	0.0486	161.1272	38.93087	0.0405	1.152872	0.1881	0.01485	195.04256	27.6136	0.2421	48.270508	219.1192	1.391224	0.4455	0.004725	0.04824	0.05436	0.002277	0.01737	0.004149	107.005248	140.030432	76.75976	4.985624	3.803824	205.8343	0.03186	658.700665	0.2394	7.26518	0.001215	0.986186	61.969117	113.00216
		EEF1G	EF1G_HUMAN	Elongation factor 1-gamma OS=Homo sapiens OX=9606 GN=EEF1G PE=1 SV=3	P26641;	495.1436715	13	148	0.08086	3274.21784	0.1391	566.20564	288.10764	0.2106	633.09284	521.9594	608.4439	158.24851	241.8495	371.763949	0.2717	41.3625	46.96384	59.7187	165.3228	56.217635	397.9639	116.675071	0.6435	22.23525	15.96432	0.82448	79.77003	0.02509	188.005071	13.297216	436.254432	345.36723	436.062718	217.784302	88.1539	57.81186	2641.180399	0.3458	1.6053	243.75081	10.27098	154.345848	639.25789
		EEF2	EF2_HUMAN	Elongation factor 2 OS=Homo sapiens OX=9606 GN=EEF2 PE=1 SV=4	P13639;	345.45	38	809	418.7177	2398.805004	1.2889	3397.565986	507.41395	333.5832	5138.98696	520.1998	1105.8445	385.93435	1272.453	2429.922052	2004.7315	1130.5012	681.0962	1189.3876	179.2415	1098.923905	784.0917	917.624448	7.587	1336.097225	158.19832	341.09636	1126.465566	277.94597	424.042986	574.29468	3079.443696	431.53157	1436.475763	1154.267316	556.2767	67.75136	3464.627394	984.931	941.48454	1296.717275	1006.068958	3251.482351	3966.6474
		CRACR2B	EFC4A_HUMAN	EF-hand calcium-binding domain-containing protein 4A OS=Homo sapiens OX=9606 GN=CRACR2B PE=1 SV=3	Q8N4Y2;	38.28	2	8	0.01244	13.700484	0.0214	113.000334	0.01794	0.0324	0.01688	0.0108	0.0318	89.20441	0.009	0.000718	0.0418	0.0033	0.01064	0.0034	0.0538	153.000127	0.0298	85.17	0.099	148.000525	0.01072	0.01208	12.300253	0.00386	7.270461	0.001312	28.36	0.01494	4.35	0.000956	0.0098	0.00708	210.000133	0.0532	1.70074	164.731	3.480598	0.001462	0.00054
		CRACR2A	EFC4B_HUMAN	EF-hand calcium-binding domain-containing protein 4B OS=Homo sapiens OX=9606 GN=CRACR2A PE=1 SV=2	Q9BSW2;	36.15	2	22	0.01244	0.000968	0.8647	0.635334	0.01794	0.0324	0.01688	0.0108	0.0318	0.00882	0.009	0.000718	0.0418	0.0033	0.01064	0.0034	0.0538	0.000254	0.0298	13.600153	0.099	185.0112	0.01072	27.60604	216.000253	0.30293	477.000461	0.001312	1.090144	0.01494	690	108.604	0.0098	4.83354	0.178133	0.0532	208	164.000135	224.000598	0.982731	56.00027
		GFM1	EFGM_HUMAN	Elongation factor G, mitochondrial OS=Homo sapiens OX=9606 GN=GFM1 PE=1 SV=2	Q96RP9;	58.04	5	11	0.0311	0.00242	0.0535	0.00167	0.04485	0.081	0.0422	0.027	0.0795	0.02205	0.0225	0.001795	0.1045	0.00825	0.0266	0.0085	0.1345	10.480381	0.0745	13.500612	0.2475	103.0021	0.0268	0.0302	0.001265	0.00965	0.002305	0.00328	32.760288	0.03735	6.312812	0.00239	0.0245	0.0177	90.300399	0.133	1.31296	5.00054	19.202392	13.402924	0.00135
		EFHD1	EFHD1_HUMAN	EF-hand domain-containing protein D1 OS=Homo sapiens OX=9606 GN=EFHD1 PE=1 SV=1	Q9BUP0; Q96C19;	52.59	5	17	0.0311	4.921936	0.0535	2.051336	0.04485	0.081	0.0422	0.027	0.0795	0.02205	0.0225	0.001795	0.1045	0.00825	0.0266	0.0085	0.1345	13.794381	0.0745	89.900306	0.2475	0.0526	0.0268	0.0302	0.001265	0.00965	0.002305	8.052624	40.922144	0.03735	102.973406	1.816434	19.1196	509.01416	0.000665	0.133	215.90148	0.000675	83.802794	52.202924	36.50108
		EFHD2	EFHD2_HUMAN	EF-hand domain-containing protein D2 OS=Homo sapiens OX=9606 GN=EFHD2 PE=1 SV=1	Q96C19;	96.14	4	8	0.02488	0.001936	0.0428	0.001336	0.03588	0.0648	0.03376	0.0216	0.0636	0.01764	0.018	0.001436	0.0836	0.0066	0.02128	13.5051	0.1076	16.280254	0.0596	2.330459	0.198	0.0021	0.02144	4.70812	0.001012	0.00772	0.001844	0.002624	257.840144	72.32241	0.716109	1.261434	145.0147	0.01416	12.600399	0.1064	0.00296	0.00054	10.601794	57.702193	3.45081
		EFL1	EFL1_HUMAN	Elongation factor-like GTPase 1 OS=Homo sapiens OX=9606 GN=EFL1 PE=1 SV=2	Q7Z2Z2;	30.18	2	6	0.01244	0.000968	0.0214	0.000668	0.01794	0.0324	0.01688	0.0108	0.0318	0.00882	0.009	0.000718	0.0418	0.0033	0.01064	0.0034	0.0538	129.000127	0.0298	97.38	0.099	0.00105	0.01072	0.01208	1.250253	0.00386	36.600461	0.001312	97.2	0.01494	0.001406	0.000956	0.0098	0.00708	2.900133	0.0532	11.70074	48.300135	3.260598	6.480731	1.23027
		EEF1AKNMT	EFNMT_HUMAN	eEF1A lysine and N-terminal methyltransferase OS=Homo sapiens OX=9606 GN=EEF1AKNMT PE=1 SV=1	Q8N6R0;	31.19	2	2	0.01244	0.000968	0.0214	0.000668	0.01794	0.0324	0.01688	0.0108	0.0318	0.00882	0.009	0.000718	0.0418	0.0033	0.01064	0.0034	0.0538	0.000254	0.0298	0.000306	0.099	0.00105	0.01072	0.01208	0.000506	0.00386	0.000922	0.001312	1.850144	0.01494	0.001406	0.000956	0.0098	0.00708	17.000133	0.0532	0.00148	0.00027	0.001196	0.001462	0.00054
		TSFM	EFTS_HUMAN	Elongation factor Ts, mitochondrial OS=Homo sapiens OX=9606 GN=TSFM PE=1 SV=2	P43897;	85.74	2	3	0.01244	0.000968	0.3647	0.000668	0.01794	0.0324	0.01688	0.0108	0.0318	0.00882	0.009	0.050159	0.0418	0.0033	0.01064	0.0034	0.0538	10.400127	0.0298	22.62	0.099	16.900525	0.01072	0.01208	0.000506	0.00386	0.000922	0.001312	196.6	0.01494	7.87	28.43	0.0098	0.00708	84.08	0.0532	4.49	25.65	0.001196	8.2	80.80027
		TUFM	EFTU_HUMAN	Elongation factor Tu, mitochondrial OS=Homo sapiens OX=9606 GN=TUFM PE=1 SV=2	P49411;	367.27	21	179	0.13062	104.459196	0.2247	68.197676	0.18837	0.3402	25.4688	2650.108	52.918	4.6882	0.0945	116.245744	0.4389	0.03465	0.11172	116.034	0.5649	1783.240762	0.3129	2004.791224	126.99	4.165975	0.11256	0.12684	978.804301	141.43281	276.108298	791.480184	1392.860008	279.53446	6.854054	2.501082	287.1931	141.66018	457.547128	8001.5256	621.08684	24.3027	58.811362	43.249696	45.20513
		EGFR	EGFR_HUMAN	Epidermal growth factor receptor OS=Homo sapiens OX=9606 GN=EGFR PE=1 SV=2	P00533;	124.62	5	9	0.0311	1.441936	0.0535	0.00167	0.04485	0.081	0.0422	0.027	0.0795	0.02205	0.0225	0.436436	0.1045	6.0666	0.0266	40.4068	0.1345	1.130508	0.0745	0.562612	0.2475	0.002625	0.0268	0.0302	0.001265	0.00965	0.025044	0.00328	47.850288	0.03735	4.882812	0.433912	0.0245	28.11416	6.826266	0.133	1.27296	3.26827	1.829794	18.832193	23.64881
		EHD1	EHD1_HUMAN	EH domain-containing protein 1 OS=Homo sapiens OX=9606 GN=EHD1 PE=1 SV=2	Q9H4M9;	75.17	4	9	0.02488	0.001936	0.0428	1.751002	0.03588	0.0648	0.03376	0.0216	0.0636	0.01764	8.6135	9.710718	0.0836	0.0066	0.02128	0.0068	0.1076	0.000508	0.0596	8.250459	0.198	0.0021	0.02144	0.02416	0.001012	66.80579	0.001844	0.002624	14.300432	0.02988	3.639406	6.010956	0.0196	1.91062	9.582133	0.1064	9.44222	3.81627	22.051196	193.101462	0.00108
		EHD3	EHD3_HUMAN	EH domain-containing protein 3 OS=Homo sapiens OX=9606 GN=EHD3 PE=1 SV=2	Q9NZN3;	51.91	2	5	0.01244	0.000968	0.0214	0.000668	0.01794	0.0324	0.01688	0.0108	0.0318	0.00882	0.009	0.000718	0.0418	0.0033	0.01064	0.0034	0.0538	26.9	0.0298	25.16	0.099	0.00105	0.01072	0.01208	0.257253	16.80193	0.000922	0.001312	22.91	0.01494	0.001406	0.000956	323.0049	0.43554	2.890133	0.0532	0.00148	0.00027	0.001196	21.48	0.00054
		EHD4	EHD4_HUMAN	EH domain-containing protein 4 OS=Homo sapiens OX=9606 GN=EHD4 PE=1 SV=1	Q9H223;	188.63	8	21	0.04976	0.046288	105.0749	0.002672	0.07176	0.1296	0.19908	0.0432	0.1272	0.03528	0.036	0.002872	0.1672	0.0132	369.03724	0.0136	0.2152	116.330127	182.1043	174.740306	0.396	0.0042	0.04288	0.04832	0.722771	0.01544	0.003688	43.153936	49.118432	0.05976	0.005624	0.003824	1.1543	0.02832	33.195332	0.2128	0.00592	0.00108	0.004784	30.104386	8.28189
		EHMT1	EHMT1_HUMAN	Histone-lysine N-methyltransferase EHMT1 OS=Homo sapiens OX=9606 GN=EHMT1 PE=1 SV=4	Q9H9B1;	36.71	2	2	0.01244	0.067484	0.0214	79.200334	0.01794	686.0162	0.01688	0.0108	0.0318	0.00882	0.009	0.751359	0.0418	0.0033	0.01064	0.0034	0.0538	0.000254	0.0298	0.082653	0.099	0.00105	0.01072	0.01208	0.015153	0.00386	0.032561	0.096756	11.100144	0.01494	0.069803	0.020578	0.0098	0.00708	0.000266	0.0532	0.00148	0.00027	0.230598	3.089	0.00054
		EIF2B3	EI2BG_HUMAN	Translation initiation factor eIF-2B subunit gamma OS=Homo sapiens OX=9606 GN=EIF2B3 PE=1 SV=1	Q9NR50;	86.59	2	6	0.01244	0.000968	0.0214	0.000668	82.40897	0.0324	0.01688	0.0108	231.0159	0.00882	111.0045	0.000718	533.0209	0.0033	0.01064	0.0034	325.0269	2.280127	0.0298	4.120153	0.099	0.00105	0.01072	0.01208	0.000506	0.00386	0.000922	0.001312	4.090144	0.01494	0.001406	0.000956	0.0098	0.00708	5.530133	0.0532	0.00148	0.00027	0.001196	0.001462	0.00054
		EIF2A	EIF2A_HUMAN	Eukaryotic translation initiation factor 2A OS=Homo sapiens OX=9606 GN=EIF2A PE=1 SV=3	Q9BY44;	114.83	5	8	0.0311	0.00242	0.0535	0.00167	0.04485	0.081	0.0422	0.027	0.0795	0.02205	0.0225	0.001795	0.1045	0.00825	0.0266	0.0085	0.1345	0.000635	0.0745	1.320612	0.2475	0.002625	41.22144	0.0302	0.001265	0.00965	0.002305	0.868624	72.86	0.03735	0.003515	0.00239	0.0245	0.0177	32.881133	0.133	0.35696	0.000675	0.225392	15.002924	3.95108
		EIF3A	EIF3A_HUMAN	Eukaryotic translation initiation factor 3 subunit A OS=Homo sapiens OX=9606 GN=EIF3A PE=1 SV=1	Q52LW3; Q14152;	134.0436715	6	8	0.03732	6.224936	34.5998	0.02467	22.94485	127.081	0.05064	21.727	0.0954	15.82205	119.0225	8.856577	0.1254	75.453	112.0266	67.9085	12.4345	59.500508	0.0894	728.200612	0.297	0.824475	0.03216	56.3302	1580.445012	84.40772	935.002305	36.991624	163.32	52.06988	105.043703	98.946956	59.8245	68.73062	292.710266	0.1596	57.14896	129.070405	102.511794	149.912193	55.15354
		EIF3B	EIF3B_HUMAN	Eukaryotic translation initiation factor 3 subunit B OS=Homo sapiens OX=9606 GN=EIF3B PE=1 SV=3	P55884;	109.17	4	31	0.02488	0.001936	0.0428	0.045202	0.03588	0.0648	0.03376	0.0216	0.0636	0.01764	288.0135	0.001436	0.0836	102.59845	0.02128	169.7017	0.1076	22.330127	0.0596	11.890306	0.198	0.0021	0.02144	0.02416	0.024159	0.00772	0.001844	0.002624	27.650144	61.32241	20.592406	7.911434	0.0196	55.41062	46.900266	0.1064	2.89448	6.350405	0.237196	39.441462	88.00054
		EIF3D	EIF3D_HUMAN	Eukaryotic translation initiation factor 3 subunit D OS=Homo sapiens OX=9606 GN=EIF3D PE=1 SV=1	O15371;	47.37	2	2	0.01244	0.000968	0.0214	0.000668	0.01794	0.0324	0.01688	0.0108	0.0318	0.00882	0.009	0.000718	0.0418	0.0033	0.01064	0.0034	0.0538	6.68	0.0298	1.200153	0.099	0.00105	0.01072	0.01208	0.000506	0.00386	0.000922	0.001312	13.800144	0.01494	0.001406	0.134478	0.0098	0.00708	29.900133	0.0532	2.46074	0.00027	0.805598	0.001462	0.21327
		EIF3E	EIF3E_HUMAN	Eukaryotic translation initiation factor 3 subunit E OS=Homo sapiens OX=9606 GN=EIF3E PE=1 SV=1	P60228;	104.36	6	9	0.03732	7.69242	0.0642	0.002004	0.05382	0.0972	0.05064	0.0324	0.0954	0.02646	0.027	0.002154	0.1254	0.0099	0.03192	0.0102	0.1614	29.599254	0.0894	27.990153	0.297	30.9221	0.03216	0.03624	50.601012	0.01158	2.692305	0.003936	112.560144	293.03735	24.103515	0.002868	20.9245	0.02124	18.610399	510.133	0.00444	0.856675	41.70299	0.004386	1.88135
		EIF3F	EIF3F_HUMAN	Eukaryotic translation initiation factor 3 subunit F OS=Homo sapiens OX=9606 GN=EIF3F PE=1 SV=1	O00303;	133.76	3	12	0.01866	0.202968	0.0321	0.001002	0.02691	0.0486	0.02532	0.0162	0.0477	0.01323	0.0135	0.001077	0.0627	0.00495	0.01596	0.8464	0.0807	12.816127	0.0447	1.500306	0.1485	2.294525	1.78072	0.80708	8.410506	47.90386	2.710922	86.586956	65.1	0.95794	0.630406	0.036656	120.0098	84.80708	59.400266	0.0798	0.00222	0.000405	0.032796	31.910731	10.40054
		EIF3G	EIF3G_HUMAN	Eukaryotic translation initiation factor 3 subunit G OS=Homo sapiens OX=9606 GN=EIF3G PE=1 SV=2	O75821;	127.58	4	9	0.02488	0.001936	0.0428	0.001336	0.03588	0.0648	0.03376	0.0216	0.0636	0.01764	0.018	6.531077	0.0836	121.00495	4.22596	0.0068	0.1076	43.250127	0.0596	18.160153	0.198	0.593575	0.02144	0.02416	167.000759	22.00579	7.751383	0.318968	127.98	0.02988	113.531406	0.001912	0.0196	2.28062	72.830133	35.7798	4.34222	0.00054	4.451794	98.579731	1.32081
		EIF3I	EIF3I_HUMAN	Eukaryotic translation initiation factor 3 subunit I OS=Homo sapiens OX=9606 GN=EIF3I PE=1 SV=1	Q13347;	93.63	6	9	0.03732	0.04912	0.0642	0.002004	0.05382	0.0972	0.05064	0.0324	0.0954	0.02646	0.027	0.002154	0.1254	0.0099	0.03192	0.0102	0.1614	7.134408	0.0894	15.690459	0.297	3.722625	0.03216	0.03624	0.042165	29.10965	0.101305	0.003936	54.000288	761.03735	0.004218	18.891912	27.2245	0.02124	15.406399	0.1596	2.7937	33.900675	14.30299	6.952924	116.70381
		EIF3K	EIF3K_HUMAN	Eukaryotic translation initiation factor 3 subunit K OS=Homo sapiens OX=9606 GN=EIF3K PE=1 SV=1	Q9UBQ5;	40.55	2	4	0.01244	0.000968	0.0214	0.000668	0.01794	0.0324	0.01688	0.0108	0.0318	0.00882	0.009	0.000718	0.0418	0.0033	0.01064	3.5317	0.0538	9.050127	0.0298	7.97	0.099	0.00105	0.01072	0.01208	0.000506	0.00386	0.000922	0.001312	3.120144	0.01494	31.964	0.354478	0.0098	53.10354	41.5	0.0532	0.00148	0.00027	0.313598	1.480731	0.00054
		EIF3L	EIF3L_HUMAN	Eukaryotic translation initiation factor 3 subunit L OS=Homo sapiens OX=9606 GN=EIF3L PE=1 SV=1	Q9Y262;	78.74	4	4	0.02488	0.001936	0.0428	0.001336	0.03588	0.0648	0.03376	0.0216	0.0636	0.01764	0.018	0.001436	0.0836	0.0066	0.02128	0.0068	0.1076	17.3	0.0596	20.315153	0.198	0.0021	0.02144	0.02416	0.001012	0.00772	0.001844	4.791968	271.780288	0.02988	1.032109	11.201434	0.0196	0.01416	24.140133	0.1064	0.00296	0.00054	0.002392	5.532193	0.00108
		EIF3M	EIF3M_HUMAN	Eukaryotic translation initiation factor 3 subunit M OS=Homo sapiens OX=9606 GN=EIF3M PE=1 SV=1	Q7L2H7;	50.71	2	3	0.01244	0.000968	0.0214	20.08	0.01794	0.0324	0.01688	34.3054	0.0318	33.10441	0.009	0.766359	0.0418	53.4	43.00532	19.67	0.0538	1.730127	0.0298	0.000306	0.099	0.00105	0.01072	9.62604	0.000506	28.30193	0.000922	26.200656	135.78	0.01494	34.200703	37.200478	0.0098	0.00708	50.34	0.0532	1.35074	1.350135	0.001196	0.766731	0.00054
		EIF3CL	EIFCL_HUMAN	Eukaryotic translation initiation factor 3 subunit C-like protein OS=Homo sapiens OX=9606 GN=EIF3CL PE=1 SV=1	Q99613; B5ME19;	115.61	6	14	0.03732	0.002904	0.0642	0.002004	0.05382	0.0972	0.05064	0.0324	0.0954	0.02646	0.027	0.002154	0.1254	0.0099	0.03192	0.0102	0.1614	8.210635	0.0894	4.245612	0.297	0.00315	0.03216	35.3302	0.001518	0.01158	0.030805	72.30328	149.520288	0.04482	4.043515	7.02239	135.0245	0.02124	41.320399	0.1596	27.83052	58.73754	18.159392	9.553655	9.71208
		ELAPOR1	ELAP1_HUMAN	Endosome/lysosome-associated apoptosis and autophagy regulator 1 OS=Homo sapiens OX=9606 GN=ELAPOR1 PE=1 SV=2	Q6UXG2;	39.94	5	9	0.0311	0.00242	0.0535	0.456336	0.04485	0.081	0.0422	0.027	0.0795	1.58764	0.0225	26.001436	0.1045	45.8066	0.0266	73.4068	0.1345	212.187127	0.0745	82.500153	0.2475	24.7021	0.0268	0.0302	0.001265	0.00965	0.002305	3.152624	12.450432	0.03735	0.584812	4.530434	0.0245	0.0177	10.491343	0.133	0.83296	28.10054	1.522392	4.742193	0.62708
		ELAVL1	ELAV1_HUMAN	ELAV-like protein 1 OS=Homo sapiens OX=9606 GN=ELAVL1 PE=1 SV=2	Q15717;	61.57	6	24	2.0711	0.11442	28.2535	0.002004	4.69485	621.081	0.05064	48.327	0.0954	47.02205	0.027	0.002154	0.3945	261.00825	3.4966	1.6785	0.1614	17.280381	0.9145	17.000765	0.297	34.381175	22.9268	0.03624	9.046012	0.01158	4.072305	9.552624	87.191144	0.04482	78.003515	0.02949	0.0294	1.0577	223.700399	0.1596	54.71196	195.20054	0.003588	142.902193	99.61354
		ELMOD2	ELMD2_HUMAN	ELMO domain-containing protein 2 OS=Homo sapiens OX=9606 GN=ELMOD2 PE=1 SV=1	Q8IZ81;	71.43	3	8	0.01866	0.001452	0.0321	0.001002	0.02691	0.0486	0.02532	0.0162	0.0477	0.01323	0.0135	0.001077	0.0627	0.00495	0.01596	0.0051	0.0807	3.098227	0.0447	6.280306	0.1485	0.001575	0.01608	0.01812	0.000759	0.32886	0.001383	157.001312	118.21	2.45494	29.501406	12.700956	0.3418	0.01062	612.100133	0.0798	10.90148	33.30027	11.401196	0.002193	0.36027
Matrisome-associated	ECM Regulators	ELANE	ELNE_HUMAN	Neutrophil elastase OS=Homo sapiens OX=9606 GN=ELANE PE=1 SV=1	P08246;	75.15	2	19	0.01244	0.000968	0.0214	0.000668	0.01794	0.0324	0.01688	0.0108	0.0318	0.00882	0.009	0.000718	0.0418	0.0033	0.01064	0.0034	0.0538	15.52	0.0298	0.392	0.099	1.210525	0.01072	0.01208	0.000506	0.00386	163.000461	0.001312	13.44	0.01494	2.610703	0.000956	0.0098	0.00708	2.310133	0.0532	2.93074	0.00027	0.001196	877.9	60.20027
		ELOB	ELOB_HUMAN	Elongin-B OS=Homo sapiens OX=9606 GN=ELOB PE=1 SV=1	Q15370;	81.32	3	17	0.01866	0.001452	0.0321	0.001002	0.02691	0.0486	0.02532	0.0162	0.0477	0.01323	0.0135	0.001077	0.0627	0.00495	0.01596	0.0051	0.0807	22.784	0.0447	24.750153	0.1485	0.001575	0.01608	0.01812	11.700506	193.00386	5.150922	15.901312	51.653	0.02241	3.911406	2.690956	0.0147	3.72708	88.200266	0.0798	0.00222	2.37027	0.001794	50.101462	17.70054
		ELP1	ELP1_HUMAN	Elongator complex protein 1 OS=Homo sapiens OX=9606 GN=ELP1 PE=1 SV=3	O95163;	76.06	2	2	0.01244	0.000968	81.6107	0.000668	0.01794	0.0324	0.01688	22.0054	56.2159	0.00882	16.7045	0.000718	0.0418	79.90165	0.01064	0.0034	0.0538	0.000254	0.0298	1.770153	0.099	0.00105	7.53536	21.60604	0.000506	0.00386	0.602461	0.998656	0.000288	27.20747	0.001406	0.000956	7.7449	8.37354	11.95	0.0532	1.26074	0.332135	0.001196	19.500731	0.00054
		AHCTF1	ELYS_HUMAN	Protein ELYS OS=Homo sapiens OX=9606 GN=AHCTF1 PE=1 SV=3	Q8WYP5;	213.2036715	10	17	0.0622	24.603872	0.107	8.143006	0.0897	0.162	0.0844	0.054	0.159	0.0441	0.045	6.283231	0.209	0.0165	0.0532	0.017	0.269	17.930762	0.149	72.751224	3.9955	2.054725	0.0536	0.0604	0.00253	0.0193	9.984149	0.143904	142.488	157.06723	2.221624	0.067524	227.0441	40.83186	18.410665	3200.2394	6.87666	0.183215	0.00598	1.004848	0.0027
		EML4	EMAL4_HUMAN	Echinoderm microtubule-associated protein-like 4 OS=Homo sapiens OX=9606 GN=EML4 PE=1 SV=3	Q9HC35;	100.08	4	10	0.02488	0.001936	0.0428	0.001336	0.03588	0.0648	0.03376	0.0216	0.0636	0.01764	0.018	0.001436	0.0836	632.0033	0.02128	392.0051	0.1076	1.892254	0.0596	7.910306	0.198	0.018375	0.02144	0.02416	2.740759	0.00772	0.932383	0.002624	40.333	0.02988	173.382	62.672	0.0196	71.71062	200.353	0.1064	62.93148	45.76	54.901794	145.060731	249.16
		EML6	EMAL6_HUMAN	Echinoderm microtubule-associated protein-like 6 OS=Homo sapiens OX=9606 GN=EML6 PE=2 SV=2	Q6ZMW3;	51.86	2	3	27.80622	3.270484	0.0214	0.030034	0.01794	0.0324	3.07844	0.0108	4.4259	0.00882	10.0045	0.022159	0.0418	0.0033	0.01064	2.0117	2.9669	76.4	9.8949	116.3	33.2495	8.100525	0.01072	0.01208	0.000506	3.52	0.000922	0.001312	72.3	19.80747	0.001406	0.000956	0.1799	0.00708	0.303133	4730.0266	0.00148	0.00027	14.100598	0.730731	6.92027
		EMC1	EMC1_HUMAN	ER membrane protein complex subunit 1 OS=Homo sapiens OX=9606 GN=EMC1 PE=1 SV=1	Q8N766;	101.53	7	24	0.04354	0.003388	0.0749	0.002338	0.06279	0.1134	0.05908	0.0378	0.1113	0.03087	0.0315	0.002513	0.1463	0.01155	0.03724	0.0119	0.1883	56.880381	0.1043	0.359918	0.3465	35.512625	0.03752	0.04228	41.401518	0.01351	27.609305	43.75878	86.367144	3.37482	195.883515	545.941434	0.0343	0.02478	71.170266	0.1862	2.74996	181.100675	45.180392	63.402924	0.04292
		EMC4	EMC4_HUMAN	ER membrane protein complex subunit 4 OS=Homo sapiens OX=9606 GN=EMC4 PE=1 SV=2	Q5J8M3;	61.18	3	20	0.01866	61.300968	32.6214	118.000668	0.02691	12.7324	0.02532	0.0162	0.0477	0.01323	0.0135	98.000718	0.0627	0.00495	118.01064	0.0051	0.0807	15.000254	0.0447	69.100153	0.1485	6.04105	0.01608	0.01812	13.900506	0.00579	0.001383	0.001968	0.000432	0.02241	64.860703	12.870478	161.0098	0.01062	32.300133	59.8532	31.50148	22.950135	2.251196	12.301462	54.00054
		EMC8	EMC8_HUMAN	ER membrane protein complex subunit 8 OS=Homo sapiens OX=9606 GN=EMC8 PE=1 SV=1	O43402;	139.13	4	27	0.02488	0.001936	0.0428	0.001336	0.03588	0.0648	0.03376	0.0216	0.0636	0.01764	0.018	0.001436	0.0836	181.00495	0.02128	319.0051	0.1076	13.610254	0.0596	28.080153	0.198	0.0021	0.02144	0.02416	0.001012	15.70579	0.001844	64.201968	49.500144	21.92241	4.692109	1.411434	2.7947	11.31062	69.380133	2170.0798	1.42222	1.800405	0.002392	160.150731	0.30881
		EMD	EMD_HUMAN	Emerin OS=Homo sapiens OX=9606 GN=EMD PE=1 SV=1	P50402;	59.36	4	45	2.84866	260.001452	1.8521	199.990668	1.80691	8.7086	9.89532	0.0216	14.3477	0.01764	37.7135	169.237718	15.7627	53.30495	5.28596	12.1051	0.1076	87.36	4.4047	149.500153	0.198	0.557575	4.73608	0.02416	0.001012	1.48579	65.601383	148.237312	56.123	0.02988	2.662109	0.001912	0.0196	0.01416	145.43	0.1064	51.72948	0.00054	9.661794	25.170731	31.50081
Core matrisome	ECM Glycoproteins	EMILIN1	EMIL1_HUMAN	EMILIN-1 OS=Homo sapiens OX=9606 GN=EMILIN1 PE=1 SV=3	Q9Y6C2;	605.5436715	25	350	0.1555	27.54668	126.2568	72.466348	55.61528	84.3726	17.80256	302.9188	7.9816	7868.73702	74.8035	37.926821	0.5225	40.63795	158.12768	36.9831	0.6725	288.42227	120.3576	402.587142	1.2375	518.2424	10.72864	49.43892	1566.145807	227.7386	1592.715993	123.752064	1582.029728	279.83687	273.788139	1723.970836	272.2578	65.6498	1012.002128	178.6384	145.5971	3229.01208	240.96897	1424.609848	2607.02097
Core matrisome	ECM Glycoproteins	EMILIN2	EMIL2_HUMAN	EMILIN-2 OS=Homo sapiens OX=9606 GN=EMILIN2 PE=1 SV=3	Q9BXX0;	45.9	7	18	0.04354	7930.002904	0.0749	5.05187	0.06279	669.0972	0.05908	0.0378	4.2054	0.03087	0.0315	9.852154	0.1463	0.01155	0.03724	0.0119	0.1883	177.200381	0.1043	333.718306	0.3465	78.414975	0.03752	0.15324	96.108759	0.01351	27.072305	8.41328	255.270288	0.83782	51.098812	58.507434	0.0343	54.02124	38.977532	0.1862	40.38148	39.11627	96.862794	1476.632924	50.02581
		EMSY	EMSY_HUMAN	BRCA2-interacting transcriptional repressor EMSY OS=Homo sapiens OX=9606 GN=EMSY PE=1 SV=2	Q7Z589;	33.14	2	5	0.01244	0.000968	0.0214	0.000668	0.01794	0.0324	0.01688	0.0108	0.0318	0.00882	0.009	0.000718	0.0418	0.0033	0.01064	0.0034	0.0538	1.780127	0.0298	0.812153	0.099	0.00105	0.01072	0.01208	0.000506	0.00386	0.000922	0.001312	9.35	0.01494	0.001406	0.000956	0.0098	0.00708	0.8116	0.0532	0.01274	0.00027	0.001196	2.150731	0.00054
		ENAH	ENAH_HUMAN	Protein enabled homolog OS=Homo sapiens OX=9606 GN=ENAH PE=1 SV=2	Q8N8S7;	49.45	2	5	0.01244	0.000968	0.0214	0.000668	0.01794	0.0324	0.01688	0.0108	0.0318	0.00882	0.009	0.000718	0.0418	0.0033	0.01064	0.0034	0.0538	0.000254	0.0298	0.000306	0.099	0.00105	0.01072	0.01208	100.5	0.00386	0.000922	0.616656	41	0.01494	5.000703	0.000956	0.0098	0.00708	2.030133	0.0532	11.4286	3.460135	0.001196	20.55	0.12027
		ENO1	ENOA_HUMAN	Alpha-enolase OS=Homo sapiens OX=9606 GN=ENO1 PE=1 SV=2	P06733;	717.42	17	343	37.99952	1488.306292	1.2612	367.681676	81.54352	0.2754	29.73504	0.0918	145.2544	7.96615	143.072	83.259885	1744.3135	15.93475	192.08512	17.8255	172.4304	747.112762	75.9384	585.736918	754.792	0.008925	932.08576	0.10268	25.933795	0.03281	10.507376	2.150496	1284.846	0.12699	840.59703	294.218302	24.6175	497.54956	774.260931	0.4522	118.57988	294.60642	188.30598	579.876948	1484.55324
		ENO3	ENOB_HUMAN	Beta-enolase OS=Homo sapiens OX=9606 GN=ENO3 PE=1 SV=5	P13929;	130.21	2	81	0.01244	0.000968	0.0214	0.000668	0.01794	0.0324	0.01688	0.0108	0.0318	0.00882	0.009	0.000718	0.0418	0.0033	0.01064	0.0034	0.0538	41.16	0.0298	55.876	0.099	0.00105	0.01072	0.01208	0.000506	0.00386	0.000922	0.001312	115.36	0.01494	272.56	103.64	0.0098	0.00708	89.600133	0.0532	48.70074	80.800135	49.200598	110.000731	607.00027
		ENO2	ENOG_HUMAN		P09104;	41.57	3	31	0.01866	0.001452	0.0321	0.001002	0.02691	0.0486	483.01688	0.0162	0.0477	0.01323	0.0135	0.001077	0.0627	0.00495	0.01596	0.0051	0.0807	2.120254	0.0447	0.000459	0.1485	0.001575	0.01608	0.01812	0.000759	0.00579	0.001383	0.001968	117.2	0.02241	1.971406	0.001434	0.0147	240.00354	11.100266	0.0798	0.00222	0.000405	2.361196	81.701462	0.00081
		HSP90B1	ENPL_HUMAN	Endoplasmin OS=Homo sapiens OX=9606 GN=HSP90B1 PE=1 SV=1	P14625;	78.76	37	1251	511.71148	3912.7701	990.9638	2399.636686	141.87498	1259.996	812.18696	852.1674	67.8716	298.05112	11.362	4114.466898	972.7524	1801.47115	47.0862	628.1767	0.9953	2566.217524	33.7315	1737.152701	1.8315	627.225175	23.29296	163.87932	407.057843	474.57983	522.494291	378.786192	4583.041216	3075.39875	1376.913575	1130.972394	231.8366	1171.11912	25705.28893	8408.1778	510.76074	1206.069835	2630.367764	2299.88162	4480.43159
		ENTPD1	ENTP1_HUMAN	Ectonucleoside triphosphate diphosphohydrolase 1 OS=Homo sapiens OX=9606 GN=ENTPD1 PE=1 SV=1	P49961;	83.53	2	7	0.01244	0.000968	0.0214	0.000668	0.01794	0.0324	0.01688	0.0108	0.0318	0.00882	0.009	0.028859	0.0418	0.0033	0.01064	0.0034	0.0538	27.78	0.0298	10.04	0.099	0.00105	0.01072	0.01208	0.000506	0.39693	0.000922	0.001312	41.18	1.48747	0.058903	0.371478	0.0098	0.42354	8.66	0.0532	0.00148	0.311135	101.000598	22.39	2.163
		EP300	EP300_HUMAN	Histone acetyltransferase p300 OS=Homo sapiens OX=9606 GN=EP300 PE=1 SV=2	Q09472;	148.69	2	2	0.01244	0.000968	0.0214	0.000668	0.01794	0.0324	0.01688	0.0108	0.0318	0.00882	0.009	0.000718	0.0418	0.0033	0.01064	0.0034	0.0538	0.494127	0.0298	13.900153	0.099	0.00105	0.01072	0.01208	0.000506	0.00386	0.000922	18.200656	6.25	0.01494	0.001406	0.000956	0.0098	0.00708	1.890133	0.0532	0.00148	30.200135	0.001196	2.820731	45.50027
		EPCAM	EPCAM_HUMAN	Epithelial cell adhesion molecule OS=Homo sapiens OX=9606 GN=EPCAM PE=1 SV=2	P16422;	94.81	6	70	0.03732	0.002904	8.4835	0.04457	0.05382	0.0972	0.05064	0.0324	28.7795	16.22205	0.027	0.885795	0.1254	0.0099	0.1686	1.3585	0.1614	4.890508	0.0894	31.460459	0.297	0.00315	0.03216	2.9102	0.001518	69.00965	0.002766	0.04048	149.400432	52.53735	56.592812	6.581912	0.0294	217.81416	1379.160133	865.133	7.56296	4.280675	3.31299	1.988924	0.07135
		EPPK1	EPIPL_HUMAN	Epiplakin OS=Homo sapiens OX=9606 GN=EPPK1 PE=1 SV=3	P58107;	2491.464367	70	281	0.4354	370.026792	1005.0119	42.77171	643.90099	174.7016	10.78236	357.6456	1.113	281.09988	352.3015	218.215235	2068.4212	120.1696	139.03112	910.8122	1.883	653.684429	461.0281	6471.083754	767.4155	100.128575	162.25376	215.11452	582.709927	145.68159	209.668582	15191.58098	776.598328	767.86579	275.096259	218.195546	5775.9234	967.52594	756.251719	2301.8354	449.11366	254.258025	1098.726488	154.091012	288.289
		CLINT1	EPN4_HUMAN	Clathrin interactor 1 OS=Homo sapiens OX=9606 GN=CLINT1 PE=1 SV=1	Q14677;	142.04	4	30	35.31866	0.337452	0.0428	0.001336	0.03588	0.0648	277.02532	0.0216	160.0477	0.01764	637.0135	6.741077	589.0627	257.7033	58.51596	138.0051	175.0807	24.200127	0.0596	48.850153	0.198	0.542575	322.01608	213.01812	12.256006	319.00579	172.062122	166.001968	13.568288	535.31494	2.019706	1.812378	0.0196	707.53708	0.000532	0.1064	0.22422	0.050505	0.396794	0.002924	0.66784
		ETF1	ERF1_HUMAN	Eukaryotic peptide chain release factor subunit 1 OS=Homo sapiens OX=9606 GN=ETF1 PE=1 SV=3	P62495;	33.85	6	10	0.03732	94.20242	0.0642	119.801336	0.05382	0.629	0.05064	0.484	0.3365	0.02646	0.027	99.801795	0.1254	0.0099	0.03192	0.7445	0.1614	1.084508	0.0894	1.900765	0.297	33.002625	0.03216	0.03624	0.001518	0.01158	2.352305	0.003936	5.076576	22.53735	11.903515	512.00239	46.1245	13.62416	89.900399	2.023	1.9037	2.810675	0.003588	17.003655	0.00162
		GSPT1	ERF3A_HUMAN	Eukaryotic peptide chain release factor GTP-binding subunit ERF3A OS=Homo sapiens OX=9606 GN=GSPT1 PE=1 SV=1	P15170; Q8IYD1;	70.33	7	21	0.04354	29.302904	0.0749	60.302004	0.06279	0.1134	0.05908	0.0378	0.1113	0.03087	0.0315	22.802154	0.1463	0.01155	0.03724	13607.9585	0.1883	13.770635	0.1043	36.510612	0.3465	0.003675	0.03752	8.83624	18.301518	0.01351	0.025566	2.323936	166.332288	5.69482	0.004921	19.202868	0.0343	6.10124	178.900399	0.1862	4.82444	0.000945	0.004186	148.442924	190.31608
		TM7SF2	ERG24_HUMAN	Delta(14)-sterol reductase TM7SF2 OS=Homo sapiens OX=9606 GN=TM7SF2 PE=1 SV=3	O76062;	58.26	2	2	0.01244	0.000968	0.0214	0.000668	0.01794	0.0324	0.01688	0.0108	0.0318	0.00882	0.009	0.000718	0.0418	0.0033	0.01064	0.0034	0.0538	125	0.0298	21.15	0.099	0.061925	0.01072	0.01208	0.000506	0.08163	0.000922	0.001312	24.3337	4.52747	0.001406	0.000956	0.0098	0.00708	26.900133	0.0532	0.26774	0.00027	0.001196	7.230731	6.17027
		ERGIC1	ERGI1_HUMAN	Endoplasmic reticulum-Golgi intermediate compartment protein 1 OS=Homo sapiens OX=9606 GN=ERGIC1 PE=1 SV=1	Q969X5;	202.7	6	35	0.03732	0.002904	0.0642	27.50167	0.05382	60.781	0.05064	0.0324	0.0954	30.92205	0.027	0.662795	0.1254	73.50825	0.03192	0.1445	0.1614	129.860127	0.0894	362.300306	0.297	0.604625	95.2268	0.03624	0.001518	26.70965	0.002766	0.003936	152.573	447.03735	4.853515	65.90239	1640.0245	0.02124	232.180532	0.1596	124.10922	71.400675	5.592392	0.600655	4.96008
		ERGIC2	ERGI2_HUMAN	Endoplasmic reticulum-Golgi intermediate compartment protein 2 OS=Homo sapiens OX=9606 GN=ERGIC2 PE=1 SV=2	Q96RQ1;	62.09	2	6	0.01244	0.000968	0.0214	0.000668	0.01794	0.0324	0.01688	0.0108	0.0318	0.00882	0.009	0.000718	0.0418	0.0033	0.01064	0.0034	0.0538	23.500127	0.0298	18.300153	0.099	0.00105	0.01072	0.01208	0.042053	8.48193	0.538461	0.001312	57.4	170.00747	0.001406	0.000956	0.0098	25.90354	225.000133	0.0532	0.00148	0.00027	0.001196	84.400731	3.53027
		ERGIC3	ERGI3_HUMAN	Endoplasmic reticulum-Golgi intermediate compartment protein 3 OS=Homo sapiens OX=9606 GN=ERGIC3 PE=1 SV=1	Q9Y282;	47.56	6	21	0.03732	119.972568	0.0642	1.874036	0.05382	0.0972	0.05064	0.303	0.0954	0.02646	7.2625	2.350436	0.1254	0.0099	0.03192	2.9285	0.1614	41.048127	0.0894	25.950459	0.297	0.00315	0.03216	0.03624	67.501265	0.01158	0.002766	166.702624	221.071144	0.04482	42.552812	14.001912	0.0294	2.3177	66.080399	0.1596	21.99096	6.080675	341.00299	33.752193	0.18635
		ERH	ERH_HUMAN	Enhancer of rudimentary homolog OS=Homo sapiens OX=9606 GN=ERH PE=1 SV=1	P84090;	76.47	2	27	0.01244	329.000484	0.0214	284.000334	0.01794	0.0324	0.01688	0.0108	0.0318	0.00882	0.009	0.000718	0.0418	0.0033	0.01064	0.0034	0.0538	33.500127	0.0298	32.200153	0.099	7.490525	0.01072	0.01208	1.110253	0.00386	0.000922	0.001312	34.000144	0.01494	0.001406	0.000956	0.0098	0.00708	39.500133	0.0532	0.00148	13.700135	4.54	0.386731	24.575
		ERLEC1	ERLEC_HUMAN	Endoplasmic reticulum lectin 1 OS=Homo sapiens OX=9606 GN=ERLEC1 PE=1 SV=1	Q96DZ1;	59.47	2	5	0.01244	0.000968	0.0214	0.000668	0.01794	0.0324	0.01688	0.0108	0.0318	0.00882	0.009	0.000718	0.0418	0.0033	1.22532	0.0034	0.0538	29.7	0.0298	55.67	0.099	1.900525	0.12536	0.01208	3.090253	0.00386	0.000922	0.001312	6.590144	0.01494	0.567703	40.700478	0.0098	0.00708	0.000266	0.0532	0.00148	35.500135	36.800598	2.830731	0.00054
		ERLIN1	ERLN1_HUMAN	Erlin-1 OS=Homo sapiens OX=9606 GN=ERLIN1 PE=1 SV=2	O75477;	162.6	6	36	0.03732	0.46142	0.0642	0.08507	0.05382	0.0972	0.05064	0.0324	0.0954	0.02646	0.027	0.002154	0.1254	0.0099	0.03192	0.0102	0.1614	346.080127	0.0894	86.240459	0.297	15.3221	0.03216	0.03624	28.433759	5.94965	30.239383	231.00328	220.51	0.04482	64.495406	46.301912	0.0294	0.02124	24.400665	0.1596	16.62548	49.060405	13.20299	3.483655	2.31135
		ERLIN2	ERLN2_HUMAN	Erlin-2 OS=Homo sapiens OX=9606 GN=ERLIN2 PE=1 SV=1	O94905;	517.04	12	139	64.26842	39.64354	351.1177	0.004008	0.10764	0.1944	0.10128	0.0648	0.1908	0.05292	0.054	12.24359	0.2508	0.0198	0.06384	0.0204	0.3228	121.670508	51.8639	327.220765	0.594	7.28425	0.06432	0.07248	35.788277	30.02123	97.20461	0.007872	636.580288	164.08217	253.375624	182.50478	0.0588	12.53894	194.803532	13.0926	89.90666	439.30108	52.22698	92.286579	105.40216
		ERMP1	ERMP1_HUMAN	Endoplasmic reticulum metallopeptidase 1 OS=Homo sapiens OX=9606 GN=ERMP1 PE=1 SV=2	Q7Z2K6;	40.23	7	20	0.04354	0.003388	20.3642	0.002338	0.06279	148.0972	0.05908	10.9324	0.1113	0.09796	0.0315	0.002513	0.1463	0.01155	0.03724	0.0119	0.1883	12.760635	0.1043	504.700765	0.3465	90.412625	0.03752	110.5302	0.101518	8.13158	441.291844	4.473936	67.750288	124.23735	0.004921	28.99259	84.8294	228.59062	184.720266	0.1862	36.46696	47.20081	10.603588	128.382193	345.53481
		ERO1A	ERO1A_HUMAN	ERO1-like protein alpha OS=Homo sapiens OX=9606 GN=ERO1A PE=1 SV=2	Q96HE7;	110.28	4	20	34.51866	0.001936	0.0428	0.001336	0.03588	0.0648	0.03376	0.0216	0.0636	0.01764	0.018	0.001436	0.0836	0.0066	0.02128	0.0068	0.1076	23.390254	0.0596	54.870306	0.198	0.0021	0.02144	0.02416	0.001012	0.00772	0.001844	0.002624	394.000288	0.02988	0.002812	0.001912	0.0196	0.01416	84.780133	0.1064	0.43522	8.600405	0.002392	38.130462	0.00108
		ERO1B	ERO1B_HUMAN	ERO1-like protein beta OS=Homo sapiens OX=9606 GN=ERO1B PE=1 SV=2	Q86YB8;	147.4	4	5	0.02488	0.001936	0.0428	0.001336	0.03588	0.0648	0.03376	0.0216	0.0636	0.01764	0.018	0.001436	0.0836	0.0066	0.02128	0.0068	0.1076	0.000508	2.9647	0.268459	0.198	0.0021	0.02144	0.02416	0.001012	8.26579	0.001844	0.002624	28.452	0.02988	3.062109	0.001912	25.1147	0.01416	0.000532	29.6798	6.63222	0.209405	3.231794	0.002924	0.00108
		ERP29	ERP29_HUMAN	Endoplasmic reticulum resident protein 29 OS=Homo sapiens OX=9606 GN=ERP29 PE=1 SV=4	P30040;	68.75	6	59	0.03732	261.801936	0.0642	0.002004	0.05382	40.981	0.05064	1.307	0.0954	0.02646	16.5225	71.599077	2.7845	43.70825	0.03192	0.0102	19.2345	92.000254	0.0894	82.210153	0.297	43.002625	0.03216	0.3292	16.729012	0.01158	15.202305	0.003936	126.500288	484.72988	32.496703	42.301912	0.0294	75.5177	130.520133	851.133	3.31296	10.80054	241.502392	55.051462	7.26454
		ERP44	ERP44_HUMAN	Endoplasmic reticulum resident protein 44 OS=Homo sapiens OX=9606 GN=ERP44 PE=1 SV=1	Q9BS26;	113.34	10	66	0.0622	14.204356	0.107	27.503006	66.58073	0.162	0.0844	14.1486	81.2431	0.0441	28.556	0.00359	74.5881	3.57485	0.0532	14.7153	58.6421	88.580762	0.149	146.190612	0.495	181.1172	0.0536	8.17436	13.602277	10.74544	73.293827	33.205904	84.581288	32.06229	556.266921	380.194824	16.3452	6.91478	613.455266	0.8034	0.08386	642.00108	200.403588	106.805117	25.66889
		ESRP1	ESRP1_HUMAN	Epithelial splicing regulatory protein 1 OS=Homo sapiens OX=9606 GN=ESRP1 PE=1 SV=2	Q6NXG1;	39.27	2	4	0.01244	0.000968	0.0214	0.000668	0.01794	0.0324	0.01688	0.0108	0.0318	0.00882	0.009	0.000718	0.0418	0.0033	0.01064	0.0034	0.0538	5.6402	0.0298	26.47	0.099	1.130525	0.01072	0.01208	25.700253	7.29193	0.602461	0.001312	50.500144	0.01494	25.500703	38.500478	0.2449	0.00708	118.000133	0.0532	11.70074	19.000135	0.001196	21.300731	0.00054
		ESD	ESTD_HUMAN	S-formylglutathione hydrolase OS=Homo sapiens OX=9606 GN=ESD PE=1 SV=2	P10768;	32.49	2	5	0.01244	0.691484	0.0214	0.054134	0.01794	8.0362	0.01688	0.0108	0.0318	0.00882	0.009	0.000718	0.0418	0.0033	0.01064	0.0034	0.0538	0.000254	0.0298	0.000306	0.099	0.00105	0.01072	0.01208	0.000506	0.00386	0.000922	0.001312	0.562144	0.01494	0.001406	0.000956	0.0098	0.00708	112.000133	0.0532	9.96074	0.00027	0.001196	45.000731	3.97027
		ESYT1	ESYT1_HUMAN	Extended synaptotagmin-1 OS=Homo sapiens OX=9606 GN=ESYT1 PE=1 SV=1	Q9BSJ8;	176.74	9	34	0.05598	0.004356	0.0963	0.003006	0.08073	0.1458	0.07596	0.0486	0.1431	1.05528	0.0405	0.048972	0.1881	51.21155	0.04788	25.8119	0.2421	168.519254	0.1341	154.980612	0.4455	0.004725	0.04824	2.31832	20.981518	0.01737	5.065227	37.405248	168.660288	0.06723	32.004921	13.303824	888.0392	0.03186	110.100665	0.2394	25.80592	9.39108	13.904784	64.305117	62.86462
		ETFA	ETFA_HUMAN	Electron transfer flavoprotein subunit alpha, mitochondrial OS=Homo sapiens OX=9606 GN=ETFA PE=1 SV=1	P13804;	143.72	10	22	0.0622	0.029756	0.107	11.403006	0.0897	0.162	0.0844	0.054	0.159	54.83969	0.045	0.00359	202.1881	30.41485	14.64788	35.5153	0.269	15.210889	0.149	68.291612	0.495	7.6142	57.24824	5.04436	0.185277	0.0193	14.923388	5.775592	43.436432	0.0747	14.395218	3.223824	44.8441	8000.36632	203.478532	102.2394	0.49192	11.82081	16.464784	116.128924	0.0027
		ETFB	ETFB_HUMAN	Electron transfer flavoprotein subunit beta OS=Homo sapiens OX=9606 GN=ETFB PE=1 SV=3	P38117;	168.22	7	16	0.04354	0.955904	870.0642	0.715004	0.06279	561.0972	0.05908	24.1324	0.1113	0.03087	0.0315	0.002513	0.1463	0.01155	0.03724	0.0119	0.1883	36.100381	734.0894	99.400459	0.3465	0.003675	0.03752	0.04228	8.801518	0.01351	0.003227	0.543936	20.424144	6.01482	71.004218	0.003346	0.0343	0.02478	313.300099	1850.1596	0.00518	25.339675	0.004186	564.702924	2.22045
		ETFDH	ETFD_HUMAN	Electron transfer flavoprotein-ubiquinone oxidoreductase, mitochondrial OS=Homo sapiens OX=9606 GN=ETFDH PE=1 SV=2	Q16134;	42.86	2	3	0.01244	0.000968	0.0214	0.000668	0.01794	0.0324	0.01688	0.0108	0.0318	0.00882	0.009	0.000718	0.0418	0.0033	0.01064	0.0034	0.0538	14.82	0.0298	8.770153	0.099	0.00105	0.01072	0.01208	425.000253	0.00386	1.260461	0.001312	3.250144	0.01494	0.507703	0.000956	0.0098	0.00708	74.800133	0.0532	0.00148	0.00027	0.173598	48.000731	0.00054
		ETHE1	ETHE1_HUMAN	Persulfide dioxygenase ETHE1, mitochondrial OS=Homo sapiens OX=9606 GN=ETHE1 PE=1 SV=2	O95571;	51	2	2	0.01244	0.000968	0.0214	0.000668	0.01794	0.0324	0.01688	0.0108	0.0318	0.00882	0.009	0.000718	0.0418	0.0033	0.01064	0.0034	0.0538	1.050127	0.0298	23.49	0.099	0.00105	0.01072	0.01208	0.000506	34.00193	0.037461	0.562656	4.474	46.10747	0.014003	0.000956	0.0098	0.00708	4.888	0.0532	0.00148	0.00027	0.001196	3.640731	0.00054
		ETV6	ETV6_HUMAN	Transcription factor ETV6 OS=Homo sapiens OX=9606 GN=ETV6 PE=1 SV=1	P41212;	36.25	4	7	0.02488	734.001452	3.5821	0.001336	0.03588	0.0648	0.03376	0.0216	0.0636	0.01764	0.018	0.001436	0.0836	0.0066	0.02128	0.0068	0.1076	3.760381	0.0596	3.290459	0.198	9.42905	0.02144	0.02416	338.000759	19.80579	80.660922	20.706312	117.020144	0.02988	10.546306	10.801434	0.0196	0.01416	5.150399	0.1064	0.00296	0.084705	17.101794	4.652193	4.49081
		EVL	EVL_HUMAN	Ena/VASP-like protein OS=Homo sapiens OX=9606 GN=EVL PE=1 SV=2	Q9UI08;	62.72	2	3	0.01244	0.000968	0.0214	0.000668	0.01794	0.0324	0.01688	0.0108	0.0318	0.00882	0.009	0.000718	0.0418	0.0033	0.01064	0.0034	0.0538	2.120127	0.0298	0.000306	0.099	0.00105	0.01072	0.01208	0.000506	0.00386	0.000922	0.001312	3.080144	0.01494	0.001406	0.000956	0.0098	0.00708	0.000266	0.0532	0.00148	0.00027	0.001196	0.423731	0.00054
		EVPL	EVPL_HUMAN	Envoplakin OS=Homo sapiens OX=9606 GN=EVPL PE=1 SV=3	Q92817;	88.39	3	4	0.01866	0.001452	0.0321	2.230668	0.02691	0.0486	0.02532	0.0162	0.0477	0.01323	0.0135	0.001077	0.0627	0.00495	0.01596	0.0051	0.0807	0.871254	0.0447	11.84	0.1485	0.001575	0.01608	0.01812	13.100506	0.00579	3.780922	372.001312	5.820144	0.02241	2.722703	0.391956	0.0147	0.01062	0.000399	0.0798	0.00222	0.000405	0.001794	0.002193	0.00081
		EWSR1	EWS_HUMAN	RNA-binding protein EWS OS=Homo sapiens OX=9606 GN=EWSR1 PE=1 SV=1	Q01844;	39.61	3	15	0.01866	78.920584	0.0321	85.600668	0.02691	0.0486	0.02532	1.1708	0.0477	0.01323	0.0135	46.800718	0.0627	0.00495	0.01596	161.0034	0.0807	28.900254	0.0447	0.879306	0.1485	0.001575	0.01608	7.10208	33.320253	0.00579	0.055622	100.09	117.500144	6.69494	3.611406	0.948956	11.3098	165.00708	7.830266	0.0798	0.54548	2.59027	78.353	17.701462	6.60027
		EXOC1	EXOC1_HUMAN	Exocyst complex component 1 OS=Homo sapiens OX=9606 GN=EXOC1 PE=1 SV=4	Q93084; Q9NV70; Q9H4A6;	32.68	2	2	0.01244	0.000968	0.0214	0.000668	0.01794	0.0324	0.01688	0.0108	0.0318	0.00882	0.009	0.000718	0.0418	0.0033	0.01064	0.0034	0.0538	5.910127	0.0298	21.31	0.099	0.00105	0.01072	0.01208	2.170253	0.00386	0.000922	42.900656	57.6	0.01494	0.001406	0.000956	0.0098	0.00708	19.800133	0.0532	0.00148	0.00027	0.001196	16.000731	0.00054
		EXOC3	EXOC3_HUMAN	Exocyst complex component 3 OS=Homo sapiens OX=9606 GN=EXOC3 PE=1 SV=3	O60645;	50.19	3	3	0.01866	26.600968	0.0321	7.090668	0.02691	0.0486	0.02532	0.0162	0.0477	0.01323	0.0135	0.677718	0.0627	0.00495	0.01596	0.0051	0.0807	18.670127	0.0447	0.000459	0.1485	0.001575	0.01608	0.01812	0.000759	0.00579	0.402922	0.001968	7.400144	40.21494	0.002109	0.001434	0.0147	0.01062	0.000399	0.0798	0.00222	0.000405	11.501196	0.002193	0.00081
		EXOC4	EXOC4_HUMAN	Exocyst complex component 4 OS=Homo sapiens OX=9606 GN=EXOC4 PE=1 SV=1	Q96A65;	95.01	5	9	0.0311	113.001936	0.0535	0.00167	0.04485	0.081	0.0422	5.5516	0.0795	0.02205	0.0225	0.001795	0.1045	0.00825	0.0266	0.0085	0.1345	23.873127	0.0745	196.009306	0.2475	50.5021	0.0268	0.0302	0.001265	6.95772	3.321844	0.00328	109.410144	0.03735	16.262109	10.341434	127.8147	11.01416	64.190266	0.133	39.65948	13.00054	10.102392	327.201462	28.70108
		EZR	EZRI_HUMAN	Ezrin OS=Homo sapiens OX=9606 GN=EZR PE=1 SV=4	P15311;	37.7	13	43	0.08086	34.285324	0.8504	11.82094	0.11661	65.0944	0.10972	0.0702	0.2067	0.05733	0.0585	2.634308	0.2717	0.02145	22.46852	21.9487	0.3497	125.365508	0.1937	102.029482	0.6435	22.410725	48.86432	9.96248	2.016677	70.69123	5.636071	73.775904	111.814288	204.9927	592.033515	71.18739	49.0588	119.68732	284.350665	1648.1626	90.52692	84.03301	285.59699	101.664386	113.08535
		ST13	F10A1_HUMAN	Hsc70-interacting protein OS=Homo sapiens OX=9606 GN=ST13 PE=1 SV=2	P50502; Q8IZP2;	274.82	8	54	0.04976	0.003872	0.0856	0.054638	0.07176	0.1296	0.06752	0.0432	3.9913	0.03528	1.4215	1.482513	0.1672	0.0132	0.84024	37.7119	0.2152	3.575762	5.9243	3.800918	2.3365	0.0042	0.04288	0.04832	0.002024	0.01544	0.003688	1.944592	141.329144	23.62482	0.222921	10.703346	0.7753	8.28124	572.750399	0.2128	0.00592	0.035645	0.681588	33.034386	14.20189
		FAM120A	F120A_HUMAN	Constitutive coactivator of PPAR-gamma-like protein 1 OS=Homo sapiens OX=9606 GN=FAM120A PE=1 SV=2	Q9NZB2;	45.8	6	10	0.03732	0.002904	0.0642	0.002004	0.05382	0.0972	0.05064	0.0324	0.0954	0.02646	0.027	0.002154	0.1254	0.0099	0.03192	0.0102	0.1614	13.734381	0.0894	33.280306	0.297	0.138625	0.03216	0.03624	16.501265	0.01158	108.002305	0.003936	92.600432	0.04482	6.971012	20.605534	0.0294	0.02124	316.770266	0.1596	70.1037	15.800675	8.15299	25.192193	13.50135
		FAM136A	F136A_HUMAN	Protein FAM136A OS=Homo sapiens OX=9606 GN=FAM136A PE=1 SV=1	Q96C01;	52.28	3	4	0.01866	0.001452	0.0321	0.001002	0.02691	0.0486	0.02532	0.0162	0.0477	0.01323	0.0135	0.001077	0.0627	0.00495	0.01596	0.0051	0.0807	0.000381	0.0447	0.000459	0.1485	0.001575	0.01608	0.01812	0.000759	67.50386	0.001383	0.001968	62.21	0.02241	0.002109	0.001434	0.0147	19.00708	62.85	0.0798	0.00222	0.000405	0.001794	21.774	0.00081
Matrisome-associated	ECM Regulators	F13A1	F13A_HUMAN	Coagulation factor XIII A chain OS=Homo sapiens OX=9606 GN=F13A1 PE=1 SV=4	P00488;	220.34	19	185	0.11818	724.217744	187.1926	323.096578	0.17043	649.9668	0.16036	0.1026	0.3021	72.67615	20.4165	496.706103	0.3971	409.5231	0.53676	219.0392	0.5111	555.000889	0.2831	360.428377	0.9405	261.108925	0.10184	271.80268	652.123795	27.33088	661.006915	824.063528	133.441296	136.55258	215.839842	244.55117	75.7564	19.72018	42.027962	122.4788	440.48036	153.60306	10.324568	253.711696	17.50486
		FAM162A	F162A_HUMAN	Protein FAM162A OS=Homo sapiens OX=9606 GN=FAM162A PE=1 SV=2	Q96A26;	104.23	2	4	0.01244	0.000968	0.0214	0.000668	0.01794	0.0324	0.01688	0.0108	0.0318	0.00882	0.009	0.000718	0.0418	0.0033	1.51532	0.0034	0.0538	0.000254	0.0298	0.000306	0.099	0.00105	2.61536	2.87604	0.000506	0.00386	0.000922	0.001312	27.38	0.01494	0.001406	0.000956	0.0098	0.00708	1.010133	3.3066	0.00148	0.00027	0.001196	0.001462	0.00054
		FAM186B	F186B_HUMAN	Protein FAM186B OS=Homo sapiens OX=9606 GN=FAM186B PE=2 SV=2	Q8IYM0;	42.18	4	15	0.02488	0.054452	0.0428	0.001336	0.03588	0.0648	0.03376	0.0216	0.0636	0.01764	0.018	0.001436	0.0836	0.0066	0.02128	0.0068	0.1076	673.18	0.0596	1691.100153	0.198	0.0021	0.02144	0.02416	0.204759	76.70579	0.042483	10.521312	183.400144	0.02988	20.696406	9.583956	0.0196	106.01062	182.900266	0.1064	20.40222	15.500405	0.072594	135.002193	32.45594
		PFKFB3	F263_HUMAN	6-phosphofructo-2-kinase/fructose-2,6-bisphosphatase 3 OS=Homo sapiens OX=9606 GN=PFKFB3 PE=1 SV=1	Q16875;	56.76	2	2	0.01244	0.000968	0.0214	0.000668	0.01794	0.0324	0.01688	0.0108	0.0318	0.00882	0.009	0.000718	0.0418	74.50165	0.01064	24.6017	0.0538	1.590127	0.0298	3.100153	0.099	0.00105	0.01072	0.01208	0.000506	0.00386	2.740461	14.100656	13.98	0.01494	0.001406	0.000956	0.0098	0.00708	1.290133	0.0532	0.00148	0.00027	0.001196	0.001462	0.00054
Matrisome-associated	ECM Regulators	F10	FA10_HUMAN	Coagulation factor X OS=Homo sapiens OX=9606 GN=F10 PE=1 SV=2	P00742;	127.0736715	4	13	0.02488	0.001936	0.0428	0.001336	0.03588	0.0648	0.03376	0.0216	0.0636	0.01764	0.018	0.001436	0.0836	0.0066	0.02128	0.0068	0.1076	0.074581	0.0596	10.300459	0.198	2.611575	0.02144	0.02416	0.001012	0.00772	0.001844	0.002624	15.3	0.02988	0.002812	0.001912	0.0196	0.01416	4.936133	0.1064	0.00296	0.00054	0.002392	23.681462	32.70081
		FAM83H	FA83H_HUMAN	Protein FAM83H OS=Homo sapiens OX=9606 GN=FAM83H PE=1 SV=3	Q6ZRV2;	80.2636715	5	9	0.0311	0.00242	0.0535	0.00167	0.04485	0.081	0.0422	0.027	0.0795	0.02205	0.0225	0.001795	0.1045	0.00825	0.0266	0.0085	0.1345	1.530508	0.0745	12.260306	0.2475	0.002625	0.0268	0.0302	7.671012	23.10772	0.002305	12.302624	8.818288	0.03735	15.102812	0.038112	0.0245	0.0177	3.530532	0.133	5.07522	1.39054	0.00299	0.003655	0.00135
Matrisome-associated	ECM Regulators	F9	FA9_HUMAN	Coagulation factor IX OS=Homo sapiens OX=9606 GN=F9 PE=1 SV=2	P00740;	53.13	2	11	0.01244	0.000968	0.0214	0.000668	1.28897	0.0324	0.01688	0.0108	0.0318	0.00882	0.009	0.000718	0.0418	0.0033	0.01064	0.0034	0.0538	3.540127	0.0298	0.000306	0.099	0.00105	0.01072	0.01208	0.000506	0.00386	0.000922	0.001312	7.560144	0.01494	2.170703	0.111478	0.0098	94.50354	2.490133	0.0532	0.00148	0.00027	0.001196	0.001462	0.00054
		FAM98B	FA98B_HUMAN	Protein FAM98B OS=Homo sapiens OX=9606 GN=FAM98B PE=1 SV=2	Q52LJ0;	81.52	2	8	0.01244	0.000968	0.0214	0.000668	0.01794	0.0324	0.01688	0.0108	0.0318	0.00882	0.009	0.000718	0.0418	0.0033	0.01064	0.0034	0.0538	13.14	0.0298	0.000306	0.099	0.00105	0.01072	0.01208	10.700253	0.00386	10.500461	54.900656	6.230144	0.01494	0.001406	0.000956	0.0098	0.00708	87.1	0.0532	2.57074	0.00027	3.170598	1.200731	0.00054
		FABP5	FABP5_HUMAN	Fatty acid-binding protein 5 OS=Homo sapiens OX=9606 GN=FABP5 PE=1 SV=3	Q01469;	40.34	2	6	0.01244	0.000968	6.1507	14.000334	0.01794	0.0324	0.01688	0.0108	0.0318	0.07891	0.009	0.000718	0.0418	0.0033	0.01064	0.0394	0.0538	0.188127	0.0298	8.654	0.099	0.00105	94.40536	0.01208	0.000506	0.00386	0.000922	0.001312	19.77	0.01494	5.300703	48.800478	0.0098	0.00708	4.080133	0.0532	0.00148	71.700135	50.800598	32.084	0.00054
		ZMPSTE24	FACE1_HUMAN	CAAX prenyl protease 1 homolog OS=Homo sapiens OX=9606 GN=ZMPSTE24 PE=1 SV=2	O75844;	243.15	8	95	212.82732	273.99242	1140.0749	187.902004	0.07176	14.0134	0.06752	884.0378	0.1272	0.03528	5.6715	312.801795	0.1672	89.4079	6.90724	0.0136	0.2152	132.100508	0.1192	6197.100765	0.396	872.802625	0.04288	143.04228	82.831265	96.41351	6.299766	11.103936	304.28	104.95335	277.350109	51.54239	140.0343	66.32478	1281.500399	84.5862	45.8237	120.83154	33.566888	270.779193	119.02292
		FAR1	FACR1_HUMAN	Fatty acyl-CoA reductase 1 OS=Homo sapiens OX=9606 GN=FAR1 PE=1 SV=1	Q8WVX9;	47.03	2	2	0.01244	0.000968	0.0214	0.000668	0.01794	0.0324	0.01688	0.0108	0.0318	0.00882	0.009	0.000718	0.0418	0.0033	0.01064	0.0034	0.0538	10.3	0.0298	7.281	0.099	5.730525	0.01072	0.01208	0.000506	0.00386	4.930461	0.001312	14.300144	0.01494	0.104703	0.184478	0.0098	0.00708	3.470133	0.0532	1.29074	0.00027	0.213598	8.490731	1.84027
		PTK2	FAK1_HUMAN	Focal adhesion kinase 1 OS=Homo sapiens OX=9606 GN=PTK2 PE=1 SV=2	Q05397;	90.2636715	2	5	0.01244	0.000968	0.0214	0.000668	0.01794	0.0324	0.01688	0.0108	0.0318	0.00882	0.009	0.000718	0.0418	0.0033	0.01064	0.0034	0.0538	42.6	0.0298	43.7	0.099	0.00105	0.01072	0.01208	0.000506	0.00386	0.000922	0.001312	750.4	0.01494	0.277703	0.000956	0.0098	0.00708	20.700133	0.0532	0.15774	0.00027	4.700598	7.100731	2.52027
		TBRG4	FAKD4_HUMAN	FAST kinase domain-containing protein 4 OS=Homo sapiens OX=9606 GN=TBRG4 PE=1 SV=1	Q969Z0;	115.24	3	7	0.01866	1.900968	0.0321	0.024968	0.02691	0.0486	0.02532	0.0162	0.0477	0.01323	0.0135	0.001077	0.0627	0.00495	0.01596	0.0051	0.0807	9.630127	0.0447	42.600153	0.1485	3.82105	0.01608	0.01812	0.429506	0.71786	0.001383	0.405312	54.12	0.02241	64.601406	81.800956	87.1098	0.01062	5.226133	0.0798	13.00148	27.50027	62.840598	6.037731	66.70054
		FAM3C	FAM3C_HUMAN	Protein FAM3C OS=Homo sapiens OX=9606 GN=FAM3C PE=1 SV=1	Q92520;	166.5	4	27	0.02488	0.001936	0.0428	1564.000668	0.03588	0.0648	0.03376	0.0216	0.0636	0.01764	0.018	0.001436	0.0836	0.0066	0.02128	160.0051	0.1076	117.679	0.0596	238.2	0.198	213.001575	0.02144	0.02416	0.001012	0.00772	0.001844	0.002624	87.603	8.70241	4.242109	0.164434	167.0147	0.01416	68.430266	0.1064	73.30222	0.00054	0.002392	41.601462	1.65081
		FASN	FAS_HUMAN	Fatty acid synthase OS=Homo sapiens OX=9606 GN=FASN PE=1 SV=3	P49327;	927.557343	34	158	15.10526	670.772552	257.5424	611.237018	0.30498	3040.5346	627.19008	28.7782	5426.4929	6.24553	64.4485	770.312793	0.7106	362.3495	0.18088	898.1293	822.8608	155.074359	209.0768	783.402295	11536.284	176.1597	398.53916	378.18724	70.959831	188.70983	160.16683	45.310024	623.795296	863.03563	37.296281	100.97095	36.6749	241.97558	504.049996	4.4278	149.7955	80.51634	237.707146	329.259889	819.6214
		FAT1	FAT1_HUMAN	Protocadherin Fat 1 OS=Homo sapiens OX=9606 GN=FAT1 PE=1 SV=2	Q14517;	189.59	6	10	0.03732	0.002904	0.0642	0.002004	0.05382	0.0972	0.05064	0.0324	0.0954	0.02646	0.027	0.263795	0.1254	0.0099	48.5266	0.0102	0.1614	1.190635	0.0894	1450.195612	0.297	21.2821	0.03216	3.4902	0.001518	0.01158	0.002766	0.003936	50.460144	6.30735	0.004218	9.42239	0.0294	2.2577	0.000798	32.033	2.0137	0.061475	2.14299	172.003655	0.96035
		FBF1	FBF1_HUMAN	Fas-binding factor 1 OS=Homo sapiens OX=9606 GN=FBF1 PE=1 SV=2	Q8TES7;	74.27	2	4	0.01244	0.000968	0.0214	0.000668	0.01794	0.0324	0.01688	0.0108	0.0318	0.00882	0.009	0.000718	0.0418	0.0033	0.01064	0.0034	0.0538	0.000254	0.0298	0.000306	0.099	0.00105	0.01072	0.01208	0.000506	10.20193	0.000922	0.001312	0.000288	0.01494	0.001406	0.000956	0.0098	0.00708	11.800133	0.0532	0.00148	0.00027	0.001196	0.001462	15.60027
Core matrisome	ECM Glycoproteins	FBLN1	FBLN1_HUMAN	Fibulin-1 OS=Homo sapiens OX=9606 GN=FBLN1 PE=1 SV=4	P23142;	153.41	13	208	161.16842	628.704356	81.5284	356.03334	178.9897	35.4944	58.19284	579.0594	236.2749	74.45292	181.8495	309.403949	1629.9272	1109.61155	214.06384	98.1153	371.2959	68.010889	22.6788	283.960918	0.6435	355.70525	50.03896	0.07852	25.37653	116.02316	662.403227	45.007216	89.14072	28.58964	76.70703	476.983824	0.0637	1421.62632	100.426064	0.3458	36.70888	215.721215	151.04598	78.316579	139.46297
Core matrisome	ECM Glycoproteins	FBLN2	FBLN2_HUMAN	Fibulin-2 OS=Homo sapiens OX=9606 GN=FBLN2 PE=1 SV=2	P98095;	583.67	24	205	690.14306	0.560132	213.6854	3200.49448	397.28837	3154.3564	437.88568	175.2111	597.3339	181.09261	527.1035	447.976821	1346.4598	803.52235	374.06172	193.434	593.3918	198.387905	464.3978	250.697836	3125.089	3.502075	511.51792	63.45684	53.58106	580.51474	161.830054	48.185464	147.083584	913.27446	180.978951	612.442258	560.1078	776.89956	33.692661	0.6384	188.9243	273.204855	85.005564	899.864234	34.20186
Core matrisome	ECM Glycoproteins	EFEMP1	FBLN3_HUMAN	EGF-containing fibulin-like extracellular matrix protein 1 OS=Homo sapiens OX=9606 GN=EFEMP1 PE=1 SV=2	Q12805;	78.54	8	48	0.04976	836.003388	96.4749	0.002672	0.07176	0.1296	12.85908	63.9378	0.1272	96.23087	0.036	101.002513	0.1672	0.0132	0.04256	0.0136	0.2152	94.600381	0.1192	135.600765	0.396	202.70315	0.04288	21.81324	79.549518	0.01544	60.642766	0.005248	86.42072	140.35182	42.404218	35.103912	1.3843	0.02832	21.150798	0.2128	80.9037	11.91081	95.60299	21.284386	48.58135
Core matrisome	ECM Glycoproteins	EFEMP2	FBLN4_HUMAN	EGF-containing fibulin-like extracellular matrix protein 2 OS=Homo sapiens OX=9606 GN=EFEMP2 PE=1 SV=3	O95967;	54.19	2	8	0.01244	0.000968	0.0214	2.560334	0.01794	0.0324	0.01688	0.0108	0.0318	0.00882	0.009	0.000718	0.0418	0.0033	0.01064	0.0034	0.0538	14.07	55.5149	3.950153	0.099	1.300525	0.01072	0.01208	0.000506	2.84193	0.000922	2.750656	2.019	0.01494	0.001406	0.000956	0.0098	0.00708	0.355133	0.0532	0.00148	0.00027	0.001196	0.001462	0.00054
Core matrisome	ECM Glycoproteins	FBLN5	FBLN5_HUMAN	Fibulin-5 OS=Homo sapiens OX=9606 GN=FBLN5 PE=1 SV=1	Q9UBX5;	48.07	7	20	0.04354	18.61242	0.0749	2.622004	58.55685	59.141	111.05064	73.555	140.0954	12.62646	219.027	18.102154	0.1463	0.01155	0.03724	15.9102	87.6614	44.370381	0.1043	24.780612	0.3465	19.638825	90.23216	0.04228	97.871265	0.01351	38.072305	491.003936	11.887432	45.36735	11.604218	3.312868	0.0343	126.40662	4.680399	140.1596	8.76444	23.40081	0.004186	40.063462	57.78135
Core matrisome	ECM Glycoproteins	FBN1	FBN1_HUMAN	Fibrillin-1 OS=Homo sapiens OX=9606 GN=FBN1 PE=1 SV=4	P35555;	1266.754919	65	716	4942.16564	1371.234684	3351.5527	480.592372	284.35229	4272.8558	1468.27484	5615.2504	1543.154	1204.63137	2703.1455	1258.219027	2471.2331	498.74405	217.42888	1255.7362	2937.604	8323.074437	308.9089	847.26659	6583.79	721.857625	780.17088	1022.45032	1606.01322	1043.47229	597.616128	2494.490456	483.665176	4797.37615	417.186447	605.777554	570.1921	357.3024	174.907315	1.729	1500.7864	1111.162265	1634.305522	1181.296164	307.55231
Core matrisome	ECM Glycoproteins	FBN2	FBN2_HUMAN	Fibrillin-2 OS=Homo sapiens OX=9606 GN=FBN2 PE=1 SV=3	P35556;	224.3036715	5	5	12.92488	41.101936	0.0535	4.600002	140.03588	0.081	1.60376	0.027	0.0795	73.41323	409.3135	0.001795	0.1045	0.00825	17.72128	62.3068	0.1345	220.060254	18.7596	1176.450306	0.2475	0.2381	842.02144	260.21812	0.193012	0.00965	0.002305	0.857624	228.800288	0.03735	46.702812	36.817478	1.0796	0.0177	3.950599	0.133	49.42022	256	79.292598	0.003655	15.70108
		FBL	FBRL_HUMAN	rRNA 2'-O-methyltransferase fibrillarin OS=Homo sapiens OX=9606 GN=FBL PE=1 SV=2	P22087;	205.08	8	73	0.04976	108.453904	26.3749	692.012004	0.07176	70.1134	0.06752	43.3324	0.1272	51.63087	67.9315	62.102513	0.1672	3.00155	60.93724	39.6132	0.2152	127.271381	108.1043	108.600765	0.396	2.643675	0.04288	22.94228	0.002024	19.67158	0.213227	137.035124	174.570144	66.94482	140.918712	94.39639	200.0343	31.22478	43.210665	0.2128	118.897	106.440675	67.004794	18.974655	238.00189
		FBRSL1	FBSL_HUMAN	Fibrosin-1-like protein OS=Homo sapiens OX=9606 GN=FBRSL1 PE=1 SV=4	Q9HCM7;	40.91	3	28	0.01866	0.001452	0.0321	0.001002	0.02691	1.7924	0.02532	10.9108	0.0477	213.00882	0.0135	0.001077	0.0627	0.00495	0.01596	6.9234	0.0807	159.356	0.0447	173.163	0.1485	84.210525	0.01608	0.01812	517.000253	19.90386	25.100461	932.300656	35.3	0.02241	1714.03	158.99	0.0147	0.01062	34.600266	69.5532	741.30074	886.1	354.100598	14.940731	1151.391
		FBXL7	FBXL7_HUMAN	F-box/LRR-repeat protein 7 OS=Homo sapiens OX=9606 GN=FBXL7 PE=1 SV=1	Q9UJT9;	39.23	2	2	0.01244	0.000968	0.0214	13.800334	0.01794	0.0324	0.01688	0.0108	0.0318	0.00882	0.009	1.280359	0.0418	23.50165	0.17032	283.0017	0.0538	114.7	0.0298	97.8	0.099	42.387	0.01072	0.01208	0.234253	14.30193	0.000922	0.087556	384.77	28.80747	32.200703	21.900478	35.4049	22.60354	64	0.0532	40.021	18.15	59.400598	54.7	62.80027
		FCER1G	FCERG_HUMAN	High affinity immunoglobulin epsilon receptor subunit gamma OS=Homo sapiens OX=9606 GN=FCER1G PE=1 SV=1	P30273;	163.46	3	33	0.01866	0.239968	6.1514	1.990668	0.02691	0.0486	0.02532	0.0162	0.0477	0.01323	0.0135	2.430718	0.0627	0.00495	0.01596	0.0051	0.0807	170.3	137.0298	98.3	0.1485	311.000525	0.01608	0.01812	0.000759	0.00579	0.001383	0.001968	46.600144	0.02241	86.901406	74.316478	0.0147	0.01062	13.920133	0.0798	5.26148	12.340135	9.471196	1.431731	4.46054
		FCF1	FCF1_HUMAN	rRNA-processing protein FCF1 homolog OS=Homo sapiens OX=9606 GN=FCF1 PE=1 SV=1	Q9Y324;	30.6	2	3	0.01244	0.000968	0.0214	0.000668	0.01794	0.0324	0.01688	0.0108	0.0318	0.00882	0.009	0.035759	0.0418	0.14065	0.01064	0.0034	0.0538	2.430127	0.0298	0.000306	0.099	0.00105	0.01072	0.01208	0.000506	0.00386	0.000922	0.001312	4.950144	0.01494	0.001406	0.000956	0.0098	0.00708	0.000266	0.0532	0.00148	0.00027	0.001196	0.001462	0.00054
		FCGR2A	FCG2A_HUMAN	Low affinity immunoglobulin gamma Fc region receptor II-a OS=Homo sapiens OX=9606 GN=FCGR2A PE=1 SV=4	P12318; P31994; P31995;	30.11	2	2	0.01244	0.000968	0.0214	0.000668	0.01794	0.0324	0.01688	0.0108	0.0318	6.35441	0.009	0.000718	0.0418	0.0033	0.01064	0.0034	0.0538	0.058427	0.0298	3.310153	0.099	0.00105	0.01072	0.01208	0.000506	0.00386	81.300461	0.774656	20.82	45.70747	21.700703	50.900478	0.0098	0.00708	6.570133	54.9266	0.00148	32.100135	0.001196	1.630731	0.00054
		FCGR3A	FCG3A_HUMAN	Low affinity immunoglobulin gamma Fc region receptor III-A OS=Homo sapiens OX=9606 GN=FCGR3A PE=1 SV=2	P08637; O75015;	32.85	2	5	0.01244	0.000968	0.0214	0.000668	0.01794	0.0324	0.01688	0.0108	0.0318	0.00882	0.009	0.000718	0.0418	5.17165	0.01064	2.2317	0.0538	16.58	0.0298	7.77	0.099	0.00105	0.01072	0.01208	0.000506	0.00386	0.000922	0.001312	9.75	0.01494	0.035103	0.084478	0.0098	0.00708	5.461	0.0532	0.00148	0.00027	0.249598	0.918731	0.00054
		FCGBP	FCGBP_HUMAN	IgGFc-binding protein OS=Homo sapiens OX=9606 GN=FCGBP PE=1 SV=3	Q9Y6R7;	112.3224954	5	6	0.0311	0.00242	0.0535	3.191336	0.04485	0.081	0.0422	0.027	0.0795	0.02205	0.0225	9.401436	0.1045	0.00825	0.0266	0.0085	0.1345	0.149508	0.0745	13.600612	0.2475	0.002625	0.0268	0.0302	89.101012	58.10772	0.002305	29.202624	35.870144	0.03735	0.003515	0.00239	0.0245	13.21416	15.400532	0.133	0.0037	0.000675	0.00299	2.293193	0.00135
		GFUS	FCL_HUMAN	GDP-L-fucose synthase OS=Homo sapiens OX=9606 GN=GFUS PE=1 SV=1	Q13630;	53.19	2	12	0.01244	0.000968	0.0214	85.800334	0.01794	0.0324	0.01688	0.0108	0.0318	0.00882	0.009	1.790359	0.0418	0.0033	0.01064	0.0034	0.0538	8.08	0.0298	37	0.099	0.00105	0.01072	0.01208	0.000506	0.00386	0.000922	6.810656	2.860144	15.80747	3.380703	2.160478	0.0098	0.00708	166.000133	0.0532	0.00148	6.300135	10.500598	38.200731	4.61027
		FDFT1	FDFT_HUMAN	Squalene synthase OS=Homo sapiens OX=9606 GN=FDFT1 PE=1 SV=1	P37268;	79.74	2	7	0.01244	0.000968	0.0214	0.000668	0.01794	0.0324	0.01688	0.0108	0.0318	0.00882	0.009	0.000718	0.0418	0.0033	0.01064	0.0034	0.0538	2.180127	0.0298	5.050153	0.099	3.110525	0.01072	0.01208	0.000506	0.00386	0.000922	0.001312	19.800144	0.01494	24.067	26.3393	0.0098	0.00708	81.600133	0.0532	29.20074	21.662	0.415598	24.100731	0.71627
		FEN1	FEN1_HUMAN	Flap endonuclease 1 OS=Homo sapiens OX=9606 GN=FEN1 PE=1 SV=1	P39748;	90.11	4	16	0.02488	0.973452	0.0428	0.001336	0.03588	0.0648	22.71588	0.0216	21.8477	0.01764	0.018	2.221077	164.0627	0.0066	28.11596	0.0068	386.0807	0.000508	0.0596	15.200459	289.1485	0.0021	3.52608	0.02416	0.001012	327.00579	0.001844	0.002624	38.200432	75.01494	26.202109	0.087334	0.0196	29.61062	120.700133	760.0798	14.83148	0.00054	3.171794	0.002924	0.72281
		FERMT1	FERM1_HUMAN	Fermitin family homolog 1 OS=Homo sapiens OX=9606 GN=FERMT1 PE=1 SV=1	Q9BQL6;	74.29	2	3	0.01244	0.000968	0.0214	0.000668	0.01794	0.0324	0.01688	0.0108	0.0318	0.00882	0.009	0.000718	0.0418	0.0033	0.01064	0.0034	0.0538	0.000254	0.0298	2.040153	0.099	128.000525	0.01072	0.01208	0.000506	0.00386	26.200461	52.000656	5.83	0.01494	170.000703	177.000478	0.0098	0.00708	2.610133	0.0532	215.00074	281.000135	503.000598	1.110731	306.00027
		AHSG	FETUA_HUMAN	Alpha-2-HS-glycoprotein OS=Homo sapiens OX=9606 GN=AHSG PE=1 SV=2	P02765;	48.98	4	8	0.02488	193.001452	0.0428	67.701002	0.03588	0.0648	0.03376	0.0216	0.0636	0.01764	0.018	33.001077	0.0836	0.0066	0.02128	0.0068	0.1076	0.000508	0.0596	0.000612	0.198	0.220575	0.02144	0.02416	0.001012	0.00772	0.001844	0.002624	11.700432	0.02988	0.198109	0.087334	0.0196	0.01416	13.658266	0.1064	0.00296	0.638405	0.002392	54.940731	260.384
Core matrisome	ECM Glycoproteins	FGL2	FGL2_HUMAN	Fibroleukin OS=Homo sapiens OX=9606 GN=FGL2 PE=1 SV=1	Q14314;	72.16	3	17	0.01866	111.000968	0.0321	845.000668	0.02691	0.0486	0.02532	0.0162	0.0477	0.01323	0.0135	1060.000718	0.0627	0.00495	0.01596	0.0051	0.0807	112.000254	0.0447	45.900153	0.1485	0.60905	0.01608	0.01812	0.000759	0.00579	107.000922	0.001968	73.030144	1.29494	0.361406	0.028156	1.8398	6.38708	0.741266	9.4532	0.04038	0.01147	0.001794	9.438231	1.00054
		CFHR1	FHR1_HUMAN	Complement factor H-related protein 1 OS=Homo sapiens OX=9606 GN=CFHR1 PE=1 SV=2	Q03591;	180.34	3	15	0.01866	0.001452	0.0321	0.122668	0.02691	0.0486	0.02532	0.0162	0.0477	0.01323	0.0135	0.001077	0.0627	0.00495	0.01596	0.0051	0.0807	22.62	0.0447	12.389	0.1485	0.001575	0.01608	0.01812	7.020506	0.00579	0.001383	0.001968	8.070288	0.02241	0.064506	0.122956	0.0147	0.01062	16.388	0.0798	2.27148	0.04407	0.001794	0.555462	32.10054
Core matrisome	ECM Glycoproteins	FGA	FIBA_HUMAN	Fibrinogen alpha chain OS=Homo sapiens OX=9606 GN=FGA PE=1 SV=2	P02671;	678.35	43	2214	446.1388	28178.36362	1320.6659	399.144456	2107.74598	2990.277	1690.72072	331.1144	2485.8565	1213.77758	1643.7315	1721.512334	1430.8778	43848.54125	1247.9962	6542.595	2595.5953	503.194683	2573.9662	517.224049	2.1285	127.3719	1332.63932	1165.39932	191.919349	6317.66176	3565.588908	3691.08388	532.851744	22150.65916	69.30799	18249.1066	2768.6666	4220.89306	6529.275793	30.6606	18.83572	7038.28451	7628.783754	14013.40981	23578.36997
Core matrisome	ECM Glycoproteins	FGB	FIBB_HUMAN	Fibrinogen beta chain OS=Homo sapiens OX=9606 GN=FGB PE=1 SV=2	P02675;	440.42	30	1642	87.18038	15893.57926	875.4889	573.308016	419.78219	702.2412	99.33632	4378.3604	317.0452	98.38707	1006.6125	3483.502539	1304.2434	21111.3731	1174.13832	4536.5274	1060.7801	580.366159	1072.0974	660.83306	436.4355	678.322625	302.34472	5090.35096	233.956766	3839.0686	5775.628998	1412.773776	856.532448	27181.3794	517.905654	33694.09469	21944.2127	2416.28142	3843.191862	766.7182	188.47728	15009.83389	13069.46497	16946.74823	77043.53297
Core matrisome	ECM Glycoproteins	FGG	FIBG_HUMAN	Fibrinogen gamma chain OS=Homo sapiens OX=9606 GN=FGG PE=1 SV=3	P02679;	856.17	29	1775	16318.1555	35444.71774	48641.1468	1188.747348	3983.00631	4753.2564	6256.81944	656.135	3126.0816	2550.90702	10687.499	7321.247462	10999.4225	32222.6231	12193.51172	5394.5223	6983.1456	930.801905	9491.698	697.070989	1.4355	937.4105	5308.82864	1780.12972	253.461166	3836.00174	4840.158759	2884.28712	580.192592	24373.85205	1117.091654	22276.64065	5621.4684	4466.7408	5279.521729	1153.6916	205.8808	9502.06059	8417.023478	20059.56097	38770.01468
Core matrisome	ECM Glycoproteins	FN1	FINC_HUMAN	Fibronectin OS=Homo sapiens OX=9606 GN=FN1 PE=1 SV=5	P02751;	2448.614919	96	5001	1747.8587	19297.71395	2635.8724	21792.08171	3025.36142	8413.896	4537.3474	52218.0078	3810.2515	16074.79855	1806.7035	12290.20741	17583.281	31965.3657	3245.24688	24257.6275	1962.4941	2344.678804	1730.1417	12435.59112	48.253	14072.54175	2079.54024	15294.03864	11540.01096	18610.07022	40687.6772	5523.0262	3536.334244	20014.4255	8120.640565	23991.85933	29484.5203	10500.16602	5788.69365	2651.5824	29926.34754	7598.273775	6561.363478	23129.83579	30772.0852
		FIP1L1	FIP1_HUMAN	Pre-mRNA 3'-end-processing factor FIP1 OS=Homo sapiens OX=9606 GN=FIP1L1 PE=1 SV=1	Q6UN15;	36.48	2	4	0.01244	0.000968	0.0214	0.000668	0.01794	0.0324	0.01688	0.0108	0.0318	0.00882	0.009	0.000718	0.0418	0.0033	0.01064	0.0034	0.0538	4.710127	0.0298	0.000306	0.099	0.00105	0.01072	0.01208	0.000506	0.00386	0.000922	0.001312	3.670144	0.01494	0.001406	0.000956	0.0098	0.00708	0.000266	0.0532	0.00148	0.00027	0.001196	0.001462	0.00054
		FIS1	FIS1_HUMAN	Mitochondrial fission 1 protein OS=Homo sapiens OX=9606 GN=FIS1 PE=1 SV=2	Q9Y3D6;	55.28	2	5	0.01244	0.048984	0.0214	0.120334	0.01794	0.0324	0.01688	0.0108	0.0318	0.00882	0.009	48.084	0.0418	0.0033	0.01064	0.0034	0.0538	26.000127	0.0298	71.900153	0.099	0.00105	0.01072	0.01208	37.600253	0.00386	0.000922	0.001312	16.800144	0.01494	0.001406	0.000956	0.0098	0.00708	0.000266	0.0532	0.00148	0.00027	0.001196	0.001462	0.00054
		FKBP10	FKB10_HUMAN	Peptidyl-prolyl cis-trans isomerase FKBP10 OS=Homo sapiens OX=9606 GN=FKBP10 PE=1 SV=1	Q96AY3;	120.26	7	33	0.04354	137.701936	0.0749	13.87167	0.06279	9.0572	0.25064	1.74	1.4154	7.64646	13.727	0.002513	0.7604	0.01155	0.03724	5.5602	0.1883	5.180635	0.6764	36.800612	0.3465	3.082625	4.15216	33.1302	0.079118	0.96665	0.003227	0.004592	93.450432	0.05229	202.053415	274.002868	0.0343	0.02478	333.920266	0.1862	96.40444	74.40081	12.208392	522.002924	18.09201
		FKBP11	FKB11_HUMAN	Peptidyl-prolyl cis-trans isomerase FKBP11 OS=Homo sapiens OX=9606 GN=FKBP11 PE=1 SV=1	Q9NYL4;	57.23	3	15	0.01866	0.001452	0.0321	0.001002	0.02691	0.0486	0.02532	0.0162	0.0477	0.01323	0.0135	0.001077	0.0627	0.00495	0.01596	0.0051	0.0807	26.976	0.0447	0.000459	0.1485	0.001575	0.01608	0.01812	0.000759	0.00579	0.001383	0.001968	0.078688	0.02241	13.901406	0.001434	0.0147	0.01062	0.000399	0.0798	0.00222	0.000405	167.001196	0.002193	0.00081
		FKBP15	FKB15_HUMAN	FK506-binding protein 15 OS=Homo sapiens OX=9606 GN=FKBP15 PE=1 SV=2	Q5T1M5;	35.36	2	3	0.01244	0.000968	0.0214	12.500334	0.77297	0.0324	0.01688	0.0108	0.0318	0.00882	0.009	22.000359	0.0418	1570.00165	0.01064	1810.0017	0.0538	0.000254	0.0298	0.000306	0.099	0.00105	0.01072	0.01208	1.920253	0.00386	296.000461	0.001312	4.530144	0.01494	0.892703	0.000956	0.0098	0.00708	0.000266	0.0532	0.00148	0.00027	0.001196	1.490731	0.00054
		FKBP4	FKBP4_HUMAN	Peptidyl-prolyl cis-trans isomerase FKBP4 OS=Homo sapiens OX=9606 GN=FKBP4 PE=1 SV=3	Q02790;	457.6	15	99	0.0933	0.00726	0.1605	20.484008	52.52558	77.1268	0.1266	47.3192	41.4226	0.06615	15.063	1.535026	0.3135	0.02475	0.0798	0.0255	0.4035	18.627397	0.2235	36.231683	0.7425	99.606825	18.67504	0.0906	0.003795	0.02895	0.006915	2.149184	571.676576	0.11205	668.60703	657.24098	0.0735	5.89956	1285.140133	26.3724	1100.01036	141.098885	7.737678	100.097579	264.57543
		FKBP5	FKBP5_HUMAN	Peptidyl-prolyl cis-trans isomerase FKBP5 OS=Homo sapiens OX=9606 GN=FKBP5 PE=1 SV=2	Q13451;	54.1	2	2	0.01244	0.000968	0.0214	0.000668	0.01794	0.0324	0.01688	0.0108	0.0318	0.00882	0.009	0.000718	0.0418	0.0033	0.01064	0.0034	0.0538	0.000254	0.0298	0.000306	0.099	0.00105	0.01072	0.01208	0.000506	0.00386	0.000922	0.001312	159.69	0.01494	0.001406	0.000956	0.0098	0.00708	12.200133	0.0532	0.00148	0.00027	0.001196	6.330731	0.10827
		FKBP9	FKBP9_HUMAN	Peptidyl-prolyl cis-trans isomerase FKBP9 OS=Homo sapiens OX=9606 GN=FKBP9 PE=1 SV=2	O95302;	94.59	4	22	0.02488	0.001936	0.0428	0.001336	0.03588	0.0648	0.03376	0.0216	0.0636	0.01764	0.018	0.001436	0.0836	0.48595	0.02128	5.5951	0.1076	46.15	0.0596	191.1	0.198	0.0021	0.02144	0.02416	0.001012	0.64179	0.008163	5.911968	32.121	0.02988	93.371406	0.725434	0.0196	0.01416	208.7	0.1064	1.92222	77.81227	16.301794	317.08	3.79081
		WTAP	FL2D_HUMAN	Pre-mRNA-splicing regulator WTAP OS=Homo sapiens OX=9606 GN=WTAP PE=1 SV=2	Q15007;	32.47	3	4	0.01866	0.001452	0.0321	0.017468	0.02691	0.0486	0.02532	0.0162	0.0477	0.01323	0.0135	0.001077	0.0627	2.1033	0.01596	0.0051	0.0807	0.000381	0.0447	0.049806	0.1485	0.05255	0.01608	0.01812	1.200506	0.00579	0.066622	0.001968	12.350144	0.02241	0.002109	0.031356	60.0098	1120.00708	194.170133	0.0798	0.06238	0.13827	0.001794	65.710731	0.41654
		FLII	FLII_HUMAN	Protein flightless-1 homolog OS=Homo sapiens OX=9606 GN=FLII PE=1 SV=2	Q13045;	187.43	8	22	0.04976	0.003872	0.0856	0.002672	111.06279	4980.1134	0.06752	19000.0378	0.1272	0.03528	0.036	0.002872	0.1672	8860.01155	4560.03724	0.7279	0.2152	44.001027	0.1192	84.787306	0.396	0.0042	101.03752	0.04832	0.002024	3110.01351	70.103227	38.904592	74.337144	5790.05229	0.005624	83.799868	1410.0343	43.42478	141.250666	0.2128	26.94522	99.82171	46.99699	99.302193	134.00189
		FLNA	FLNA_HUMAN	Filamin-A OS=Homo sapiens OX=9606 GN=FLNA PE=1 SV=4	P21333;	1589.62	101	2897	8436.1909	2028.644044	1398.1737	4398.55429	1995.46833	2602.4256	1592.21024	1786.9852	1735.1946	9648.93252	4204.1175	2520.460002	3471.2064	22551.60725	1051.2678	14964.9403	2556.8824	5179.569791	674.3853	6553.27559	5399.9015	3799.915675	337.44384	3381.24112	6545.179457	3011.24896	4988.976053	3629.233792	2695.301056	3774.84231	10423.83496	6316.839778	3752.1183	5828.36212	2112.12618	1480.4102	18408.70384	5852.690825	4869.614674	6478.636774	2477.30489
		FLNB	FLNB_HUMAN	Filamin-B OS=Homo sapiens OX=9606 GN=FLNB PE=1 SV=2	O75369;	556.52	62	1073	42.97942	3974.340112	150.8643	460.646696	125.15923	4579.8072	40.42396	68.0286	143.6881	228.78719	242.0995	314.807745	106.814	1896.88785	24.9292	2061.8401	2.3769	1493.847413	1501.2665	2267.243519	78.2265	3834.2761	831.71624	628.7722	2895.762579	521.0465	2055.716701	193.45508	2920.875728	1641.95338	3104.165996	1718.31533	255.5493	682.18062	789.562522	1317.596	3734.53744	1192.015265	462.289814	882.43724	1549.63453
		FLNC	FLNC_HUMAN	Filamin-C OS=Homo sapiens OX=9606 GN=FLNC PE=1 SV=3	Q14315;	450.51	22	301	0.13684	64.507428	151.462	0.575014	0.19734	123.824	0.18568	54.038	0.3498	3.15261	15.2945	1.487539	0.4598	1.04465	61.09578	36.7953	0.5918	114.847397	258.698	49.329142	1.089	132.179975	9.33256	21.32684	593.474048	27.41057	1960.111454	6.911664	226.147152	18.20693	857.478336	400.65217	2.463	22.89566	42.008995	1.3916	1374.27714	263.595295	494.11897	584.613579	290.51978
		FLOT1	FLOT1_HUMAN	Flotillin-1 OS=Homo sapiens OX=9606 GN=FLOT1 PE=1 SV=3	O75955;	279.88	10	43	0.0622	0.00484	1.0613	365.302672	0.0897	0.162	0.0844	0.054	0.159	0.0441	0.045	502.549513	0.209	0.0165	1420.04788	0.017	0.269	94.089381	208.1341	239.790918	0.495	52.2812	0.0536	327.05436	0.00253	323.32144	0.00461	0.450904	104.930288	24.09976	52.662921	59.916346	26.0441	34.84478	494.454798	751.2394	0.90866	42.94808	15.805382	1090.864386	0.68843
		FLOT2	FLOT2_HUMAN	Flotillin-2 OS=Homo sapiens OX=9606 GN=FLOT2 PE=1 SV=2	Q14254;	156.81	10	30	0.0622	5.651872	0.107	20.272672	0.0897	0.162	0.0844	0.054	0.159	0.0441	0.045	111.379872	0.209	40.9832	0.0532	39.6136	0.269	43.256635	18.6341	9.899765	0.495	60.104725	13.74824	0.0604	125.966518	0.0193	26.303688	225.481592	133.062588	0.0747	31.485624	55.413346	1.6641	36.78732	54.300931	0.266	19.59918	54.14481	3.725382	68.505117	79.70216
		FMNL1	FMNL1_HUMAN	Formin-like protein 1 OS=Homo sapiens OX=9606 GN=FMNL1 PE=1 SV=3	O95466;	78.9936715	5	7	0.0311	62.901936	0.0535	2.721336	0.04485	0.081	0.0422	0.027	0.0795	0.02205	0.0225	0.065136	0.1045	0.00825	0.0266	7.9568	0.1345	39.030127	0.0745	13.936306	0.2475	0.2011	0.0268	0.0302	70.701012	1.97772	55.005922	2.632624	13.880288	0.03735	3.583109	0.907434	0.0245	0.0177	91.300532	0.133	5.15522	18.828405	10.684196	47.841462	19.10054
Core matrisome	Proteoglycans	FMOD	FMOD_HUMAN	Fibromodulin OS=Homo sapiens OX=9606 GN=FMOD PE=1 SV=2	Q06828;	36.69	4	8	0.02488	27.801452	0.0428	149.200668	0.03588	39.8486	0.03376	19.5162	0.0636	0.53923	20.3135	558.300718	0.0836	30.6083	75.81596	37.7134	0.1076	23.640254	0.0596	25.100459	0.198	12.694525	0.02144	0.02416	0.001012	0.00772	5.361383	39.801968	37.300288	61.22241	2.744406	15.198478	89.5147	37.11062	0.410399	0.1064	68.64148	4.09027	2.599196	10.802193	37.30081
		FMR1	FMR1_HUMAN	Synaptic functional regulator FMR1 OS=Homo sapiens OX=9606 GN=FMR1 PE=1 SV=1	Q06787;	119	4	11	0.02488	0.001936	0.0428	0.001336	0.03588	0.0648	0.03376	0.0216	0.0636	0.01764	0.018	0.001436	0.0836	0.0066	0.02128	0.0068	0.1076	6.180254	0.0596	1.120459	0.198	0.0021	0.02144	0.02416	0.001012	0.00772	0.001844	0.002624	26.12	0.02988	4.152109	6.911434	0.0196	0.01416	106.700266	0.1064	10.60222	21.700405	7.391794	13.361462	6.86081
		FNBP1	FNBP1_HUMAN	Formin-binding protein 1 OS=Homo sapiens OX=9606 GN=FNBP1 PE=1 SV=2	Q96RU3;	92.95	2	3	0.01244	0.000968	0.0214	0.000668	0.01794	0.0324	0.01688	0.0108	0.0318	0.00882	0.009	0.000718	0.0418	0.0033	0.12032	0.0034	0.0538	6.19	0.0298	3.678	0.099	0.00105	0.01072	0.01208	5.070253	0.00386	5.870461	135.000656	12.12	0.01494	0.001406	0.000956	0.0098	0.00708	2.100133	0.0532	0.00148	0.00027	0.001196	2.810731	6.57027
		FNDC3A	FND3A_HUMAN	Fibronectin type-III domain-containing protein 3A OS=Homo sapiens OX=9606 GN=FNDC3A PE=1 SV=4	Q9Y2H6;	116.11	5	10	0.0311	0.024336	0.0535	0.00167	11.03588	0.081	0.0422	0.027	0.0795	0.02205	48.118	0.909436	0.1045	5.7666	0.0266	0.0085	0.1345	57.560127	0.0745	36.020153	0.2475	4.404575	0.0268	0.0302	0.070912	0.00965	2.661844	0.00328	9.600288	0.03735	0.003515	0.00239	0.0245	4.90062	164.880266	0.133	0.02726	0.279205	0.00299	38.652193	6.36731
		FNDC3B	FND3B_HUMAN	Fibronectin type III domain-containing protein 3B OS=Homo sapiens OX=9606 GN=FNDC3B PE=1 SV=2	Q53EP0;	49.74	2	3	0.01244	0.000968	0.0214	0.000668	0.01794	0.0324	0.01688	0.0108	0.0318	0.00882	0.009	0.000718	0.0418	0.0033	0.01064	0.0034	0.0538	6.326	0.0298	6.17	0.099	0.00105	0.01072	0.01208	0.000506	0.00386	0.333461	0.358656	24.129	0.01494	0.001406	0.000956	0.0098	0.00708	12.400133	128.0266	5.33074	0.00027	0.001196	73.100731	0.00054
		FOSL2	FOSL2_HUMAN	Fos-related antigen 2 OS=Homo sapiens OX=9606 GN=FOSL2 PE=1 SV=1	P15408;	73.56	2	4	0.01244	0.000968	0.0214	0.000668	0.01794	0.0324	0.01688	0.0108	0.0318	0.00882	0.009	0.000718	0.0418	0.0033	0.01064	0.0034	0.0538	17.000127	0.0298	21.900153	0.099	0.00105	0.01072	0.01208	0.000506	0.00386	0.000922	0.001312	7.19	0.01494	1.960703	0.000956	0.0098	0.00708	0.000266	0.0532	24.60074	0.00027	2.730598	52.400731	313.00027
		FOXK1	FOXK1_HUMAN	Forkhead box protein K1 OS=Homo sapiens OX=9606 GN=FOXK1 PE=1 SV=1	P85037;	144.88	3	6	0.01866	0.001452	0.0321	0.001002	0.02691	0.0486	0.02532	0.0162	0.0477	0.01323	0.0135	0.001077	0.0627	0.00495	0.01596	0.0051	0.0807	0.277254	0.0447	0.000459	0.1485	0.001575	0.01608	0.01812	0.000759	0.00579	0.001383	0.001968	57.7	0.02241	0.479406	0.070156	0.0147	0.01062	13.040133	0.0798	0.00222	0.000405	0.001794	7.590731	0.05184
		FDPS	FPPS_HUMAN	Farnesyl pyrophosphate synthase OS=Homo sapiens OX=9606 GN=FDPS PE=1 SV=4	P14324;	90.53	5	16	1.21488	7.621452	0.0535	46.501336	0.04485	0.081	0.0422	0.027	0.0795	180.01764	0.0225	1.221436	0.1045	0.00825	0.0266	0.0085	0.1345	109.659854	0.0745	20.300612	0.2475	0.002625	0.0268	44.92416	0.001265	0.00965	11.001844	0.507624	275.270144	22.82988	53.280109	20.421434	0.0245	1678.21062	580.000399	0.133	9.95222	3.970405	0.046892	76.402193	140.50054
		PTGFRN	FPRP_HUMAN	Prostaglandin F2 receptor negative regulator OS=Homo sapiens OX=9606 GN=PTGFRN PE=1 SV=2	Q9P2B2;	84.51	5	14	0.0311	0.057636	0.0535	0.00167	0.04485	8.7748	0.0422	0.027	0.0795	0.02205	22.218	0.745436	0.1045	9.4166	0.0266	84.6068	0.1345	22.360254	0.0745	29.370153	0.2475	48.2021	0.0268	0.0302	0.025512	2.44679	0.043283	0.00328	68.010288	244.02988	35.973806	39.221434	0.0245	0.0177	100.690266	0.133	0.0037	44.88027	16.861794	108.092731	23.91181
		FTH1	FRIH_HUMAN	Ferritin heavy chain OS=Homo sapiens OX=9606 GN=FTH1 PE=1 SV=2	P02794;	94.18	3	7	0.01866	44.500484	0.0321	0.455668	9.53794	0.0486	0.45688	74.7108	167.0318	0.74482	0.0135	395	0.0627	0.00495	0.01596	0.0051	0.0807	0.275254	0.0447	8.090153	117.099	0.38105	42.91072	0.37608	0.000759	0.00579	0.001383	0.001968	2.830288	0.02241	0.002109	0.001434	0.0147	0.01062	0.000399	0.0798	0.00222	0.000405	0.001794	0.174462	0.00081
		FRYL	FRYL_HUMAN	Protein furry homolog-like OS=Homo sapiens OX=9606 GN=FRYL PE=1 SV=2	O94915;	43	5	11	0.0311	480.001936	0.0535	15.701336	0.04485	0.081	0.0422	0.027	0.0795	0.02205	0.0225	292.681077	0.1045	10.9066	0.0266	0.0085	0.1345	87.715254	0.0745	100.790306	0.2475	34.2021	96.92144	0.0302	0.001265	3.32679	49.601844	20.941968	116.81	7.66988	52.515109	16.132434	0.2766	2.21416	50.754399	0.133	6.60248	18.20054	69.102392	47.002924	10.30108
		FSCN1	FSCN1_HUMAN	Fascin OS=Homo sapiens OX=9606 GN=FSCN1 PE=1 SV=3	Q16658;	234.54	8	100	0.04976	239.982904	7139.7642	149.823336	0.07176	0.1296	150.05908	1.1078	32.7113	1.74646	221.0315	18.062154	6.7863	14.71155	692.03724	18.0172	2.0883	23.560762	0.1192	8.730765	72.7465	1.483675	142.03752	0.04832	0.510518	0.01544	7.105066	9.733936	1326.540144	117.84482	183.292812	290.211434	0.0392	16.97124	617.630133	0.2128	66.34444	120.43154	189.004186	1697.801462	474.00081
		FUBP1	FUBP1_HUMAN	Far upstream element-binding protein 1 OS=Homo sapiens OX=9606 GN=FUBP1 PE=1 SV=3	Q96AE4;	33.08	5	16	0.0311	27.901936	0.0535	0.00167	0.04485	0.081	0.0422	0.027	0.0795	0.02205	0.0225	8.811436	0.1045	266.0066	0.0266	355.0068	0.1345	15.960254	0.0745	6.221459	0.2475	19.191575	0.0268	0.0302	0.001265	0.00965	0.002305	0.00328	31.750288	0.03735	67.632109	6.221912	0.0245	0.0177	57.100399	0.133	16.50222	11.00054	27.401794	472.501462	11.53051
		KHSRP	FUBP2_HUMAN	Far upstream element-binding protein 2 OS=Homo sapiens OX=9606 GN=KHSRP PE=1 SV=4	Q92945;	57.65	6	25	0.03732	0.002904	0.0642	0.002004	0.05382	0.0972	0.05064	0.331	0.0954	0.02646	0.027	1.161795	0.1254	121.00825	0.03192	112.1168	0.1614	15.740508	0.0894	5.976612	0.297	0.00315	0.03216	0.03624	0.146265	0.01158	0.002766	0.003936	18.419144	0.04482	102.330812	10.944434	0.0294	211.0177	131.171266	0.1596	56.97896	7.05054	10.60299	39.847193	9.42408
		FH	FUMH_HUMAN	Fumarate hydratase, mitochondrial OS=Homo sapiens OX=9606 GN=FH PE=1 SV=3	P07954;	171.01	8	20	0.04976	0.003872	0.0856	0.002672	0.07176	0.1296	0.06752	0.0432	0.1272	0.03528	0.036	0.002872	0.1672	0.0132	0.04256	66.9119	0.2152	12.300889	0.1192	184.048612	0.396	5.493675	0.04288	0.04832	2.458218	0.01544	132.548305	0.005248	154.520144	679.01635	138.238515	176.102868	2.6543	0.09448	52.310532	200.1862	151.28426	76.18081	82.99299	6.054386	30.96635
		FUNDC2	FUND2_HUMAN	FUN14 domain-containing protein 2 OS=Homo sapiens OX=9606 GN=FUNDC2 PE=1 SV=2	Q9BWH2;	77.9	3	7	0.01866	0.001452	0.0321	0.001002	0.02691	0.0486	0.02532	0.0162	0.0477	0.01323	0.0135	0.001077	0.0627	0.00495	0.01596	0.0051	0.0807	19.720127	0.0447	7382.2	0.1485	0.001575	0.01608	0.01812	40.000506	0.00579	0.001383	0.001968	50.7	0.02241	0.002109	0.001434	0.0147	0.01062	0.000399	0.0798	0.00222	6.75027	0.001794	442.001462	0.00081
		FUT8	FUT8_HUMAN	Alpha-(1,6)-fucosyltransferase OS=Homo sapiens OX=9606 GN=FUT8 PE=1 SV=2	Q9BYC5;	80.23	3	7	0.01866	421.000968	0.0321	484.000668	0.02691	0.0486	0.02532	121.0108	0.0477	0.01323	0.0135	244.000718	0.0627	0.00495	1.43064	0.0051	0.0807	5.990127	0.0447	3.791253	0.1485	0.001575	0.01608	0.01812	0.000759	1.19386	0.001383	0.001968	0.000432	0.64594	96.401406	16.300956	0.0147	0.01062	0.852266	0.0798	0.49848	0.72727	0.650196	95.900731	1.61054
		FXR1	FXR1_HUMAN	Fragile X mental retardation syndrome-related protein 1 OS=Homo sapiens OX=9606 GN=FXR1 PE=1 SV=3	P51114; P51116;	137.7636715	8	26	0.04976	33.103388	0.0856	0.002672	0.07176	0.1296	0.06752	0.0432	0.1272	0.03528	0.036	0.002872	0.1672	0.0132	0.04256	0.2559	0.2152	74.940254	0.1192	16.950918	0.396	2.633675	0.04288	12.14228	61.001771	3.41351	21.103227	0.005248	73.388432	0.05976	28.596515	15.142868	0.0392	0.02832	389.038399	0.2128	11.5464	39.50754	2.364186	2.571386	49.52225
		G3BP1	G3BP1_HUMAN	Ras GTPase-activating protein-binding protein 1 OS=Homo sapiens OX=9606 GN=G3BP1 PE=1 SV=1	Q13283;	108.04	2	4	0.01244	0.000968	0.0214	0.000668	0.01794	0.0324	0.01688	0.0108	0.0318	0.00882	0.009	0.000718	0.0418	0.0033	0.01064	0.0034	0.0538	13.100127	0.0298	0.000306	0.099	0.00105	0.01072	0.01208	0.000506	0.00386	0.000922	0.001312	26.69	0.01494	0.077903	0.000956	3.5849	0.00708	0.000266	0.0532	0.00148	0.023735	0.001196	0.001462	0.79827
		G3BP2	G3BP2_HUMAN	Ras GTPase-activating protein-binding protein 2 OS=Homo sapiens OX=9606 GN=G3BP2 PE=1 SV=2	Q9UN86;	65.66	2	3	0.01244	0.000968	0.0214	0.000668	0.01794	0.0324	0.01688	0.0108	0.0318	0.00882	0.009	0.000718	0.0418	0.0033	0.01064	0.0034	0.0538	0.000254	0.0298	0.000306	0.099	0.00105	0.01072	0.01208	0.000506	0.00386	0.000922	0.001312	28.13	0.01494	0.001406	0.000956	0.0098	0.00708	0.971133	0.0532	0.00148	0.00027	0.001196	0.920731	0.00054
		GAPDH	G3P_HUMAN	Glyceraldehyde-3-phosphate dehydrogenase OS=Homo sapiens OX=9606 GN=GAPDH PE=1 SV=3	P04406;	800.14	25	1031	578.73684	22243.08853	1297.3819	9163.145678	436.9094	462.1402	627.77724	411.7574	577.3498	2769.78379	1430.781	4185.391462	752.4807	2225.52475	1315.56108	2519.2289	729.5187	1782.842032	1105.6278	2046.014448	48887.089	507.598025	1000.11792	2312.09664	423.640807	361.8686	487.091298	520.942464	7657.24144	1407.11446	2375.839248	1276.765126	1301.398	4069.05956	11546.68133	47.3384	1202.1608	1054.030025	1476.502558	4509.132158	3568.54305
		G6PD	G6PD_HUMAN	Glucose-6-phosphate 1-dehydrogenase OS=Homo sapiens OX=9606 GN=G6PD PE=1 SV=4	P11413;	94.2336715	4	21	0.02488	0.001936	0.0428	0.001336	0.03588	0.0648	0.03376	0.0216	0.0636	0.01764	0.018	3.431077	0.0836	61.80495	0.02128	0.4631	0.1076	210.800127	0.0596	185	0.198	48.59105	0.02144	1.08812	0.001012	0.44179	0.001844	0.002624	84.200288	0.02988	2.912109	14.201434	0.0196	0.01416	280.272266	0.1064	8.45222	36.500405	0.239794	413.201462	59.50054
		H6PD	G6PE_HUMAN	GDH/6PGL endoplasmic bifunctional protein OS=Homo sapiens OX=9606 GN=H6PD PE=1 SV=2	O95479;	94.37	4	5	0.02488	0.001936	0.0428	0.001336	0.03588	0.0648	0.03376	0.0216	0.0636	0.01764	0.018	0.001436	0.0836	0.0066	0.02128	0.0068	0.1076	2.360381	0.0596	10.582153	0.198	10.901575	0.02144	0.02416	4.520759	0.00772	0.583922	0.002624	68.77	23.70494	0.002812	0.001912	0.0196	0.01416	2.590399	0.1064	0.70822	0.370405	0.157794	4.521462	0.29581
		GPI	G6PI_HUMAN	Glucose-6-phosphate isomerase OS=Homo sapiens OX=9606 GN=GPI PE=1 SV=4	P06744;	146.5336715	4	28	0.02488	0.001936	0.0428	0.001336	0.03588	0.0648	0.03376	0.0216	0.0636	0.01764	0.018	0.001436	0.0836	0.0066	0.02128	0.2501	0.1076	39.500254	0.0596	68.900306	0.198	1.111575	0.02144	0.19312	0.001012	2.53579	0.001844	0.346968	69.051	0.02988	39.501406	114.100956	0.0196	0.01416	17.990266	0.1064	0.00296	16.900405	11.201794	19.002193	37.10081
		GAK	GAK_HUMAN	Cyclin-G-associated kinase OS=Homo sapiens OX=9606 GN=GAK PE=1 SV=2	O14976;	37.06	5	7	0.0311	0.00242	0.0535	0.00167	0.04485	0.081	0.0422	0.027	0.0795	0.02205	0.0225	0.001795	0.1045	0.00825	0.0266	0.0085	0.1345	8.120254	0.0745	13.130459	0.2475	0.002625	0.0268	0.0302	0.001265	0.00965	0.502844	0.00328	12.349432	0.03735	4.899109	5.951434	0.0245	0.0177	37.101266	0.133	12.30296	7.749405	33.651794	155.102193	3.71108
		GATD3A	GAL3A_HUMAN	Glutamine amidotransferase-like class 1 domain-containing protein 3A, mitochondrial OS=Homo sapiens OX=9606 GN=GATD3A PE=1 SV=1	P30042;	69.61	3	12	0.01866	0.001452	0.0321	0.001002	0.02691	0.0486	0.02532	0.0162	0.0477	0.01323	0.0135	0.001077	0.0627	0.00495	0.01596	0.0051	0.0807	35.11	0.0447	6.070153	0.1485	0.001575	0.01608	0.01812	1.680506	0.00579	0.001383	0.001968	47.7	0.02241	6.341406	0.001434	0.0147	0.01062	12.700266	0.0798	0.08918	0.000405	3.751196	1.021462	0.11527
		GATD1	GALD1_HUMAN	Glutamine amidotransferase-like class 1 domain-containing protein 1 OS=Homo sapiens OX=9606 GN=GATD1 PE=1 SV=1	Q8NB37;	50.83	2	3	0.01244	0.000968	0.0214	0.000668	0.01794	0.0324	0.01688	0.0108	0.0318	0.00882	0.009	0.000718	0.0418	0.0033	0.01064	0.0034	0.0538	1.898	0.0298	12.82	0.099	0.00105	0.01072	0.01208	113.000253	0.00386	31.200461	581.000656	8.49	0.01494	0.001406	0.000956	0.5599	0.00708	36.2	2.4166	0.00148	0.00027	0.001196	12.800731	15.90027
		GALK1	GALK1_HUMAN	Galactokinase OS=Homo sapiens OX=9606 GN=GALK1 PE=1 SV=1	P51570;	145.13	4	7	0.02488	0.001936	0.0428	0.001336	0.03588	0.0648	0.03376	0.0216	0.0636	0.01764	0.018	0.001436	0.0836	318.00495	0.02128	0.0068	0.1076	9.930254	0.0596	9.820153	0.198	0.0021	0.02144	0.02416	0.069759	8.98579	0.001844	0.002624	41.37	13.32241	1.332109	0.835434	16.7147	7.86062	102.940133	169.0798	9.52222	0.746405	22.401794	37.701462	66.40027
		GALNT1	GALT1_HUMAN	Polypeptide N-acetylgalactosaminyltransferase 1 OS=Homo sapiens OX=9606 GN=GALNT1 PE=1 SV=1	Q10472;	88.64	3	16	0.01866	452.000968	0.0321	1.790668	0.02691	0.0486	0.02532	0.0162	0.0477	0.01323	0.0135	0.001077	0.0627	0.00495	0.01596	15.6034	0.0807	2.382127	0.0447	30.900306	0.1485	50.000525	0.01608	0.01812	0.000759	0.00579	11.740461	29.101312	22.54	4.85494	3.428	1.840956	0.0147	0.01062	82.300133	0.0798	7.29148	0.000405	68.001196	0.110462	44.40027
		GALNT2	GALT2_HUMAN	Polypeptide N-acetylgalactosaminyltransferase 2 OS=Homo sapiens OX=9606 GN=GALNT2 PE=1 SV=1	Q10471;	78.29	4	8	0.02488	0.001936	923.0321	0.001336	1.99691	209.0486	6.61532	0.0216	0.0636	0.01764	553.0135	0.001436	0.0836	0.11895	648.01596	0.0068	0.1076	26.830254	945.0447	35.680306	0.198	11.701575	732.01608	0.02416	0.299759	0.00772	0.001844	74.101968	23.430288	0.02988	2.952109	0.645434	0.0196	0.01416	21.750133	0.1064	0.49922	7.73027	0.002392	1.562193	5.99054
		GALNT6	GALT6_HUMAN	Polypeptide N-acetylgalactosaminyltransferase 6 OS=Homo sapiens OX=9606 GN=GALNT6 PE=1 SV=2	Q8NCL4;	185.15	3	5	0.01866	0.001452	0.0321	0.001002	0.02691	0.0486	0.02532	0.0162	0.0477	0.01323	0.0135	0.001077	0.0627	0.00495	0.01596	0.0051	0.0807	1.410254	0.0447	30.74	0.1485	0.001575	0.01608	0.01812	0.000759	74.50386	0.001383	0.001968	2.480288	0.02241	0.002109	0.001434	0.0147	0.01062	10.800266	39.1532	0.02358	0.000405	0.001794	0.002193	0.00081
		GALNT7	GALT7_HUMAN	N-acetylgalactosaminyltransferase 7 OS=Homo sapiens OX=9606 GN=GALNT7 PE=1 SV=1	Q86SF2;	93.73	4	7	0.02488	0.057152	0.0428	16.201002	0.03588	8.7586	0.03376	0.0216	0.0636	0.01764	22.2135	3.324718	0.0836	0.0066	0.02128	0.0068	0.1076	1.550381	0.0596	20.110306	0.198	0.042575	148.01608	0.02416	0.001012	0.00772	0.001844	1.851968	0.754432	0.02988	0.054509	0.826556	0.0196	5.16062	46.000266	0.1064	21.22074	0.585405	0.002392	5.692193	0.13581
		GANAB	GANAB_HUMAN	Neutral alpha-glucosidase AB OS=Homo sapiens OX=9606 GN=GANAB PE=1 SV=3	Q14697;	240.58	14	189	40.28086	257.70684	186.5284	126.504008	0.12558	0.2268	0.11816	110.0702	0.9647	3.97733	0.063	116.99359	0.2926	6.90145	501.75852	0.0238	0.3766	49.82127	147.1937	167.801377	0.693	41.375775	0.07504	52.57852	17.303289	0.24809	0.006454	0.020828	612.012932	68.70964	173.865624	277.968724	0.0686	638.41786	3075.910133	1.7858	67.71206	275.686945	23.281478	562.787655	146.38749
		GLIPR2	GAPR1_HUMAN	Golgi-associated plant pathogenesis-related protein 1 OS=Homo sapiens OX=9606 GN=GLIPR2 PE=1 SV=3	Q9H4G4;	168.92	4	38	0.02488	5.111452	0.0428	0.001336	0.03588	0.0648	0.03376	0.0216	0.0636	0.01764	0.018	62.530718	5.9127	0.0066	0.02128	9.9951	0.1076	80.96	0.0596	28.58	0.198	92.901575	0.02144	0.02416	58.300506	0.00772	13.901383	0.002624	42.010144	0.02988	22.402109	0.001912	0.0196	0.01416	1.920399	0.1064	0.00296	9.400405	93.201196	0.002924	10.10081
		GAR1	GAR1_HUMAN	H/ACA ribonucleoprotein complex subunit 1 OS=Homo sapiens OX=9606 GN=GAR1 PE=1 SV=1	Q9NY12;	36.58	2	21	0.01244	0.000968	0.0214	0.000668	0.01794	0.0324	0.01688	0.0108	0.0318	0.00882	0.009	0.000718	0.0418	0.0033	0.01064	269.0017	0.0538	0.189127	0.0298	0.423153	0.099	0.00105	0.01072	0.01208	0.000506	392.8	0.000922	59.700656	6.310144	1.43747	21.5	53.000478	0.0098	269.3	9.69	0.0532	3.03	0.00027	22.594	1.0057	62.00027
		GARS1	GARS_HUMAN	Glycine--tRNA ligase OS=Homo sapiens OX=9606 GN=GARS1 PE=1 SV=3	P41250;	110.53	6	19	0.03732	0.19242	0.0642	0.48267	0.05382	0.0972	0.05064	104.027	0.0954	0.02646	0.027	0.029895	0.1254	12.70825	0.03192	378.2568	0.1614	14.560508	0.0894	27.062306	0.297	0.258625	0.03216	0.03624	0.001518	1.28965	0.002766	0.003936	228.1383	0.04482	14.003515	21.630434	0.0294	4.69216	275.9	0.1596	0.2817	18.200675	2.59299	371.377	401.89927
		GNB1	GBB1_HUMAN	Guanine nucleotide-binding protein G(I)/G(S)/G(T) subunit beta-1 OS=Homo sapiens OX=9606 GN=GNB1 PE=1 SV=3	P62873; P62879; P16520;	139.89	6	64	0.03732	0.002904	657.8428	0.79367	16.04485	96.181	0.05064	31.627	14.2795	1188.51764	36.518	13.001795	0.1254	7.54825	320.02128	43.1068	0.1614	141.100381	0.0894	73.900765	0.297	7.032625	43.0268	37.2302	12.424012	77.60772	60.671844	40.042624	171.650288	92.13735	193.472812	4.75239	2380.0245	43.81062	19.500665	0.1596	5.26296	18.05054	81.202392	3.273655	10.37808
		GNB2	GBB2_HUMAN	Guanine nucleotide-binding protein G(I)/G(S)/G(T) subunit beta-2 OS=Homo sapiens OX=9606 GN=GNB2 PE=1 SV=3	P62879;	76.62	4	45	0.02488	49.701452	0.0428	63.801002	0.03588	0.0648	0.03376	0.0216	0.0636	14.51323	0.018	0.001436	0.0836	227.00495	0.02128	389.0051	0.1076	73.100381	0.0596	96.700459	0.198	0.241575	0.02144	1410.01812	44.300759	384.60193	43.514922	30.680656	88.560444	1492.00747	0.162109	0.091534	1150.0147	487.44354	2.310399	0.1064	0.00296	0.073305	0.024394	232.002193	0.00108
		GNB4	GBB4_HUMAN	Guanine nucleotide-binding protein subunit beta-4 OS=Homo sapiens OX=9606 GN=GNB4 PE=1 SV=3	Q9HAV0;	143.34	3	99	0.01866	8.460968	0.0321	120.000668	0.02691	691.0324	0.02532	549.0108	0.0477	4.79882	0.0135	186.000718	0.0627	0.00495	0.01596	0.0051	0.0807	143.716127	0.0447	287.600153	0.1485	1338.000525	0.01608	26.11208	244.500253	10.70386	257.700461	124.001312	52.91	0.55194	484.800703	365.000956	0.0147	0.59108	0.000399	6.5432	197.00148	380.600135	434.300598	0.002193	318.74027
		GBF1	GBF1_HUMAN	Golgi-specific brefeldin A-resistance guanine nucleotide exchange factor 1 OS=Homo sapiens OX=9606 GN=GBF1 PE=1 SV=2	Q92538;	48.4	4	5	0.02488	0.001936	0.0428	0.001336	0.03588	0.0648	0.03376	0.0216	0.0636	0.01764	0.018	0.001436	0.0836	0.0066	0.02128	0.0068	0.1076	17.400254	0.0596	7.610459	0.198	0.0021	0.02144	0.02416	0.001012	0.00772	0.001844	0.002624	18.370144	0.02988	0.002812	0.001912	0.0196	0.01416	5.720399	0.1064	0.00296	0.00054	0.002392	0.002924	0.00108
		GNG10	GBG10_HUMAN		P50151;	30.42	2	13	0.01244	0.000968	0.0214	0.000668	0.01794	0.0324	0.01688	0.0108	0.0318	0.00882	0.009	314.000359	0.0418	108.00165	0.01064	11.5017	0.0538	27.24	0.0298	62.4	0.099	0.00105	0.01072	0.01208	81.900253	0.00386	6.800461	0.055756	23.6	0.01494	1163.6	118.19	0.0098	0.00708	36.400133	0.0532	54.45	71.300135	62.900598	150.5	32.75
		GNG12	GBG12_HUMAN	Guanine nucleotide-binding protein G(I)/G(S)/G(O) subunit gamma-12 OS=Homo sapiens OX=9606 GN=GNG12 PE=1 SV=3	Q9UBI6;	89.2	3	39	0.01866	183.070484	0.0321	147.000668	0.02691	0.0486	0.02532	0.0162	0.0477	0.01323	0.0135	137.000718	0.0627	0.00495	14.81064	0.0051	0.0807	13.911127	0.0447	95.800153	0.1485	0.24805	0.01608	3.86208	0.351506	2.65386	57.500922	0.001968	101.64	0.02241	37.801406	25.400956	0.0147	3.42708	5.378133	0.0798	19.50148	14.723135	157.880598	1255.300731	0.00081
		GNG5	GBG5_HUMAN	Guanine nucleotide-binding protein G(I)/G(S)/G(O) subunit gamma-5 OS=Homo sapiens OX=9606 GN=GNG5 PE=1 SV=3	P63218;	78.1	2	52	0.01244	755.000484	0.0214	319.2	0.01794	0.0324	0.01688	0.0108	0.0318	0.00882	0.009	940.000359	0.0418	0.0033	0.01064	0.0034	0.0538	209	0.0298	131	0.099	213.000525	0.01072	34.10604	0.000506	123.00193	0.000922	0.001312	156.2	3.04747	596	95.74	18.3049	15.10354	2.470133	74.0266	87.8	33.300135	33.503	95.029	21.10027
		GBP5	GBP5_HUMAN	Guanylate-binding protein 5 OS=Homo sapiens OX=9606 GN=GBP5 PE=1 SV=1	Q96PP8;	40.27	2	2	13.30622	0.000968	0.0214	0.000668	15.30897	0.0324	0.01688	0.0108	13.8159	0.00882	0.009	0.000718	0.0418	0.0033	0.01064	0.0034	67.9269	5.86	0.0298	0.000306	0.099	0.00105	24.10536	0.01208	0.000506	3.12193	0.000922	0.001312	0.000288	0.01494	0.001406	0.226478	0.0098	0.00708	0.000266	0.0532	0.00148	0.00027	2.000598	0.001462	0.00054
		GABARAPL2	GBRL2_HUMAN	Gamma-aminobutyric acid receptor-associated protein-like 2 OS=Homo sapiens OX=9606 GN=GABARAPL2 PE=1 SV=1	O95166; Q9H0R8; P60520;	49.88	3	10	0.01866	0.001452	0.0321	0.001002	0.02691	0.0486	0.02532	0.0162	0.0477	0.01323	0.0135	0.001077	0.0627	0.00495	0.01596	0.0051	0.0807	0.000381	0.0447	0.462306	0.1485	0.001575	0.01608	0.01812	0.000759	0.00579	0.001383	0.001968	22.250144	6.37494	0.002109	0.001434	0.0147	0.01062	113.9	0.0798	0.00222	0.000405	0.001794	1.541462	0.00081
		GCC2	GCC2_HUMAN	GRIP and coiled-coil domain-containing protein 2 OS=Homo sapiens OX=9606 GN=GCC2 PE=1 SV=4	Q8IWJ2;	79.81	3	4	0.01866	0.001452	0.0321	51.300668	0.02691	0.0486	0.02532	0.0162	0.0477	0.01323	0.0135	0.001077	0.0627	0.00495	0.01596	41.2034	0.0807	365.44	0.0447	868.372	0.1485	356.529525	0.01608	14.71208	0.000759	18.00386	0.610922	0.001968	7.501	0.02241	22.201406	119.000956	0.0147	0.01062	2.730266	0.0798	249.00148	196.00027	46.501196	34.432731	3.8042
		GCDH	GCDH_HUMAN	Glutaryl-CoA dehydrogenase, mitochondrial OS=Homo sapiens OX=9606 GN=GCDH PE=1 SV=1	Q92947;	39.67	2	5	0.01244	0.000968	0.0214	0.000668	0.01794	0.0324	0.01688	0.0108	0.0318	0.00882	0.009	0.000718	0.0418	0.0033	0.01064	0.0034	0.0538	2.460127	0.0298	3.220153	0.099	0.00105	0.01072	0.01208	8.770253	0.50193	15.300461	0.001312	11.09	0.01494	0.468703	0.505478	0.0098	0.00708	0.217133	0.0532	0.11174	1.240135	17.200598	3.920731	2.97027
		GCN1	GCN1_HUMAN	eIF-2-alpha kinase activator GCN1 OS=Homo sapiens OX=9606 GN=GCN1 PE=1 SV=6	Q92616;	688.25	35	74	0.2177	67.716456	0.3745	77.311356	154.30498	0.567	258.28696	0.189	725.5406	0.15435	0.1575	207.409488	0.7315	236.0561	0.1862	308.0561	374.9146	107.046667	0.5215	111.123672	1.7325	47.317325	14.38224	22.08328	353.786578	141.51376	173.964291	61.271336	431.380864	234.13157	47.84109	51.132818	66.5468	70.04974	268.053059	319.9044	14.7395	40.59305	41.85594	77.972006	182.3071
		GDI1	GDIA_HUMAN	Rab GDP dissociation inhibitor alpha OS=Homo sapiens OX=9606 GN=GDI1 PE=1 SV=2	P31150; P50395;	68.64	2	4	0.01244	0.000968	0.0214	0.000668	0.01794	0.0324	0.01688	0.0108	0.0318	0.00882	0.009	0.000718	0.0418	0.0033	0.01064	0.0034	0.0538	0.000254	0.0298	0.000306	0.099	0.00105	0.01072	5.30604	0.000506	0.00386	0.000922	0.001312	3.613	7.55747	0.001406	0.000956	2.4349	143.5	0.000266	9.2866	0.00148	0.00027	0.001196	0.001462	0.00054
		GDI2	GDIB_HUMAN	Rab GDP dissociation inhibitor beta OS=Homo sapiens OX=9606 GN=GDI2 PE=1 SV=2	P50395;	125.47	4	13	0.02488	0.001936	0.0428	4.431002	0.03588	0.0648	0.03376	0.0216	0.0636	0.01764	0.018	13.420718	0.0836	0.0066	0.02128	0.0068	0.1076	47.770127	0.0596	170.800153	0.198	41.601575	0.02144	0.02416	2.450759	160.00579	4.547461	8.021968	41.550144	0.02988	78.301406	420.570956	23.3147	0.01416	135.180266	0.1064	0.00296	389.33627	27.401794	14.550462	317.21854
		ARHGDIA	GDIR1_HUMAN	Rho GDP-dissociation inhibitor 1 OS=Homo sapiens OX=9606 GN=ARHGDIA PE=1 SV=3	P52565;	63.79	3	34	148.01244	52.800484	111.3387	0.738668	1650.01794	76.6324	3410.01688	123.0108	267.0318	198.00882	168.009	95.400359	3690.0418	1.80035	78.61064	0.9834	3532.9769	60.040127	315.0298	1.121153	2.809	21.082525	202.01072	261.20604	0.000759	2.47386	1.500922	0.001968	42.100144	0.02241	53.901406	164.100478	0.0147	0.01062	143.000266	0.0798	71.50074	19.20027	0.289196	6.091462	590.434
		ARHGDIB	GDIR2_HUMAN	Rho GDP-dissociation inhibitor 2 OS=Homo sapiens OX=9606 GN=ARHGDIB PE=1 SV=3	P52566;	183.78	6	30	0.03732	0.002904	0.6345	0.002004	0.05382	0.0972	0.05064	0.0324	0.0954	0.02646	0.027	0.048395	0.1254	0.0099	0.03192	0.0102	0.1614	228.000127	0.0894	134.000459	0.297	0.00315	0.03216	0.03624	0.064365	0.01158	0.099905	0.12528	190.700432	0.04482	3.423515	0.002868	0.1965	0.02124	28.100665	0.1596	0.00444	0.00081	0.003588	26.203655	278.00135
Matrisome-associated	ECM Regulators	SERPINE2	GDN_HUMAN	Glia-derived nexin OS=Homo sapiens OX=9606 GN=SERPINE2 PE=1 SV=1	P07093;	84.93	3	3	0.01866	0.354968	440.0214	0.001002	0.02691	0.0486	2.28688	161.0108	0.0477	0.01323	285.009	45.700718	0.0627	0.00495	31.21064	0.0051	0.0807	1.680254	20.8298	0.000459	0.1485	0.001575	0.01608	1140.01208	14.000253	0.00579	19.830461	0.001968	63.904	0.02241	216.922703	184.000478	0.2948	0.01062	92.400133	0.0798	36.60148	124.900135	57.301196	314.100731	0.00081
		GSN	GELS_HUMAN	Gelsolin OS=Homo sapiens OX=9606 GN=GSN PE=1 SV=1	P06396;	577.33	32	719	264.1866	459.014036	617.3317	443.209018	4.57807	97.986	38.26164	7.255	668.557	422.19348	353.534	533.466875	1081.128	12662.3329	0.17024	15768.594	1337.707	1274.683913	84.407	2333.442907	25.4345	0.0168	99.6808	280.0812	1790.366072	2840.52139	1444.099464	1195.9024	1083.568872	1933.2241	1706.212654	1948.81656	442.6623	5894.50134	1305.813326	100.4246	2539.8148	1115.503375	1438.374358	1401.898275	1992.47405
		GFPT1	GFPT1_HUMAN	Glutamine--fructose-6-phosphate aminotransferase [isomerizing] 1 OS=Homo sapiens OX=9606 GN=GFPT1 PE=1 SV=3	Q06210;	299.48	11	43	0.06842	0.005324	295.107	0.003674	0.09867	1390.162	1270.0844	520.054	6660.159	261.0441	87.245	0.003949	817.209	0.01815	648.0532	0.0187	0.2959	25.282762	736.1341	72.130765	9130.495	6.654725	36.5536	171.0604	17.50253	3.54037	0.005071	0.007216	77.990864	0.08217	3.805327	0.005258	0.0539	0.03894	402.600532	0.2926	0.00814	11.173015	0.006578	243.211117	69.40243
		GGH	GGH_HUMAN	Gamma-glutamyl hydrolase OS=Homo sapiens OX=9606 GN=GGH PE=1 SV=2	Q92820;	85.51	3	4	123.67522	13.200968	186.0214	3.320668	46.71794	467.0324	247.01688	63.0854	27.8318	26.10882	48.1205	0.175718	0.0627	59.91365	325.10532	34.5787	34.5538	0.000381	113.0298	0.361306	0.1485	0.001575	137.50536	39.91208	0.000759	22.88193	0.001383	0.001968	12.822	49.90747	5.671406	3.720956	46.8098	36.49354	165.51	0.0798	0.00222	2.96027	37.501196	21.428731	12.40054
		SLC25A22	GHC1_HUMAN	Mitochondrial glutamate carrier 1 OS=Homo sapiens OX=9606 GN=SLC25A22 PE=1 SV=1	Q9H936;	185.05	6	18	0.03732	0.002904	0.0642	0.002004	0.05382	0.0972	0.05064	0.0324	0.0954	0.02646	0.027	0.002154	0.1254	0.0099	0.03192	0.0102	0.1614	196.640381	0.0894	81.000459	0.297	1.382625	0.03216	0.03624	0.001518	0.01158	0.002766	0.003936	100.750144	0.04482	3.323515	0.002868	0.0294	0.6757	30.350933	0.1596	2.0737	0.00081	0.003588	13.802924	0.00162
		GHITM	GHITM_HUMAN	Growth hormone-inducible transmembrane protein OS=Homo sapiens OX=9606 GN=GHITM PE=1 SV=2	Q9H3K2;	147.59	3	12	0.01866	355.000968	0.0321	0.953668	12.11794	0.0486	0.02532	0.0162	0.0477	11.00882	0.0135	0.001077	0.0627	0.00495	0.01596	0.0051	0.0807	52.700127	0.0447	126.000153	0.1485	0.001575	0.01608	0.01812	0.000759	0.00579	0.001383	0.001968	39.200144	0.02241	58.68	61.500478	0.0147	0.01062	27.840133	0.0798	30.762	20.916135	9.634598	2.560731	20.76027
		GIMAP1	GIMA1_HUMAN	GTPase IMAP family member 1 OS=Homo sapiens OX=9606 GN=GIMAP1 PE=1 SV=1	Q8WWP7;	47.64	7	23	0.04354	0.022504	0.0749	11.38167	0.06279	0.1134	0.05908	0.0378	0.1113	0.03087	0.0315	104.305436	0.1463	0.01155	0.03724	0.0119	0.1883	103.800254	0.1043	128.050459	0.3465	126.051575	0.03752	0.04228	3.991518	0.01351	3.546844	25.55328	51.845144	0.33182	11.850812	6.66839	82.6245	22.82124	15.637532	0.1862	13.38422	6.74081	2.95049	102.991462	3.13408
		GIMAP4	GIMA4_HUMAN	GTPase IMAP family member 4 OS=Homo sapiens OX=9606 GN=GIMAP4 PE=1 SV=1	Q9NUV9;	38.32	2	2	0.01244	0.000968	0.0214	0.000668	0.01794	0.0324	0.01688	14.9054	0.0318	0.00882	0.009	0.000718	0.0418	223.00165	0.01064	99.3017	0.0538	0.000254	0.0298	0.000306	0.099	0.303525	0.01072	0.01208	72.900253	3.36193	0.000922	0.001312	1.900144	0.01494	10.14	1.800478	0.0098	0.00708	108.000133	0.0532	0.00148	34.1	24.900598	0.001462	0.00054
		GIMAP5	GIMA5_HUMAN	GTPase IMAP family member 5 OS=Homo sapiens OX=9606 GN=GIMAP5 PE=1 SV=1	Q96F15;	114.47	3	6	0.01866	2.070968	0.0321	0.012368	0.02691	0.0486	0.02532	0.0162	0.0477	0.01323	0.0135	0.001077	0.0627	0.00495	0.01596	3.3934	0.0807	86.83	0.0447	82.120153	0.1485	0.001575	0.01608	0.01812	0.000759	125.00386	0.783922	0.001968	3.618144	0.02241	10.401406	13.700956	0.0147	0.01062	0.160266	0.0798	0.00222	0.000405	0.931196	0.002193	0.64054
		GIMAP8	GIMA8_HUMAN	GTPase IMAP family member 8 OS=Homo sapiens OX=9606 GN=GIMAP8 PE=2 SV=2	Q8ND71;	58.12	2	2	0.01244	0.000968	0.0214	0.000668	0.01794	0.0324	0.01688	10.2054	0.0318	0.00882	305.0045	0.000718	0.0418	11.40165	0.01064	0.0034	0.0538	6.56	0.0298	1.470153	0.099	0.00105	0.01072	0.01208	1.640253	0.00386	0.000922	9.230656	2.680144	0.01494	0.001406	0.000956	11.2049	0.00708	8.490133	0.0532	1.56074	0.00027	0.168598	0.597731	0.07157
		GIT2	GIT2_HUMAN	ARF GTPase-activating protein GIT2 OS=Homo sapiens OX=9606 GN=GIT2 PE=1 SV=2	Q14161;	33.08	2	3	0.01244	0.000968	0.0214	0.000668	0.01794	0.0324	0.01688	0.0108	0.0318	0.00882	0.009	0.000718	0.0418	0.0033	0.01064	0.0034	0.0538	12.83	0.0298	5.360153	0.099	0.123525	0.01072	0.01208	17.900253	0.00386	2.940461	0.001312	0.000288	0.12447	0.001406	0.903478	0.0098	0.00708	0.000266	0.0532	0.94674	0.00027	7.090598	0.001462	0.46627
		GBA	GLCM_HUMAN	Lysosomal acid glucosylceramidase OS=Homo sapiens OX=9606 GN=GBA PE=1 SV=3	P04062;	32.96	3	7	0.01866	0.001452	0.0321	0.001002	0.02691	0.0486	0.02532	0.0162	0.0477	0.01323	0.0135	0.001077	0.0627	0.00495	0.01596	0.0051	0.0807	23.300127	0.0447	28.400306	0.1485	307.00105	0.01608	0.01812	0.000759	0.45086	0.001383	13.001312	61.700144	0.02241	0.002109	0.001434	0.6808	0.37208	40.100266	0.0798	0.00222	0.000405	486.001196	51.500731	0.00081
		GLRX3	GLRX3_HUMAN	Glutaredoxin-3 OS=Homo sapiens OX=9606 GN=GLRX3 PE=1 SV=2	O76003;	50.76	3	8	0.01866	8.420968	25.4214	0.001002	0.02691	340.0324	0.02532	251.0108	0.0477	112.00882	0.0135	227.000718	0.0627	0.00495	201.01064	7.2334	118.0538	0.839254	0.0447	77.713153	0.1485	0.001575	0.01608	6.67208	0.000759	0.00579	0.001383	8.631312	39.800288	10.41494	0.421406	0.001434	13.9098	0.01062	10.540133	0.0798	4.48464	0.799135	0.001794	7.650731	37.59027
		PRKCSH	GLU2B_HUMAN	Glucosidase 2 subunit beta OS=Homo sapiens OX=9606 GN=PRKCSH PE=1 SV=2	P14314;	190.1	12	148	49.66842	227.005324	525.1177	113.47334	0.10764	302.162	249.09284	139.154	0.1908	49.64851	769.0495	194.084872	92.4299	108.83485	769.6532	110.717	0.3228	70.221889	866.1639	143.076765	0.594	188.019725	517.05896	14.46644	131.002783	11.02123	87.764149	81.00656	311.407576	49.28217	349.934218	208.453346	34.6539	111.3354	468.920665	0.3192	88.74944	241.990945	570.52299	108.255848	370.97562
		SHMT1	GLYC_HUMAN	Serine hydroxymethyltransferase, cytosolic OS=Homo sapiens OX=9606 GN=SHMT1 PE=1 SV=1	P34896;	34.69	2	2	0.01244	0.000968	0.0214	0.000668	0.01794	0.0324	0.01688	0.0108	0.0318	61.40441	0.009	0.000718	0.0418	0.0033	0.01064	0.0034	0.0538	0.000254	0.0298	0.000306	0.099	0.00105	0.01072	0.01208	0.000506	0.00386	0.000922	0.001312	3.880144	116.00747	0.001406	0.000956	0.0098	0.00708	5.660133	0.0532	0.00148	1.890135	0.001196	0.001462	0.22627
		SHMT2	GLYM_HUMAN	Serine hydroxymethyltransferase, mitochondrial OS=Homo sapiens OX=9606 GN=SHMT2 PE=1 SV=3	P34897;	401.07	13	47	0.08086	0.405808	0.1391	2.814008	51.90764	121.8782	0.10972	325.0648	0.2067	0.05733	50.854	110.50359	0.2717	28.6198	0.06916	8.3787	0.3497	82.724889	0.1937	303.310918	0.6435	0.770175	0.06968	38.37248	722.95253	1.15316	695.005071	58.63656	741.420144	169.08964	80.877733	1005.17178	55.8519	104.38886	661.673665	5.8592	6.03888	0.001755	0.674176	53.828041	591.30297
		GMIP	GMIP_HUMAN	GEM-interacting protein OS=Homo sapiens OX=9606 GN=GMIP PE=1 SV=2	Q9P107;	57.66	2	4	0.01244	0.000968	0.0214	0.000668	0.01794	0.0324	0.01688	0.0108	0.0318	0.00882	0.009	0.000718	0.0418	0.0033	0.01064	0.0034	0.0538	12.43	0.0298	1.390153	0.099	0.00105	0.01072	0.01208	0.000506	0.00386	0.000922	0.001312	11.700144	0.01494	0.001406	0.000956	0.0098	0.00708	0.879133	0.0532	0.00148	0.00027	0.001196	8.990731	0.00054
		GMPPA	GMPPA_HUMAN	Mannose-1-phosphate guanyltransferase alpha OS=Homo sapiens OX=9606 GN=GMPPA PE=1 SV=1	Q96IJ6;	31.3	2	3	0.01244	0.000968	0.0214	0.000668	0.01794	0.0324	0.01688	0.0108	0.0318	0.00882	0.009	0.000718	0.0418	0.0033	0.01064	0.0034	0.0538	10.75	0.0298	3.330153	0.099	0.00105	0.01072	0.01208	0.000506	0.00386	0.000922	0.001312	0.000288	0.01494	0.001406	0.000956	0.0098	0.00708	20.000133	0.0532	0.00148	0.00027	0.001196	4.770731	0.00054
		GNAI2	GNAI2_HUMAN	Guanine nucleotide-binding protein G(i) subunit alpha-2 OS=Homo sapiens OX=9606 GN=GNAI2 PE=1 SV=3	P04899;	76.15	7	117	8028.9311	0.003388	18570.0535	0.002338	14428.94485	18661.081	14793.2422	6413.727	25418.0795	7263.52205	22153.0225	0.291154	0.1463	711.20825	19250.0266	893.0085	782.1614	284.520127	19530.0745	24.604612	0.3465	541.502625	18358.0268	2374.8302	142.001518	26.41158	154.002766	0.563936	192.410144	18.94482	201.103515	180.98239	45.1294	9.44124	192.060399	0.1862	93.4437	113.27454	75.60299	340.003655	5.56162
		GNAI3	GNAI3_HUMAN	Guanine nucleotide-binding protein G(i) subunit alpha-3 OS=Homo sapiens OX=9606 GN=GNAI3 PE=1 SV=3	P08754;	230.8736715	4	14	0.02488	0.988452	0.0428	1.452668	0.03588	0.0648	0.03376	0.0216	0.0636	0.01764	0.018	0.001436	0.0836	0.0066	0.02128	0.0068	0.1076	13.200254	0.0596	3.183306	0.198	0.0021	0.02144	0.02416	28.830506	0.00772	3.889922	3.611312	50.010144	0.43141	1.122109	0.862956	0.0196	0.31108	15.900399	14.6798	0.10422	16.17927	0.265794	3.262193	15.90081
		GNAS	GNAS1_HUMAN	Guanine nucleotide-binding protein G(s) subunit alpha isoforms XLas OS=Homo sapiens OX=9606 GN=GNAS PE=1 SV=2	Q5JWF2; P63092;	79.94	5	21	0.0311	351.600968	0.0535	29.141002	0.04485	0.081	0.0422	0.9356	0.0795	0.02205	0.0225	70.561077	0.1045	1.5966	0.0266	2.2468	0.1345	25.020127	0.0745	13.733459	0.2475	27.8021	0.0268	1.09416	0.033312	0.00965	9.991844	0.00328	4.381288	0.03735	0.801109	60.960956	0.0245	63.71416	103.020399	0.133	6.14522	54.48027	49.861794	100.160193	32.00081
		GNL3	GNL3_HUMAN	Guanine nucleotide-binding protein-like 3 OS=Homo sapiens OX=9606 GN=GNL3 PE=1 SV=2	Q9BVP2;	95.37	4	8	0.02488	13.101452	0.0428	7.061002	0.03588	0.0648	0.03376	0.0216	0.0636	0.01764	0.018	0.001436	0.0836	0.0066	0.02128	0.0068	0.1076	23.305127	0.0596	73.380153	0.198	0.0021	0.02144	0.02416	1.270759	156.00579	0.001844	0.002624	62.79	0.02988	5.532109	14.801434	0.0196	153.01062	11.518133	0.1064	2.46222	9.670405	1.871794	16.202193	3.84054
		GOLGA2	GOGA2_HUMAN	Golgin subfamily A member 2 OS=Homo sapiens OX=9606 GN=GOLGA2 PE=1 SV=3	Q08379;	361.67	16	44	0.09952	0.74326	0.1712	44.072676	0.14352	55.043	0.13504	129.081	0.2544	18.36615	0.072	19.205385	0.3344	0.0264	206.0798	0.0272	0.4304	27.348016	1910.2235	391.160459	0.792	127.466825	0.08576	67.8906	59.493289	13.32895	32.815993	0.66784	103.235864	100.74458	300.833933	179.03378	1480.0735	329.04956	171.00133	164.399	76.41492	90.83162	325.33598	86.646579	69.12851
		GOLGA3	GOGA3_HUMAN	Golgin subfamily A member 3 OS=Homo sapiens OX=9606 GN=GOLGA3 PE=1 SV=2	Q08378;	272.0236715	12	19	0.07464	53.65484	0.1284	47.71934	0.10764	0.1944	0.10128	0.0648	0.1908	0.05292	0.054	0.004308	0.2508	0.0198	0.06384	0.6787	0.3228	92.280127	0.1788	70.500612	0.594	3.804625	0.06432	0.07248	14.59253	0.02316	51.406488	0.007872	29.045288	0.08964	10.30393	13.405258	1920.0539	0.04248	50.910931	35.7926	95.62592	99.321215	75.806578	86.10731	67.38369
		GOLGA4	GOGA4_HUMAN	Golgin subfamily A member 4 OS=Homo sapiens OX=9606 GN=GOLGA4 PE=1 SV=1	Q13439;	45.57	2	2	0.01244	1.370484	0.0214	0.000668	0.01794	0.0324	0.01688	0.0108	0.0318	0.00882	0.009	0.000718	0.0418	0.0033	0.01064	0.7457	0.0538	3.29	0.0298	28.9	0.099	0.00105	0.01072	0.01208	0.000506	0.00386	0.000922	18.800656	10.200144	0.01494	6.600703	1.740478	0.0098	0.00708	33.7	0.0532	2.18074	0.775135	6.500598	121.000731	451.00027
		GOLGA5	GOGA5_HUMAN	Golgin subfamily A member 5 OS=Homo sapiens OX=9606 GN=GOLGA5 PE=1 SV=3	Q8TBA6;	116.11	3	5	0.01866	1.750968	0.0321	0.646668	0.02691	0.0486	0.02532	0.0162	0.0477	0.01323	0.0135	0.001077	0.0627	0.00495	0.01596	0.0051	0.0807	9.07	0.0447	13.47	0.1485	3.62105	0.01608	0.01812	13.300506	17.20386	310.000922	0.001968	19.34	0.02241	244.001406	278.000956	0.0147	0.01062	8.150266	0.0798	620.00148	32.20027	21.001196	6.511462	231.00054
		GOLGB1	GOGB1_HUMAN	Golgin subfamily B member 1 OS=Homo sapiens OX=9606 GN=GOLGB1 PE=1 SV=2	Q14789;	171.21	15	25	935.08708	0.532292	0.1605	16.807608	28.42558	130.2268	338.11816	0.081	0.2385	27.56174	352.063	0.005385	211.2926	114.0231	0.0798	0.0255	179.3766	59.009381	0.2235	71.729612	0.7425	13.4463	142.07504	0.0906	24.503542	67.52702	219.006454	6.989184	67.67372	111.90764	53.548436	29.321736	0.0735	140.74602	172.59233	2.9078	1.54662	0.002025	3.470176	187.268041	26.52324
		GOLIM4	GOLI4_HUMAN	Golgi integral membrane protein 4 OS=Homo sapiens OX=9606 GN=GOLIM4 PE=1 SV=1	O00461;	180.74	6	33	0.03732	0.78342	0.0642	0.80667	0.05382	0.0972	0.05064	0.0324	0.0954	149.02205	0.027	0.002154	0.1254	0.0099	0.03192	4.3885	0.1614	11.330508	0.0894	29.630459	0.297	0.795625	0.03216	0.03624	0.001518	0.01158	4.142305	0.003936	39.998288	0.04482	0.004218	1.46239	0.0294	78.0177	168.78	0.1596	16.05296	3.280675	7.572392	354.356762	17.70135
[truncated: 1,672 more rows]
[truncated: 3 more columns]
