# Supplementary material for: Glycosylated extracellular matrix drives immune suppression by modulating macrophage-T cell crosstalk in triple-negative breast cancer
Source: Nat Commun. 2026 Jun 16;17:5008. doi: 10.1038/s41467-026-73467-5 (PMC13273098; doi:10.1038/s41467-026-73467-5)
Supplement: Supplementary file 8 — Supplementary Data 4 [file 41467_2026_73467_MOESM8_ESM.csv]

limma DE matched Tumour vs Adjacent/Stroma - Matrisome annotation
	Division	Category	Gene.Symbol	Gene.start..bp.	Gene.end..bp.	Gene...GC.content	Gene.type	Gene.name	Gene.description	Chromosome.scaffold.name	logFC	AveExpr	t	P.Value	adj.P.Val	B
16	Core matrisome	ECM Glycoproteins	COMP	18893583	18902123	62.86	protein_coding	COMP	cartilage oligomeric matrix protein [Source:HGNC Symbol;Acc:2227]	19	4.91	4.064096443	11.66746	2.38E-07	0.000491967	7.510241211
23	Core matrisome	ECM Glycoproteins	CTHRC1	104383743	104395225	39.94	protein_coding	CTHRC1	collagen triple helix repeat containing 1 [Source:HGNC Symbol;Acc:18831]	8	3.42	4.428217336	10.28811782	8.09E-07	0.000491967	6.389059211
248	Core matrisome	Proteoglycans	ESM1	54273692	54318499	39.73	protein_coding	ESM1	endothelial cell-specific molecule 1 [Source:HGNC Symbol;Acc:3466]	5	3.47	0.991745668	11.37556703	3.05E-07	0.000491967	6.740325471
188	Core matrisome	ECM Glycoproteins	WISP1	134203282	134242587	48.45	protein_coding	WISP1	WNT1 inducible signaling pathway protein 1 [Source:HGNC Symbol;Acc:12769]	8	3.78	3.55675303	11.45823631	2.84E-07	0.000491967	7.327289512
196	Core matrisome	Collagens	COL10A1	116440086	116479910	35.46	protein_coding	COL10A1	collagen, type X, alpha 1 [Source:HGNC Symbol;Acc:2185]	6	5.39	3.409080607	9.41929116	1.88E-06	0.000504134	5.524383379
64	Core matrisome	ECM Glycoproteins	IBSP	88720733	88733074	36.21	protein_coding	IBSP	integrin-binding sialoprotein [Source:HGNC Symbol;Acc:5341]	4	4.69	-2.252805091	9.791478476	1.30E-06	0.000504134	4.475521946
152	Core matrisome	ECM Glycoproteins	SPP1	88896819	88904562	36.32	protein_coding	SPP1	secreted phosphoprotein 1 [Source:HGNC Symbol;Acc:11255]	4	3.13	6.097304731	9.377700039	1.96E-06	0.000504134	5.482735347
197	Core matrisome	Collagens	COL11A1	103342023	103574052	33.13	protein_coding	COL11A1	collagen, type XI, alpha 1 [Source:HGNC Symbol;Acc:2186]	1	5.71	4.522749246	9.105896285	2.59E-06	0.000544729	5.249238438
687	Matrisome-associated	Secreted Factors	ANGPT4	853296	896977	50.65	protein_coding	ANGPT4	angiopoietin 4 [Source:HGNC Symbol;Acc:487]	20	-4.8	0.17034514	-8.641194557	4.23E-06	0.000654677	4.300529573
583	Matrisome-associated	ECM Regulators	MMP1	102660651	102668891	39.69	protein_coding	MMP1	matrix metallopeptidase 1 (interstitial collagenase) [Source:HGNC Symbol;Acc:7155]	11	5.91	1.405116051	8.412271115	5.43E-06	0.00065521	4.388161078
425	Matrisome-associated	ECM-affiliated Proteins	SEMA3G	52467069	52479101	59.63	protein_coding	SEMA3G	sema domain, immunoglobulin domain (Ig), short basic domain, secreted, (semaphorin) 3G [Source:HGNC Symbol;Acc:30400]	3	-2.84	5.180101283	-8.238586899	6.59E-06	0.00071404	4.282401863
55	Core matrisome	ECM Glycoproteins	FN1	216225163	216300895	39.44	protein_coding	FN1	fibronectin 1 [Source:HGNC Symbol;Acc:3778]	2	3.54	10.8238638	8.085456285	7.83E-06	0.000785771	4.096177344
970	Matrisome-associated	Secreted Factors	SCUBE2	9041071	9159661	44.09	protein_coding	SCUBE2	signal peptide, CUB domain, EGF-like 2 [Source:HGNC Symbol;Acc:30425]	11	-3.37	5.054961935	-7.941925823	9.23E-06	0.000848739	3.969067434
613	Matrisome-associated	ECM Regulators	PAMR1	35453370	35551848	41.96	protein_coding	PAMR1	peptidase domain containing associated with muscle regeneration 1 [Source:HGNC Symbol;Acc:24554]	11	-3.66	3.404108813	-7.910835823	9.56E-06	0.000871096	3.978336921
585	Matrisome-associated	ECM Regulators	MMP11	24110413	24126503	57.83	protein_coding	MMP11	matrix metallopeptidase 11 (stromelysin 3) [Source:HGNC Symbol;Acc:7157]	22	4.74	5.281097379	7.889299665	9.80E-06	0.000875342	3.908064591
898	Matrisome-associated	Secreted Factors	INHBA	41724712	41742706	41.68	protein_coding	INHBA	inhibin, beta A [Source:HGNC Symbol;Acc:6066]	7	3.49	4.647572125	7.894860389	9.74E-06	0.000875342	3.919519393
19	Core matrisome	ECM Glycoproteins	CRIM1	36583069	36778278	40.24	protein_coding	CRIM1	cysteine rich transmembrane BMP regulator 1 (chordin-like) [Source:HGNC Symbol;Acc:2359]	2	-1.99	8.116144369	-7.885754491	9.84E-06	0.000875342	3.803095695
938	Matrisome-associated	Secreted Factors	PDGFD	103777914	104035107	37.11	protein_coding	PDGFD	platelet derived growth factor D [Source:HGNC Symbol;Acc:30620]	11	-2.38	4.533433632	-7.886251676	9.84E-06	0.000875342	3.90119237
71	Core matrisome	ECM Glycoproteins	IGFBP6	53491220	53496129	54.26	protein_coding	IGFBP6	insulin-like growth factor binding protein 6 [Source:HGNC Symbol;Acc:5475]	12	-3.16	4.513023756	-7.847094774	1.03E-05	0.000888455	3.86731928
432	Matrisome-associated	ECM-affiliated Proteins	SEMA5A	9035138	9546187	40.17	protein_coding	SEMA5A	sema domain, seven thrombospondin repeats (type 1 and type 1-like), transmembrane domain (TM) and short cytoplasmic domain, (semaphorin) 5A [Source:HGNC Symbol;Acc:10736]	5	-2.06	6.425914956	-7.736823127	1.17E-05	0.000923009	3.62729716
997	Matrisome-associated	Secreted Factors	TPO	1377995	1547483	48.22	protein_coding	TPO	thyroid peroxidase [Source:HGNC Symbol;Acc:12015]	2	-4.71	1.084244372	-7.635552415	1.32E-05	0.000965951	3.544543254
668	Matrisome-associated	ECM Regulators	SULF1	70378859	70573150	40.34	protein_coding	SULF1	sulfatase 1 [Source:HGNC Symbol;Acc:20391]	8	2.2	6.873277238	7.503076652	1.54E-05	0.001037457	3.333103674
149	Core matrisome	ECM Glycoproteins	SPARCL1	88394487	88452213	39.78	protein_coding	SPARCL1	SPARC-like 1 (hevin) [Source:HGNC Symbol;Acc:11220]	4	-2.5	7.647310742	-7.479906448	1.59E-05	0.001062879	3.306536244
247	Core matrisome	Proteoglycans	EPYC	91357456	91398803	34.86	protein_coding	EPYC	epiphycan [Source:HGNC Symbol;Acc:3053]	12	5.44	-1.277344106	7.374163593	1.80E-05	0.001123063	2.88762628
171	Core matrisome	ECM Glycoproteins	TNXB	32008931	32083111	54.31	protein_coding	TNXB	tenascin XB [Source:HGNC Symbol;Acc:11976]	6	-4.89	7.196560196	-7.377561968	1.80E-05	0.001123063	3.2310982
506	Matrisome-associated	ECM Regulators	CST1	23728190	23731905	56.78	protein_coding	CST1	cystatin SN [Source:HGNC Symbol;Acc:2473]	20	5.44	-1.537251474	7.289161456	2.00E-05	0.001164105	2.794129879
342	Matrisome-associated	ECM-affiliated Proteins	EMCN	101316498	101801283	36.15	protein_coding	EMCN	endomucin [Source:HGNC Symbol;Acc:16041]	4	-2.73	3.726547721	-7.106393734	2.51E-05	0.001296996	3.005094494
551	Matrisome-associated	ECM Regulators	HPSE	84213614	84256306	41.22	protein_coding	HPSE	heparanase [Source:HGNC Symbol;Acc:5164]	4	1.91	2.269261386	6.991684488	2.89E-05	0.001388281	2.904633648
74	Core matrisome	ECM Glycoproteins	IGSF10	151143172	151176497	40.08	protein_coding	IGSF10	immunoglobulin superfamily, member 10 [Source:HGNC Symbol;Acc:26384]	3	-3.35	3.846000138	-6.973038903	2.96E-05	0.001411644	2.842173637
706	Matrisome-associated	Secreted Factors	BMP8A	39957318	39991607	55	protein_coding	BMP8A	bone morphogenetic protein 8a [Source:HGNC Symbol;Acc:21650]	1	3.14	0.213460245	6.76472492	3.86E-05	0.001670243	2.541153725
522	Matrisome-associated	ECM Regulators	CTSC	88026760	88070955	38.6	protein_coding	CTSC	cathepsin C [Source:HGNC Symbol;Acc:2528]	11	1.6	6.546825635	6.742247801	3.98E-05	0.001684095	2.344626246
994	Matrisome-associated	Secreted Factors	TNFSF4	173152873	173176452	39.89	protein_coding	TNFSF4	tumor necrosis factor (ligand) superfamily, member 4 [Source:HGNC Symbol;Acc:11934]	1	2.24	1.858396207	6.579137483	4.92E-05	0.001845351	2.397392453
587	Matrisome-associated	ECM Regulators	MMP13	102813724	102826463	36.44	protein_coding	MMP13	matrix metallopeptidase 13 (collagenase 3) [Source:HGNC Symbol;Acc:7159]	11	5.55	0.68323048	6.529473948	5.25E-05	0.001936948	2.279267543
79	Core matrisome	ECM Glycoproteins	LAMA3	21269407	21535030	42.46	protein_coding	LAMA3	laminin, alpha 3 [Source:HGNC Symbol;Acc:6483]	18	-3.25	6.192523176	-6.48454455	5.57E-05	0.002011548	2.064082518
764	Matrisome-associated	Secreted Factors	CXCL10	76942273	76944650	36.88	protein_coding	CXCL10	chemokine (C-X-C motif) ligand 10 [Source:HGNC Symbol;Acc:10637]	4	3.25	4.008811041	6.467501594	5.70E-05	0.00202133	2.156394123
13	Core matrisome	ECM Glycoproteins	CILP2	19649057	19657468	64.23	protein_coding	CILP2	cartilage intermediate layer protein 2 [Source:HGNC Symbol;Acc:24213]	19	2.7	3.376422529	6.456153118	5.78E-05	0.002029744	2.173529308
323	Matrisome-associated	ECM-affiliated Proteins	CLEC3B	45043040	45077563	47.72	protein_coding	CLEC3B	C-type lectin domain family 3, member B [Source:HGNC Symbol;Acc:11891]	3	-3.23	-0.995824314	-6.456372512	5.78E-05	0.002029744	2.051819985
765	Matrisome-associated	Secreted Factors	CXCL11	76954835	76962568	36.35	protein_coding	CXCL11	chemokine (C-X-C motif) ligand 11 [Source:HGNC Symbol;Acc:10638]	4	3.49	2.227165408	6.392929894	6.29E-05	0.002118631	2.147820163
104	Core matrisome	ECM Glycoproteins	MFAP2	17300997	17307330	62.61	protein_coding	MFAP2	microfibrillar-associated protein 2 [Source:HGNC Symbol;Acc:7033]	1	2.51	3.621577308	6.369865762	6.49E-05	0.002151599	2.040617848
768	Matrisome-associated	Secreted Factors	CXCL14	134906373	134914969	52.08	protein_coding	CXCL14	chemokine (C-X-C motif) ligand 14 [Source:HGNC Symbol;Acc:10640]	5	-2.33	5.637798142	-6.352163451	6.64E-05	0.002172335	1.876125231
204	Core matrisome	Collagens	COL17A1	105791044	105845760	48.31	protein_coding	COL17A1	collagen, type XVII, alpha 1 [Source:HGNC Symbol;Acc:2194]	10	-5.03	5.065388136	-6.327410987	6.87E-05	0.002235367	1.983013317
611	Matrisome-associated	ECM Regulators	P4HA3	73946846	74022702	42.31	protein_coding	P4HA3	prolyl 4-hydroxylase, alpha polypeptide III [Source:HGNC Symbol;Acc:30135]	11	2.38	1.164989168	6.304296701	7.08E-05	0.002261151	2.048133478
331	Matrisome-associated	ECM-affiliated Proteins	CLEC5A	141627157	141646807	40.03	protein_coding	CLEC5A	C-type lectin domain family 5, member A [Source:HGNC Symbol;Acc:2054]	7	3.47	0.727191405	6.232107684	7.81E-05	0.002378949	1.942065732
565	Matrisome-associated	ECM Regulators	ITIH5	7601232	7708961	43.72	protein_coding	ITIH5	inter-alpha-trypsin inhibitor heavy chain family, member 5 [Source:HGNC Symbol;Acc:21449]	10	-3.73	5.135471203	-5.992882912	0.000108426	0.002917652	1.442687811
240	Core matrisome	Proteoglycans	ACAN	89346674	89418585	50.26	protein_coding	ACAN	aggrecan [Source:HGNC Symbol;Acc:319]	15	3.78	2.348129822	5.97566686	0.000111051	0.002945839	1.589097001
791	Matrisome-associated	Secreted Factors	FGF14	102372134	103054124	37.28	protein_coding	FGF14	fibroblast growth factor 14 [Source:HGNC Symbol;Acc:3671]	13	-3.5	-0.850648428	-5.962725274	0.000113069	0.002973218	1.485447655
622	Matrisome-associated	ECM Regulators	PLOD1	11994262	12035595	53.54	protein_coding	PLOD1	procollagen-lysine, 2-oxoglutarate 5-dioxygenase 1 [Source:HGNC Symbol;Acc:9081]	1	1.56	7.325477056	5.883216233	0.00012636	0.003171741	1.136379738
225	Core matrisome	Collagens	COL4A6	107386780	107682727	40.29	protein_coding	COL4A6	collagen, type IV, alpha 6 [Source:HGNC Symbol;Acc:2208]	X	-2.85	2.861082591	-5.86319334	0.000129965	0.003230357	1.404340192
56	Core matrisome	ECM Glycoproteins	FNDC1	159590429	159693141	43.39	protein_coding	FNDC1	fibronectin type III domain containing 1 [Source:HGNC Symbol;Acc:21184]	6	3.59	5.043176735	5.850850986	0.000132241	0.003253758	1.242104584
402	Matrisome-associated	ECM-affiliated Proteins	PLXNA3	153686621	153701989	63.64	protein_coding	PLXNA3	plexin A3 [Source:HGNC Symbol;Acc:9101]	X	1.19	6.877038683	5.82577172	0.000136999	0.003327001	1.047664799
523	Matrisome-associated	ECM Regulators	CTSD	1773982	1785222	64.35	protein_coding	CTSD	cathepsin D [Source:HGNC Symbol;Acc:2529]	11	1.23	8.343395291	5.699613312	0.000163878	0.003682824	0.882017099
174	Core matrisome	ECM Glycoproteins	VIT	36923833	37041935	43.29	protein_coding	VIT	vitrin [Source:HGNC Symbol;Acc:12697]	2	-3.1	1.410668244	-5.693807169	0.000165244	0.003700892	1.238937381
109	Core matrisome	ECM Glycoproteins	MGP	15034115	15038860	37.99	protein_coding	MGP	matrix Gla protein [Source:HGNC Symbol;Acc:7060]	12	-2.4	9.094172894	-5.672690155	0.000170314	0.003745903	0.870413889
48	Core matrisome	ECM Glycoproteins	FBN2	127593601	127994878	37.12	protein_coding	FBN2	fibrillin 2 [Source:HGNC Symbol;Acc:3604]	5	2.47	3.463531808	5.669510203	0.000171092	0.003754566	1.066296924
483	Matrisome-associated	ECM Regulators	ADAMTS5	28290231	28338832	38.23	protein_coding	ADAMTS5	ADAM metallopeptidase with thrombospondin type 1 motif, 5 [Source:HGNC Symbol;Acc:221]	21	-2.33	5.920863649	-5.663576424	0.000172553	0.003758236	0.860116811
609	Matrisome-associated	ECM Regulators	P4HA1	74766975	74856732	38.79	protein_coding	P4HA1	prolyl 4-hydroxylase, alpha polypeptide I [Source:HGNC Symbol;Acc:8546]	10	1.09	5.523752468	5.659870757	0.000173473	0.003758236	0.841702875
539	Matrisome-associated	ECM Regulators	F10	113777128	113803843	48.54	protein_coding	F10	coagulation factor X [Source:HGNC Symbol;Acc:3528]	13	-3.09	1.136950774	-5.649929314	0.000175965	0.003782392	1.182870975
757	Matrisome-associated	Secreted Factors	CSF3	38171614	38174066	60.21	protein_coding	CSF3	colony stimulating factor 3 (granulocyte) [Source:HGNC Symbol;Acc:2438]	17	-5	-1.911912364	-5.629689338	0.000181159	0.003852494	0.991854469
111	Core matrisome	ECM Glycoproteins	MMRN2	88695297	88729238	55.09	protein_coding	MMRN2	multimerin 2 [Source:HGNC Symbol;Acc:19888]	10	-2.28	5.763426841	-5.58538017	0.000193109	0.003978508	0.747926154
243	Core matrisome	Proteoglycans	BGN	152760397	152775012	62.66	protein_coding	BGN	biglycan [Source:HGNC Symbol;Acc:1044]	X	2.32	7.005725545	5.585275034	0.000193139	0.003978508	0.703068543
922	Matrisome-associated	Secreted Factors	MST1	49721380	49726934	60.67	protein_coding	MST1	macrophage stimulating 1 (hepatocyte growth factor-like) [Source:HGNC Symbol;Acc:7380]	3	-1.01	2.919685997	-5.550966816	0.000202971	0.004084565	0.937540881
518	Matrisome-associated	ECM Regulators	CSTB	45192393	45196326	54.22	protein_coding	CSTB	cystatin B (stefin B) [Source:HGNC Symbol;Acc:2482]	21	1.61	5.397433663	5.544884885	0.000204769	0.004103062	0.687451187
110	Core matrisome	ECM Glycoproteins	MMRN1	90800683	90875780	33.75	protein_coding	MMRN1	multimerin 1 [Source:HGNC Symbol;Acc:7178]	4	-3.88	2.411612693	-5.534839779	0.000207776	0.004119119	0.978514773
588	Matrisome-associated	ECM Regulators	MMP14	23305766	23318236	57.23	protein_coding	MMP14	matrix metallopeptidase 14 (membrane-inserted) [Source:HGNC Symbol;Acc:7160]	14	1.49	8.74264147	5.531393644	0.000208818	0.004126642	0.642302083
233	Core matrisome	Collagens	COL6A6	130279178	130396999	39.26	protein_coding	COL6A6	collagen, type VI, alpha 6 [Source:HGNC Symbol;Acc:27023]	3	-2.55	3.889712067	-5.521527483	0.000211833	0.004146027	0.818592236
122	Core matrisome	ECM Glycoproteins	NTN4	96051583	96184930	40.1	protein_coding	NTN4	netrin 4 [Source:HGNC Symbol;Acc:13658]	12	-2.36	6.715971485	-5.509552031	0.000215556	0.004183712	0.601475793
552	Matrisome-associated	ECM Regulators	HPSE2	100218875	100995619	38.4	protein_coding	HPSE2	heparanase 2 [Source:HGNC Symbol;Acc:18374]	10	-3.88	1.067283408	-5.510817052	0.00021516	0.004183712	0.994360227
967	Matrisome-associated	Secreted Factors	S100P	6694796	6698897	53.41	protein_coding	S100P	S100 calcium binding protein P [Source:HGNC Symbol;Acc:10504]	4	4.3	1.210418034	5.501596541	0.000218068	0.004215747	0.957153133
473	Matrisome-associated	ECM Regulators	ADAMTS14	72432559	72522197	52.87	protein_coding	ADAMTS14	ADAM metallopeptidase with thrombospondin type 1 motif, 14 [Source:HGNC Symbol;Acc:14899]	10	3.12	2.728162348	5.481979015	0.000224395	0.00428923	0.859929316
466	Matrisome-associated	ECM Regulators	ADAM8	135075907	135090372	63.74	protein_coding	ADAM8	ADAM metallopeptidase domain 8 [Source:HGNC Symbol;Acc:215]	10	1.74	4.940072082	5.449726164	0.000235227	0.004414947	0.5898808
589	Matrisome-associated	ECM Regulators	MMP15	58059470	58080805	59.51	protein_coding	MMP15	matrix metallopeptidase 15 (membrane-inserted) [Source:HGNC Symbol;Acc:7161]	16	1.45	5.922728994	5.377411702	0.000261594	0.004692856	0.404073973
464	Matrisome-associated	ECM Regulators	ADAM33	3648612	3662893	61.2	protein_coding	ADAM33	ADAM metallopeptidase domain 33 [Source:HGNC Symbol;Acc:15478]	20	-4.04	4.182302774	-5.353436101	0.000271017	0.00477475	0.612385682
250	Core matrisome	Proteoglycans	HAPLN1	82933624	83017432	36.28	protein_coding	HAPLN1	hyaluronan and proteoglycan link protein 1 [Source:HGNC Symbol;Acc:2380]	5	4.42	-0.853290203	5.320266245	0.000284654	0.004903972	0.691167888
24	Core matrisome	ECM Glycoproteins	CYR61	86046444	86049645	50.25	protein_coding	CYR61	cysteine-rich, angiogenic inducer, 61 [Source:HGNC Symbol;Acc:2654]	1	-2.18	8.445395019	-5.316183341	0.000286382	0.004920133	0.309215732
868	Matrisome-associated	Secreted Factors	IL17B	148750887	148783765	48.59	protein_coding	IL17B	interleukin 17B [Source:HGNC Symbol;Acc:5982]	5	-2.7	-0.893317874	-5.298993797	0.000293782	0.00499671	0.674685692
605	Matrisome-associated	ECM Regulators	MMP9	44637547	44645200	56.94	protein_coding	MMP9	matrix metallopeptidase 9 (gelatinase B, 92kDa gelatinase, 92kDa type IV collagenase) [Source:HGNC Symbol;Acc:7176]	20	3.37	5.315542247	5.292434952	0.00029666	0.005016223	0.400119217
350	Matrisome-associated	ECM-affiliated Proteins	GPC2	99767229	99774995	55.45	protein_coding	GPC2	glypican 2 [Source:HGNC Symbol;Acc:4450]	7	1.91	2.253574209	5.283704034	0.000300536	0.005029134	0.593328172
872	Matrisome-associated	Secreted Factors	IL18	112013974	112034840	39.23	protein_coding	IL18	interleukin 18 (interferon-gamma-inducing factor) [Source:HGNC Symbol;Acc:5986]	11	1.75	2.933732802	5.2702944	0.000306596	0.005081969	0.520425078
346	Matrisome-associated	ECM-affiliated Proteins	FREM1	14734664	14910993	39.39	protein_coding	FREM1	FRAS1 related extracellular matrix 1 [Source:HGNC Symbol;Acc:23399]	9	-3.15	3.883145571	-5.25706308	0.000312702	0.005152708	0.451677661
156	Core matrisome	ECM Glycoproteins	SVEP1	113127531	113342160	37.88	protein_coding	SVEP1	sushi, von Willebrand factor type A, EGF and pentraxin domain containing 1 [Source:HGNC Symbol;Acc:15985]	9	-3.38	6.690235634	-5.235206583	0.000323074	0.005248868	0.20924953
762	Matrisome-associated	Secreted Factors	CX3CL1	57406370	57418960	53.7	protein_coding	CX3CL1	chemokine (C-X3-C motif) ligand 1 [Source:HGNC Symbol;Acc:10647]	16	-3.01	7.176664625	-5.215176761	0.000332901	0.005322711	0.167840624
861	Matrisome-associated	Secreted Factors	IL11	55875757	55881831	60.87	protein_coding	IL11	interleukin 11 [Source:HGNC Symbol;Acc:5966]	19	1.81	-0.262735031	5.160262914	0.000361509	0.005554777	0.50554596
454	Matrisome-associated	ECM Regulators	ADAM19	156822542	157002783	44.66	protein_coding	ADAM19	ADAM metallopeptidase domain 19 [Source:HGNC Symbol;Acc:197]	5	1.5	5.080625976	5.153058146	0.000365453	0.005603306	0.118081538
907	Matrisome-associated	Secreted Factors	ISM1	13202418	13281298	43.96	protein_coding	ISM1	isthmin 1, angiogenesis inhibitor [Source:HGNC Symbol;Acc:16213]	20	-2.01	3.796146965	-5.095890246	0.000398409	0.005867738	0.177555268
586	Matrisome-associated	ECM Regulators	MMP12	102733467	102745765	38.4	protein_coding	MMP12	matrix metallopeptidase 12 (macrophage elastase) [Source:HGNC Symbol;Acc:7158]	HG305_PATCH	2.84	1.064129483	5.082603583	0.000406512	0.00593393	0.350534617
187	Core matrisome	ECM Glycoproteins	VWF	6058040	6233936	46.59	protein_coding	VWF	von Willebrand factor [Source:HGNC Symbol;Acc:12726]	12	-2.03	8.982246481	-5.078035647	0.000409338	0.005953634	-0.046412122
94	Core matrisome	ECM Glycoproteins	LTBP1	33172039	33624576	40.25	protein_coding	LTBP1	latent transforming growth factor beta binding protein 1 [Source:HGNC Symbol;Acc:6714]	2	1.01	6.8121841	5.051034063	0.000426475	0.006134401	-0.138535103
300	Matrisome-associated	ECM-affiliated Proteins	C1QTNF6	37576207	37595425	50.64	protein_coding	C1QTNF6	C1q and tumor necrosis factor related protein 6 [Source:HGNC Symbol;Acc:14343]	22	1.64	4.430051149	5.000051584	0.000460944	0.006381117	-0.060117594
45	Core matrisome	ECM Glycoproteins	FBLN5	92335756	92414331	47.21	protein_coding	FBLN5	fibulin 5 [Source:HGNC Symbol;Acc:3602]	14	-1.66	5.467070293	-4.985207594	0.000471526	0.006458508	-0.179073848
169	Core matrisome	ECM Glycoproteins	TNN	175036994	175117202	45.69	protein_coding	TNN	tenascin N [Source:HGNC Symbol;Acc:22942]	1	-2.6	3.243308067	-4.87274209	0.000560582	0.007170452	-0.099376355
406	Matrisome-associated	ECM-affiliated Proteins	PLXNB3	153029651	153044801	66.12	protein_coding	PLXNB3	plexin B3 [Source:HGNC Symbol;Acc:9105]	X	1.71	6.16658034	4.867549235	0.000565102	0.007189553	-0.400045152
244	Core matrisome	Proteoglycans	CHAD	48541857	48546327	58	protein_coding	CHAD	chondroadherin [Source:HGNC Symbol;Acc:1909]	17	-2.89	0.134527357	-4.85051658	0.000580202	0.007271993	0.058050347
210	Core matrisome	Collagens	COL21A1	55921388	56258892	36.73	protein_coding	COL21A1	collagen, type XXI, alpha 1 [Source:HGNC Symbol;Acc:17025]	6	-1.71	1.757723234	-4.840400197	0.000589372	0.007347479	-0.030244141
468	Matrisome-associated	ECM Regulators	ADAMDEC1	24241798	24263526	36.35	protein_coding	ADAMDEC1	ADAM-like, decysin 1 [Source:HGNC Symbol;Acc:16299]	8	3.08	2.168214437	4.818406265	0.000609843	0.007507458	-0.099307497
1011	Matrisome-associated	Secreted Factors	WNT2	116916685	116963343	42.27	protein_coding	WNT2	wingless-type MMTV integration site family member 2 [Source:HGNC Symbol;Acc:12780]	7	2.35	2.351610507	4.774040516	0.000653461	0.007832727	-0.190001809
351	Matrisome-associated	ECM-affiliated Proteins	GPC3	132669773	133119922	39.66	protein_coding	GPC3	glypican 3 [Source:HGNC Symbol;Acc:4451]	X	-3.15	4.150751587	-4.748926938	0.000679605	0.008042849	-0.365209686
106	Core matrisome	ECM Glycoproteins	MFAP4	19286755	19290553	57.09	protein_coding	MFAP4	microfibrillar-associated protein 4 [Source:HGNC Symbol;Acc:7035]	17	-2.37	5.081595663	-4.725605522	0.000704874	0.008263356	-0.526766116
333	Matrisome-associated	ECM-affiliated Proteins	CLEC7A	10269376	10282857	37.42	protein_coding	CLEC7A	C-type lectin domain family 7, member A [Source:HGNC Symbol;Acc:14558]	12	1.67	4.035384812	4.721160967	0.000709802	0.008289899	-0.456484443
447	Matrisome-associated	ECM Regulators	A2ML1	8975068	9039597	44.25	protein_coding	A2ML1	alpha-2-macroglobulin-like 1 [Source:HGNC Symbol;Acc:23336]	12	3.1	2.695453408	4.718133619	0.000713179	0.008318937	-0.341138291
990	Matrisome-associated	Secreted Factors	TNFSF13B	108903588	108960832	34.84	protein_coding	TNFSF13B	tumor necrosis factor (ligand) superfamily, member 13b [Source:HGNC Symbol;Acc:11929]	13	1.49	3.402750089	4.70855348	0.000723979	0.008365	-0.405034973
597	Matrisome-associated	ECM Regulators	MMP24	33814457	33864801	49.16	protein_coding	MMP24	matrix metallopeptidase 24 (membrane-inserted) [Source:HGNC Symbol;Acc:7172]	20	-2.06	1.338928981	-4.685515802	0.000750663	0.008537532	-0.23663276
288	Matrisome-associated	ECM-affiliated Proteins	C1QA	22962999	22966101	56.78	protein_coding	C1QA	complement component 1, q subcomponent, A chain [Source:HGNC Symbol;Acc:1241]	1	1.45	6.352865405	4.676730992	0.00076111	0.008607259	-0.712452457
557	Matrisome-associated	ECM Regulators	HYAL1	50337320	50349812	53.29	protein_coding	HYAL1	hyaluronoglucosaminidase 1 [Source:HGNC Symbol;Acc:5320]	3	-2.29	1.57011448	-4.645999221	0.000798883	0.008854993	-0.310358799
316	Matrisome-associated	ECM-affiliated Proteins	CLEC1A	10222153	10264226	38.86	protein_coding	CLEC1A	C-type lectin domain family 1, member A [Source:HGNC Symbol;Acc:24355]	12	-1.79	1.845840494	-4.641983883	0.000803963	0.008891591	-0.345088441
935	Matrisome-associated	Secreted Factors	PDGFA	536895	559933	60.14	protein_coding	PDGFA	platelet-derived growth factor alpha polypeptide [Source:HGNC Symbol;Acc:8799]	7	-1.45	4.67035441	-4.620635868	0.000831549	0.009067862	-0.690121434
143	Core matrisome	ECM Glycoproteins	SLIT2	20254883	20622184	36.01	protein_coding	SLIT2	slit homolog 2 (Drosophila) [Source:HGNC Symbol;Acc:11086]	4	-1.48	5.524980997	-4.599796766	0.000859442	0.009256104	-0.809108366
509	Matrisome-associated	ECM Regulators	CST3	23608534	23619110	53.52	protein_coding	CST3	cystatin C [Source:HGNC Symbol;Acc:2475]	20	-1.12	8.074316264	-4.58907673	0.000874174	0.009366154	-0.864171087
290	Matrisome-associated	ECM-affiliated Proteins	C1QC	22970123	22974603	54.68	protein_coding	C1QC	complement component 1, q subcomponent, C chain [Source:HGNC Symbol;Acc:1245]	1	1.35	7.327912574	4.579493051	0.000887571	0.009438172	-0.888080878
796	Matrisome-associated	Secreted Factors	FGF2	123747863	123819391	38.74	protein_coding	FGF2	fibroblast growth factor 2 (basic) [Source:HGNC Symbol;Acc:3676]	4	-2.57	4.244220783	-4.569781423	0.000901367	0.009510183	-0.681578336
786	Matrisome-associated	Secreted Factors	FGF1	141971743	142077617	44.95	protein_coding	FGF1	fibroblast growth factor 1 (acidic) [Source:HGNC Symbol;Acc:3665]	5	-2.37	3.814582872	-4.564946663	0.000908319	0.00956732	-0.651431303
249	Core matrisome	Proteoglycans	FMOD	203309756	203320617	50.17	protein_coding	FMOD	fibromodulin [Source:HGNC Symbol;Acc:3774]	1	-1.45	6.108840727	-4.557023365	0.000919835	0.009645161	-0.909455589
368	Matrisome-associated	ECM-affiliated Proteins	LGALS4	39292311	39304004	52.31	protein_coding	LGALS4	lectin, galactoside-binding, soluble, 4 [Source:HGNC Symbol;Acc:6565]	19	-1.57	-0.289009008	-4.552703518	0.000926179	0.009678447	-0.37426365
123	Core matrisome	ECM Glycoproteins	NTN5	49164664	49176338	57.38	protein_coding	NTN5	netrin 5 [Source:HGNC Symbol;Acc:25208]	19	-1.99	0.675113752	-4.546099528	0.000935966	0.009722417	-0.410908674
774	Matrisome-associated	Secreted Factors	CXCL9	76922428	76928641	38.46	protein_coding	CXCL9	chemokine (C-X-C motif) ligand 9 [Source:HGNC Symbol;Acc:7098]	4	3.04	4.674300958	4.533046056	0.000955633	0.009843257	-0.793968607
212	Core matrisome	Collagens	COL23A1	177664619	178017556	50.62	protein_coding	COL23A1	collagen, type XXIII, alpha 1 [Source:HGNC Symbol;Acc:22990]	5	-1.47	1.842735916	-4.53430602	0.000953716	0.009843257	-0.521576808
18	Core matrisome	ECM Glycoproteins	CRELD2	50311815	50321188	59.36	protein_coding	CRELD2	cysteine-rich with EGF-like domains 2 [Source:HGNC Symbol;Acc:28150]	22	1.05	5.538891003	4.519988694	0.000975743	0.009961197	-0.954728077
78	Core matrisome	ECM Glycoproteins	LAMA2	129204342	129837714	36.02	protein_coding	LAMA2	laminin, alpha 2 [Source:HGNC Symbol;Acc:6482]	6	-2.44	6.238279766	-4.511818956	0.000988552	0.010000653	-0.958355351
469	Matrisome-associated	ECM Regulators	ADAMTS1	28208066	28217728	45.12	protein_coding	ADAMTS1	ADAM metallopeptidase with thrombospondin type 1 motif, 1 [Source:HGNC Symbol;Acc:217]	21	-2.56	7.322533252	-4.499294584	0.001008533	0.010098851	-1.004085599
767	Matrisome-associated	Secreted Factors	CXCL13	78432907	78532988	40.75	protein_coding	CXCL13	chemokine (C-X-C motif) ligand 13 [Source:HGNC Symbol;Acc:10639]	4	3.25	2.676377424	4.496450649	0.001013129	0.010126491	-0.643823637
562	Matrisome-associated	ECM Regulators	ITIH2	7745232	7791483	43.39	protein_coding	ITIH2	inter-alpha-trypsin inhibitor heavy chain 2 [Source:HGNC Symbol;Acc:6167]	10	-5.42	-1.796625463	-4.47903864	0.001041755	0.010239358	-0.486708353
235	Core matrisome	Collagens	COL8A1	99357319	99518070	38.48	protein_coding	COL8A1	collagen, type VIII, alpha 1 [Source:HGNC Symbol;Acc:2215]	3	2.37	5.675327345	4.477664368	0.001044051	0.010248544	-0.987315879
139	Core matrisome	ECM Glycoproteins	RSPO3	127439749	127518910	36.08	protein_coding	RSPO3	R-spondin 3 [Source:HGNC Symbol;Acc:20866]	6	-1.87	2.036470078	-4.477160892	0.001044893	0.010248622	-0.622424572
63	Core matrisome	ECM Glycoproteins	HMCN2	133046882	133309510	55.33	protein_coding	HMCN2	hemicentin 2 [Source:HGNC Symbol;Acc:21293]	9	-2.43	2.805827207	-4.472524409	0.001052683	0.010297985	-0.699877862
928	Matrisome-associated	Secreted Factors	NRG2	139226364	139422884	46.42	protein_coding	NRG2	neuregulin 2 [Source:HGNC Symbol;Acc:7998]	5	-1.86	2.87604715	-4.448052816	0.001094825	0.010528245	-0.760146453
92	Core matrisome	ECM Glycoproteins	LGI4	35615417	35633355	55.73	protein_coding	LGI4	leucine-rich repeat LGI family, member 4 [Source:HGNC Symbol;Acc:18712]	19	-2.01	2.76968076	-4.446076794	0.001098304	0.010546534	-0.744437375
662	Matrisome-associated	ECM Regulators	SERPINH1	75273101	75283828	55.42	protein_coding	SERPINH1	serpin peptidase inhibitor, clade H (heat shock protein 47), member 1, (collagen binding protein 1) [Source:HGNC Symbol;Acc:1546]	11	1.24	7.793779549	4.433943356	0.001119926	0.010650833	-1.12764304
912	Matrisome-associated	Secreted Factors	LEP	127881337	127897681	49.04	protein_coding	LEP	leptin [Source:HGNC Symbol;Acc:6553]	7	-5.41	1.666392377	-4.401536549	0.001179902	0.011068871	-0.696277128
49	Core matrisome	ECM Glycoproteins	FBN3	8130286	8214730	52.88	protein_coding	FBN3	fibrillin 3 [Source:HGNC Symbol;Acc:18794]	19	2.54	2.627636464	4.39261129	0.001197007	0.011166441	-0.875259271
310	Matrisome-associated	ECM-affiliated Proteins	CLEC14A	38723308	38725574	58.93	protein_coding	CLEC14A	C-type lectin domain family 14, member A [Source:HGNC Symbol;Acc:19832]	14	-1.76	4.548239235	-4.392270909	0.001197664	0.011166441	-1.045581068
811	Matrisome-associated	Secreted Factors	FIGF	15363713	15402498	39.3	protein_coding	FIGF	c-fos induced growth factor (vascular endothelial growth factor D) [Source:HGNC Symbol;Acc:3708]	X	-4.56	0.377412562	-4.35577133	0.001270418	0.01157153	-0.660280136
144	Core matrisome	ECM Glycoproteins	SLIT3	168088745	168728133	45.01	protein_coding	SLIT3	slit homolog 3 (Drosophila) [Source:HGNC Symbol;Acc:11087]	5	-2.34	6.790638733	-4.299535316	0.001391744	0.012230976	-1.335468805
289	Matrisome-associated	ECM-affiliated Proteins	C1QB	22979255	22988031	51.13	protein_coding	C1QB	complement component 1, q subcomponent, B chain [Source:HGNC Symbol;Acc:1242]	1	1.38	6.305884201	4.256891167	0.001491832	0.012826869	-1.41094617
1	Core matrisome	ECM Glycoproteins	ABI3BP	100468000	100712359	37.02	protein_coding	ABI3BP	ABI family, member 3 (NESH) binding protein [Source:HGNC Symbol;Acc:17265]	3	-1.98	4.432750517	-4.243812216	0.001524021	0.012984075	-1.265683659
923	Matrisome-associated	Secreted Factors	MST1L	17081405	17096732	50.44	pseudogene	MST1L	macrophage stimulating 1-like [Source:HGNC Symbol;Acc:7390]	1	-1.26	1.291625545	-4.204612774	0.001624935	0.013583556	-1.005474546
207	Core matrisome	Collagens	COL1A1	48260650	48278993	58.46	protein_coding	COL1A1	collagen, type I, alpha 1 [Source:HGNC Symbol;Acc:2197]	17	2.66	11.89467704	4.204653133	0.001624828	0.013583556	-1.364040177
99	Core matrisome	ECM Glycoproteins	MATN2	98881068	99048944	44.74	protein_coding	MATN2	matrilin 2 [Source:HGNC Symbol;Acc:6908]	8	-2.52	5.986487003	-4.201971521	0.001631982	0.013630261	-1.441601532
95	Core matrisome	ECM Glycoproteins	LTBP2	74964873	75079306	51.71	protein_coding	LTBP2	latent transforming growth factor beta binding protein 2 [Source:HGNC Symbol;Acc:6715]	14	-1.24	8.22871955	-4.189500639	0.00166569	0.013825224	-1.523826496
570	Matrisome-associated	ECM Regulators	LEPRE1	43212006	43232755	50.03	protein_coding	LEPRE1	leucine proline-enriched proteoglycan (leprecan) 1 [Source:HGNC Symbol;Acc:19316]	1	1.15	5.416130346	4.173714023	0.001709409	0.014025422	-1.522712721
684	Matrisome-associated	Secreted Factors	AMH	2249308	2252072	71.68	protein_coding	AMH	anti-Mullerian hormone [Source:HGNC Symbol;Acc:464]	19	2.29	2.447595602	4.139589902	0.001808072	0.014535401	-1.223388334
521	Matrisome-associated	ECM Regulators	CTSB	11700033	11726957	52.13	protein_coding	CTSB	cathepsin B [Source:HGNC Symbol;Acc:2527]	8	1.27	9.446366538	4.107519066	0.001906241	0.014975012	-1.62294238
534	Matrisome-associated	ECM Regulators	CTSZ	57570240	57582302	56.79	protein_coding	CTSZ	cathepsin Z [Source:HGNC Symbol;Acc:2547]	20	0.87	7.098797366	4.093514731	0.001950844	0.015199003	-1.712809563
422	Matrisome-associated	ECM-affiliated Proteins	SEMA3D	84624869	84816171	34.14	protein_coding	SEMA3D	sema domain, immunoglobulin domain (Ig), short basic domain, secreted, (semaphorin) 3D [Source:HGNC Symbol;Acc:10726]	7	-1.91	2.886370558	-4.089643607	0.001963365	0.015246248	-1.341600507
660	Matrisome-associated	ECM Regulators	SERPINF2	1646130	1658562	57.07	protein_coding	SERPINF2	serpin peptidase inhibitor, clade F (alpha-2 antiplasmin, pigment epithelium derived factor), member 2 [Source:HGNC Symbol;Acc:9075]	17	-1.64	2.74177338	-4.072246065	0.002020682	0.01551017	-1.361806682
2	Core matrisome	ECM Glycoproteins	ADIPOQ	186560463	186576252	43.88	protein_coding	ADIPOQ	adiponectin, C1Q and collagen domain containing [Source:HGNC Symbol;Acc:13633]	3	-5.2	3.74480214	-4.064764321	0.002045867	0.015625886	-1.344764973
569	Matrisome-associated	ECM Regulators	KY	134321980	134370478	48.18	protein_coding	KY	kyphoscoliosis peptidase [Source:HGNC Symbol;Acc:26576]	3	-3.16	0.360267048	-4.063728631	0.002049379	0.015634052	-1.133031909
213	Core matrisome	Collagens	COL24A1	86194916	86622626	36.41	protein_coding	COL24A1	collagen, type XXIV, alpha 1 [Source:HGNC Symbol;Acc:20821]	1	1.86	1.99414699	4.061441107	0.002057159	0.015674191	-1.317197396
615	Matrisome-associated	ECM Regulators	PAPPA2	176432307	176814735	39.35	protein_coding	PAPPA2	pappalysin 2 [Source:HGNC Symbol;Acc:14615]	1	-2.59	0.554759066	-4.051902712	0.002089932	0.015782237	-1.170404305
83	Core matrisome	ECM Glycoproteins	LAMB2	49158547	49170551	57.34	protein_coding	LAMB2	laminin, beta 2 (laminin S) [Source:HGNC Symbol;Acc:6487]	3	-1.35	8.685463757	-4.047087589	0.002106683	0.015860035	-1.75209941
777	Matrisome-associated	Secreted Factors	EDA	68835911	69259319	38.75	protein_coding	EDA	ectodysplasin A [Source:HGNC Symbol;Acc:3157]	X	-1.7	2.263256075	-4.017420609	0.002213032	0.016432756	-1.391734581
438	Matrisome-associated	ECM-affiliated Proteins	SEMA7A	74701630	74726808	57.93	protein_coding	SEMA7A	semaphorin 7A, GPI membrane anchor (John Milton Hagen blood group) [Source:HGNC Symbol;Acc:10741]	15	0.85	3.451037867	3.975426131	0.002373254	0.017245341	-1.633977388
166	Core matrisome	ECM Glycoproteins	TINAGL1	32042116	32053288	55.46	protein_coding	TINAGL1	tubulointerstitial nephritis antigen-like 1 [Source:HGNC Symbol;Acc:19168]	1	-1.66	6.533595132	-3.968950916	0.002399017	0.01735825	-1.895052934
592	Matrisome-associated	ECM Regulators	MMP19	56229217	56236750	51.02	protein_coding	MMP19	matrix metallopeptidase 19 [Source:HGNC Symbol;Acc:7165]	12	-1.77	4.664902363	-3.958107021	0.002442816	0.017519047	-1.788926992
429	Matrisome-associated	ECM-affiliated Proteins	SEMA4D	91975702	92113045	51.34	protein_coding	SEMA4D	sema domain, immunoglobulin domain (Ig), transmembrane domain (TM) and short cytoplasmic domain, (semaphorin) 4D [Source:HGNC Symbol;Acc:10732]	9	0.82	6.344109053	3.95252545	0.002465685	0.017615407	-1.939543862
620	Matrisome-associated	ECM Regulators	PLAU	75668935	75677255	53.49	protein_coding	PLAU	plasminogen activator, urokinase [Source:HGNC Symbol;Acc:9052]	10	1.84	5.896049865	3.938571975	0.002523838	0.017923802	-1.934933778
971	Matrisome-associated	Secreted Factors	SCUBE3	35182190	35220856	49.67	protein_coding	SCUBE3	signal peptide, CUB domain, EGF-like 3 [Source:HGNC Symbol;Acc:13655]	6	1.91	3.338562291	3.935511269	0.002536784	0.017992571	-1.690364083
899	Matrisome-associated	Secreted Factors	INHBB	121103719	121109384	56.09	protein_coding	INHBB	inhibin, beta B [Source:HGNC Symbol;Acc:6067]	2	-1.99	5.196958489	-3.932593284	0.002549191	0.018029554	-1.866259539
437	Matrisome-associated	ECM-affiliated Proteins	SEMA6D	47476298	48066420	38.82	protein_coding	SEMA6D	sema domain, transmembrane domain (TM), and cytoplasmic domain, (semaphorin) 6D [Source:HGNC Symbol;Acc:16770]	15	-2.09	3.811847579	-3.919318302	0.002606438	0.018324298	-1.733566646
834	Matrisome-associated	Secreted Factors	HCFC2	104458235	104498639	37.53	protein_coding	HCFC2	host cell factor C2 [Source:HGNC Symbol;Acc:24972]	12	-0.63	4.581944668	-3.904060271	0.002673895	0.018660307	-1.901946627
226	Core matrisome	Collagens	COL5A1	137533620	137736686	56	protein_coding	COL5A1	collagen, type V, alpha 1 [Source:HGNC Symbol;Acc:2209]	9	1.96	8.66034573	3.901572707	0.002685064	0.018724258	-1.998933986
540	Matrisome-associated	ECM Regulators	F12	176829141	176836577	57.9	protein_coding	F12	coagulation factor XII (Hageman factor) [Source:HGNC Symbol;Acc:3530]	5	2.16	1.693171202	3.896810601	0.002706581	0.018793856	-1.540339903
487	Matrisome-associated	ECM Regulators	ADAMTS9	64501333	64673676	40.09	protein_coding	ADAMTS9	ADAM metallopeptidase with thrombospondin type 1 motif, 9 [Source:HGNC Symbol;Acc:13202]	3	-1.51	5.990613083	-3.876237125	0.002801627	0.019256671	-2.044727027
530	Matrisome-associated	ECM Regulators	CTSO	156845270	156875069	38.31	protein_coding	CTSO	cathepsin O [Source:HGNC Symbol;Acc:2542]	4	-0.82	4.836679826	-3.875278665	0.002806138	0.019276252	-1.976023252
933	Matrisome-associated	Secreted Factors	NTF4	49559050	49568333	57.99	protein_coding	NTF4	neurotrophin 4 [Source:HGNC Symbol;Acc:8024]	19	-2.56	0.826593002	-3.868532079	0.002838111	0.019414551	-1.502692832
632	Matrisome-associated	ECM Regulators	SERPINA11	94908801	94919127	46.1	protein_coding	SERPINA11	serpin peptidase inhibitor, clade A (alpha-1 antiproteinase, antitrypsin), member 11 [Source:HGNC Symbol;Acc:19193]	14	-4.05	-1.399635182	-3.851988945	0.002918126	0.019798852	-1.401447818
934	Matrisome-associated	Secreted Factors	OSM	30658818	30662829	60.32	protein_coding	OSM	oncostatin M [Source:HGNC Symbol;Acc:8506]	22	1.39	1.27008363	3.843181254	0.002961681	0.019999716	-1.590377922
688	Matrisome-associated	Secreted Factors	ANGPTL1	178818840	178840187	33.73	protein_coding	ANGPTL1	angiopoietin-like 1 [Source:HGNC Symbol;Acc:489]	1	-2.59	2.280980449	-3.843075777	0.002962207	0.019999716	-1.670542612
950	Matrisome-associated	Secreted Factors	S100A11	152004982	152020383	45.08	protein_coding	S100A11	S100 calcium binding protein A11 [Source:HGNC Symbol;Acc:10488]	1	1.41	6.192940315	3.821141037	0.003073662	0.020473451	-2.160855856
164	Core matrisome	ECM Glycoproteins	THSD4	71389291	72075722	42.5	protein_coding	THSD4	thrombospondin, type I, domain containing 4 [Source:HGNC Symbol;Acc:25835]	15	-2.56	5.790924976	-3.814640525	0.003107523	0.020608308	-2.090274221
28	Core matrisome	ECM Glycoproteins	DPT	168664697	168698502	42.2	protein_coding	DPT	dermatopontin [Source:HGNC Symbol;Acc:3011]	1	-2.45	4.432380095	-3.803351145	0.003167255	0.020893141	-2.017450968
147	Core matrisome	ECM Glycoproteins	SNED1	241938255	242034983	50.8	protein_coding	SNED1	sushi, nidogen and EGF-like domains 1 [Source:HGNC Symbol;Acc:24696]	2	-1.26	5.853942693	-3.801702211	0.003176079	0.02092917	-2.176700161
612	Matrisome-associated	ECM Regulators	P4HTM	49027319	49044587	54.55	protein_coding	P4HTM	prolyl 4-hydroxylase, transmembrane (endoplasmic reticulum) [Source:HGNC Symbol;Acc:28858]	3	-0.71	5.070715579	-3.797270531	0.00319992	0.021021207	-2.139546108
769	Matrisome-associated	Secreted Factors	CXCL2	74962752	74965010	48.16	protein_coding	CXCL2	chemokine (C-X-C motif) ligand 2 [Source:HGNC Symbol;Acc:4603]	4	-3.06	3.790076106	-3.79477302	0.003213438	0.021078666	-1.899002991
858	Matrisome-associated	Secreted Factors	IGF2	2150342	2170833	60.44	protein_coding	IGF2	insulin-like growth factor 2 (somatomedin A) [Source:HGNC Symbol;Acc:5466]	11	-2.29	5.317029796	-3.790653855	0.003235864	0.021144071	-2.112401568
961	Matrisome-associated	Secreted Factors	S100A7A	153389000	153395701	48.08	protein_coding	S100A7A	S100 calcium binding protein A7A [Source:HGNC Symbol;Acc:21657]	1	5.17	-0.024050397	3.789526576	0.003242029	0.021169543	-1.699372988
960	Matrisome-associated	Secreted Factors	S100A7	153430220	153433177	51.15	protein_coding	S100A7	S100 calcium binding protein A7 [Source:HGNC Symbol;Acc:10497]	1	5.13	0.455087067	3.782443442	0.003281049	0.021297735	-1.71235132
787	Matrisome-associated	Secreted Factors	FGF10	44303646	44389808	35.67	protein_coding	FGF10	fibroblast growth factor 10 [Source:HGNC Symbol;Acc:3666]	5	-2.96	2.188964411	-3.766971449	0.003367987	0.021666261	-1.77559398
494	Matrisome-associated	ECM Regulators	AMBP	116822407	116840752	49.44	protein_coding	AMBP	alpha-1-microglobulin/bikunin precursor [Source:HGNC Symbol;Acc:453]	9	-3.71	-0.801118235	-3.754648407	0.003438941	0.022010616	-1.572246987
129	Core matrisome	ECM Glycoproteins	PAPLN	73704205	73741348	55.23	protein_coding	PAPLN	papilin, proteoglycan-like sulfated glycoprotein [Source:HGNC Symbol;Acc:19262]	14	-1	5.272801949	-3.748572861	0.003474492	0.022145441	-2.230329168
623	Matrisome-associated	ECM Regulators	PLOD2	145787227	145881440	36.22	protein_coding	PLOD2	procollagen-lysine, 2-oxoglutarate 5-dioxygenase 2 [Source:HGNC Symbol;Acc:9082]	3	0.97	5.920991347	3.744204202	0.003500291	0.022249128	-2.281616368
972	Matrisome-associated	Secreted Factors	SFRP1	41119481	41167016	48.62	protein_coding	SFRP1	secreted frizzled-related protein 1 [Source:HGNC Symbol;Acc:10776]	8	-3.48	8.105894999	-3.732412961	0.003570921	0.022537893	-2.266314828
913	Matrisome-associated	Secreted Factors	LIF	30636436	30642840	58.74	protein_coding	LIF	leukemia inhibitory factor [Source:HGNC Symbol;Acc:6596]	22	-1.68	3.772104864	-3.717789056	0.003660578	0.022916963	-2.100915598
446	Matrisome-associated	ECM Regulators	A2M	9220260	9268825	37.18	protein_coding	A2M	alpha-2-macroglobulin [Source:HGNC Symbol;Acc:7]	12	-1.31	9.670356856	-3.710337983	0.003707155	0.023037312	-2.295168111
415	Matrisome-associated	ECM-affiliated Proteins	SDC1	20400558	20425194	57.56	protein_coding	SDC1	syndecan 1 [Source:HGNC Symbol;Acc:10658]	2	1.43	8.195949172	3.694203826	0.003810126	0.023444515	-2.357050216
112	Core matrisome	ECM Glycoproteins	MXRA5	3226606	3264682	43.18	protein_coding	MXRA5	matrix-remodelling associated 5 [Source:HGNC Symbol;Acc:7539]	X	1.31	8.60973451	3.683935919	0.003877197	0.023716562	-2.378514256
339	Matrisome-associated	ECM-affiliated Proteins	CSPG5	47603729	47622282	51.25	protein_coding	CSPG5	chondroitin sulfate proteoglycan 5 (neuroglycan C) [Source:HGNC Symbol;Acc:2467]	3	1.64	0.921241876	3.67473663	0.003938328	0.023941494	-1.826868899
525	Matrisome-associated	ECM Regulators	CTSF	66330934	66336312	58.67	protein_coding	CTSF	cathepsin F [Source:HGNC Symbol;Acc:2531]	11	-0.89	5.915538623	-3.663974243	0.004011114	0.024265485	-2.426214968
133	Core matrisome	ECM Glycoproteins	POSTN	38136720	38172981	32.94	protein_coding	POSTN	periostin, osteoblast specific factor [Source:HGNC Symbol;Acc:16953]	13	1.82	7.919934431	3.663446751	0.004014717	0.024271557	-2.42852598
84	Core matrisome	ECM Glycoproteins	LAMB3	209788215	209825811	49.95	protein_coding	LAMB3	laminin, beta 3 [Source:HGNC Symbol;Acc:6490]	1	-2.33	6.408841827	-3.662459492	0.004021469	0.024304512	-2.393501112
199	Core matrisome	Collagens	COL12A1	75794042	75915767	36.87	protein_coding	COL12A1	collagen, type XII, alpha 1 [Source:HGNC Symbol;Acc:2188]	6	1.66	9.285760678	3.654003556	0.004079789	0.024514177	-2.406772576
261	Core matrisome	Proteoglycans	OGN	95146249	95166978	37	protein_coding	OGN	osteoglycin [Source:HGNC Symbol;Acc:8126]	9	-3.13	2.773186198	-3.651038658	0.004100445	0.024590816	-2.031788062
486	Matrisome-associated	ECM Regulators	ADAMTS8	130274820	130298888	53.31	protein_coding	ADAMTS8	ADAM metallopeptidase with thrombospondin type 1 motif, 8 [Source:HGNC Symbol;Acc:224]	11	-3.65	0.771574557	-3.648095521	0.004121055	0.024682716	-1.819176631
60	Core matrisome	ECM Glycoproteins	GAS6	114523522	114567046	57.6	protein_coding	GAS6	growth arrest-specific 6 [Source:HGNC Symbol;Acc:4168]	13	-1.1	7.073908971	-3.637395822	0.004196894	0.025024581	-2.495406907
135	Core matrisome	ECM Glycoproteins	PXDNL	52232138	52722005	38.69	protein_coding	PXDNL	peroxidasin homolog (Drosophila)-like [Source:HGNC Symbol;Acc:26359]	8	1.39	1.357612331	3.629980306	0.0042503	0.025205497	-1.947832756
610	Matrisome-associated	ECM Regulators	P4HA2	131527531	131631008	49.39	protein_coding	P4HA2	prolyl 4-hydroxylase, alpha polypeptide II [Source:HGNC Symbol;Acc:8547]	5	0.87	5.433952897	3.626080213	0.00427867	0.025310157	-2.467185654
712	Matrisome-associated	Secreted Factors	CBLN1	49311828	49315742	56.83	protein_coding	CBLN1	cerebellin 1 precursor [Source:HGNC Symbol;Acc:1543]	16	-1.69	-0.58685106	-3.621589342	0.00431158	0.025424302	-1.807363206
619	Matrisome-associated	ECM Regulators	PLAT	42032236	42065242	48.7	protein_coding	PLAT	plasminogen activator, tissue [Source:HGNC Symbol;Acc:9051]	8	-1.75	6.558020691	-3.607276718	0.004418225	0.025824837	-2.512388943
963	Matrisome-associated	Secreted Factors	S100A8	153362508	153363664	54.11	protein_coding	S100A8	S100 calcium binding protein A8 [Source:HGNC Symbol;Acc:10498]	1	3.78	3.796604267	3.602007873	0.004458167	0.025976997	-2.327398837
693	Matrisome-associated	Secreted Factors	ANGPTL6	10203014	10213472	53.5	protein_coding	ANGPTL6	angiopoietin-like 6 [Source:HGNC Symbol;Acc:23140]	19	1.45	-0.55637154	3.585992946	0.004581881	0.026504939	-1.856027594
602	Matrisome-associated	ECM Regulators	MMP3	102706532	102714534	38.16	protein_coding	MMP3	matrix metallopeptidase 3 (stromelysin 1, progelatinase) [Source:HGNC Symbol;Acc:7173]	11	2.27	1.716295994	3.551260835	0.004862523	0.027601098	-2.131803838
964	Matrisome-associated	Secreted Factors	S100A9	153330330	153333503	52.55	protein_coding	S100A9	S100 calcium binding protein A9 [Source:HGNC Symbol;Acc:10499]	1	3.74	5.144801102	3.545642288	0.004909563	0.027783664	-2.496117411
97	Core matrisome	ECM Glycoproteins	LTBP4	41098789	41135725	56.47	protein_coding	LTBP4	latent transforming growth factor beta binding protein 4 [Source:HGNC Symbol;Acc:6717]	19	-1.57	7.486749837	-3.512420371	0.005197471	0.028820982	-2.699731137
747	Matrisome-associated	Secreted Factors	CHRDL1	109917084	110039286	39.52	protein_coding	CHRDL1	chordin-like 1 [Source:HGNC Symbol;Acc:29861]	X	-3.29	4.397589525	-3.477097608	0.005522737	0.029964297	-2.521210362
526	Matrisome-associated	ECM Regulators	CTSG	25042728	25045466	53.82	protein_coding	CTSG	cathepsin G [Source:HGNC Symbol;Acc:2532]	14	-2.41	0.256854388	-3.475664685	0.005536366	0.030012087	-2.095493133
927	Matrisome-associated	Secreted Factors	NRG1	31496902	32622548	37.9	protein_coding	NRG1	neuregulin 1 [Source:HGNC Symbol;Acc:7997]	8	-2.23	2.962925767	-3.435297126	0.005934894	0.031406672	-2.463192934
153	Core matrisome	ECM Glycoproteins	SRPX	38008589	38080696	41.59	protein_coding	SRPX	sushi-repeat containing protein, X-linked [Source:HGNC Symbol;Acc:11309]	X	-2.14	4.321834036	-3.427805653	0.006012042	0.031662404	-2.64162069
703	Matrisome-associated	Secreted Factors	BMP5	55618443	55740362	34.1	protein_coding	BMP5	bone morphogenetic protein 5 [Source:HGNC Symbol;Acc:1072]	6	-2.8	-0.052523504	-3.423506834	0.006056777	0.031809417	-2.143169896
707	Matrisome-associated	Secreted Factors	BMP8B	40222854	40254533	55.56	protein_coding	BMP8B	bone morphogenetic protein 8b [Source:HGNC Symbol;Acc:1075]	1	1.45	2.476087569	3.423772209	0.006054005	0.031809417	-2.438803257
833	Matrisome-associated	Secreted Factors	HCFC1	153213004	153237258	59.51	protein_coding	HCFC1	host cell factor C1 (VP16-accessory protein) [Source:HGNC Symbol;Acc:4839]	X	0.49	7.809386673	3.414812974	0.006148296	0.032153299	-2.876891932
421	Matrisome-associated	ECM-affiliated Proteins	SEMA3C	80371854	80551675	35.82	protein_coding	SEMA3C	sema domain, immunoglobulin domain (Ig), short basic domain, secreted, (semaphorin) 3C [Source:HGNC Symbol;Acc:10725]	7	-1.84	7.157997483	-3.405805485	0.006244617	0.032498046	-2.876847484
716	Matrisome-associated	Secreted Factors	CCBE1	57098172	57364612	42.77	protein_coding	CCBE1	collagen and calcium binding EGF domains 1 [Source:HGNC Symbol;Acc:29426]	18	-1.95	1.209726129	-3.389652613	0.006421249	0.033132218	-2.331764557
69	Core matrisome	ECM Glycoproteins	IGFBP4	38599702	38613983	53.01	protein_coding	IGFBP4	insulin-like growth factor binding protein 4 [Source:HGNC Symbol;Acc:5473]	17	-1.41	8.771068706	-3.384028998	0.006483941	0.033394262	-2.896333502
227	Core matrisome	Collagens	COL5A2	189896622	190044605	34.62	protein_coding	COL5A2	collagen, type V, alpha 2 [Source:HGNC Symbol;Acc:2210]	2	1.92	8.143761727	3.379052542	0.006539942	0.033579419	-2.921352283
700	Matrisome-associated	Secreted Factors	BMP2	6748311	6760927	43.78	protein_coding	BMP2	bone morphogenetic protein 2 [Source:HGNC Symbol;Acc:1069]	20	-2	2.80411168	-3.374840369	0.006587731	0.033719731	-2.542953623
520	Matrisome-associated	ECM Regulators	CTSA	44518783	44527459	56.04	protein_coding	CTSA	cathepsin A [Source:HGNC Symbol;Acc:9251]	20	0.94	6.491808185	3.371007963	0.006631522	0.033892632	-2.960408621
512	Matrisome-associated	ECM Regulators	CST6	65779312	65780976	63	protein_coding	CST6	cystatin E/M [Source:HGNC Symbol;Acc:2478]	11	2.39	0.58318939	3.367330868	0.00667382	0.03403649	-2.338711
208	Core matrisome	Collagens	COL1A2	94023873	94060544	37.57	protein_coding	COL1A2	collagen, type I, alpha 2 [Source:HGNC Symbol;Acc:2198]	7	1.96	11.33736723	3.36529276	0.006697383	0.034106277	-2.828194972
497	Matrisome-associated	ECM Regulators	C17orf58	65987217	65989765	49.59	protein_coding	C17orf58	chromosome 17 open reading frame 58 [Source:HGNC Symbol;Acc:27568]	17	-0.82	3.557348007	-3.344204582	0.006946263	0.03495593	-2.721042596
677	Matrisome-associated	ECM Regulators	TIMP1	47441712	47446188	53.67	protein_coding	TIMP1	TIMP metallopeptidase inhibitor 1 [Source:HGNC Symbol;Acc:11820]	X	0.85	6.508741078	3.334886306	0.007059238	0.035352983	-3.017890854
761	Matrisome-associated	Secreted Factors	CTF1	30907928	30914881	53.74	protein_coding	CTF1	cardiotrophin 1 [Source:HGNC Symbol;Acc:2499]	16	-1.27	1.04608104	-3.330949796	0.007107529	0.035509124	-2.412874206
219	Core matrisome	Collagens	COL3A1	189839046	189877472	33.8	protein_coding	COL3A1	collagen, type III, alpha 1 [Source:HGNC Symbol;Acc:2201]	2	2	11.16377982	3.325723178	0.00717217	0.035707884	-2.904341599
489	Matrisome-associated	ECM Regulators	ADAMTSL2	136397286	136440641	59.43	protein_coding	ADAMTSL2	ADAMTS-like 2 [Source:HGNC Symbol;Acc:14631]	9	1.24	3.204378869	3.317447401	0.007275756	0.036088911	-2.715638135
201	Core matrisome	Collagens	COL14A1	121072019	121384275	38.78	protein_coding	COL14A1	collagen, type XIV, alpha 1 [Source:HGNC Symbol;Acc:2191]	8	-2.01	7.052190259	-3.314743463	0.007309932	0.036181549	-3.037960521
695	Matrisome-associated	Secreted Factors	AREG	75310851	75320726	36.89	protein_coding	AREG	amphiregulin [Source:HGNC Symbol;Acc:651]	4	-2.42	0.733768182	-3.299171417	0.007509977	0.036856853	-2.442649738
146	Core matrisome	ECM Glycoproteins	SMOC2	168841831	169073984	47.25	protein_coding	SMOC2	SPARC related modular calcium binding 2 [Source:HGNC Symbol;Acc:20323]	6	-1.15	5.792839472	-3.298476129	0.007519039	0.036856853	-3.042859685
780	Matrisome-associated	Secreted Factors	EGFL7	139553308	139567130	67.31	protein_coding	EGFL7	EGF-like-domain, multiple 7 [Source:HGNC Symbol;Acc:20594]	9	-1.23	5.491498945	-3.281941443	0.007737863	0.037446125	-3.057502575
274	Core matrisome	Proteoglycans	VCAN	82767284	82878122	37.22	protein_coding	VCAN	versican [Source:HGNC Symbol;Acc:2464]	5	1.55	8.514072235	3.235873675	0.008382538	0.039441649	-3.164241893
9	Core matrisome	ECM Glycoproteins	BMPER	33944523	34195484	40.57	protein_coding	BMPER	BMP binding endothelial regulator [Source:HGNC Symbol;Acc:24154]	7	-2.65	1.453005306	-3.235415808	0.008389214	0.039453179	-2.60135698
832	Matrisome-associated	Secreted Factors	HBEGF	139712428	139726216	49.99	protein_coding	HBEGF	heparin-binding EGF-like growth factor [Source:HGNC Symbol;Acc:3059]	5	-0.96	3.822524079	-3.215433539	0.008685911	0.040280453	-2.978470359
474	Matrisome-associated	ECM Regulators	ADAMTS15	130318869	130346532	51.66	protein_coding	ADAMTS15	ADAM metallopeptidase with thrombospondin type 1 motif, 15 [Source:HGNC Symbol;Acc:16305]	11	-2.76	4.986586329	-3.21514798	0.008690228	0.040290466	-3.034335589
67	Core matrisome	ECM Glycoproteins	IGFBP2	217497551	217529159	50.33	protein_coding	IGFBP2	insulin-like growth factor binding protein 2, 36kDa [Source:HGNC Symbol;Acc:5471]	2	-1.33	5.698713602	-3.214138651	0.008705503	0.040341257	-3.176670654
190	Core matrisome	ECM Glycoproteins	WISP3	112375275	112392171	38.66	protein_coding	WISP3	WNT1 inducible signaling pathway protein 3 [Source:HGNC Symbol;Acc:12771]	6	-1.99	-1.049361788	-3.210280436	0.008764147	0.04052877	-2.454135781
50	Core matrisome	ECM Glycoproteins	FGA	155504278	155511918	40.02	protein_coding	FGA	fibrinogen alpha chain [Source:HGNC Symbol;Acc:3661]	4	-3.19	-0.657719896	-3.20010271	0.008920788	0.041003129	-2.50974721
458	Matrisome-associated	ECM Regulators	ADAM22	87563458	87832204	37.29	protein_coding	ADAM22	ADAM metallopeptidase domain 22 [Source:HGNC Symbol;Acc:201]	7	-1.46	3.082569866	-3.200218095	0.008918996	0.041003129	-2.886869381
101	Core matrisome	ECM Glycoproteins	MATN4	43922085	43937169	51.04	protein_coding	MATN4	matrilin 4 [Source:HGNC Symbol;Acc:6910]	20	2.67	-0.200545124	3.198150916	0.008951152	0.041112337	-2.649986236
894	Matrisome-associated	Secreted Factors	IL6	22765503	22771621	45.63	protein_coding	IL6	interleukin 6 (interferon, beta 2) [Source:HGNC Symbol;Acc:6018]	7	-2.94	1.692201007	-3.192151184	0.009045151	0.04140152	-2.705733294
125	Core matrisome	ECM Glycoproteins	NTNG2	135037334	135119921	55.06	protein_coding	NTNG2	netrin G2 [Source:HGNC Symbol;Acc:14288]	9	1.27	1.596034864	3.188055649	0.009109895	0.041565425	-2.721394366
175	Core matrisome	ECM Glycoproteins	VTN	26691290	26700110	58.04	protein_coding	VTN	vitronectin [Source:HGNC Symbol;Acc:12724]	17	-2.94	-1.017294354	-3.185184025	0.009155572	0.041694318	-2.464369111
715	Matrisome-associated	Secreted Factors	CBLN4	54572496	54580528	44.01	protein_coding	CBLN4	cerebellin 4 precursor [Source:HGNC Symbol;Acc:16231]	20	-2.09	0.361749961	-3.168728382	0.00942186	0.042572763	-2.628841158
728	Matrisome-associated	Secreted Factors	CCL21	34709002	34710121	59.11	protein_coding	CCL21	chemokine (C-C motif) ligand 21 [Source:HGNC Symbol;Acc:10620]	9	-2.23	1.929341889	-3.164945303	0.009484186	0.042761268	-2.841066974
705	Matrisome-associated	Secreted Factors	BMP7	55743804	55841685	49.98	protein_coding	BMP7	bone morphogenetic protein 7 [Source:HGNC Symbol;Acc:1074]	20	1.61	3.620236865	3.159630975	0.009572449	0.043034543	-3.044799876
549	Matrisome-associated	ECM Regulators	HABP2	115310596	115349361	46.71	protein_coding	HABP2	hyaluronan binding protein 2 [Source:HGNC Symbol;Acc:4798]	10	-2.9	-1.732507037	-3.124981895	0.01016879	0.044686672	-2.531725744
671	Matrisome-associated	ECM Regulators	TGM2	36756863	36794980	52.95	protein_coding	TGM2	transglutaminase 2 [Source:HGNC Symbol;Acc:11778]	20	1.07	6.26369732	3.113695679	0.010371088	0.045262929	-3.388093822
563	Matrisome-associated	ECM Regulators	ITIH3	52828784	52843025	55.72	protein_coding	ITIH3	inter-alpha-trypsin inhibitor heavy chain 3 [Source:HGNC Symbol;Acc:6168]	3	-2.34	-0.236456876	-3.057788667	0.011435143	0.048107974	-2.723210365
616	Matrisome-associated	ECM Regulators	PCSK5	78505560	78977255	40.14	protein_coding	PCSK5	proprotein convertase subtilisin/kexin type 5 [Source:HGNC Symbol;Acc:8747]	9	-1.49	4.4010615	-3.054609578	0.011498878	0.04827817	-3.323630664
397	Matrisome-associated	ECM-affiliated Proteins	PARM1	75858305	75975325	40.47	protein_coding	PARM1	prostate androgen-regulated mucin-like protein 1 [Source:HGNC Symbol;Acc:24536]	4	-1.18	5.009296923	-3.048167733	0.01162913	0.048645929	-3.422194718
301	Matrisome-associated	ECM-affiliated Proteins	C1QTNF7	15341442	15447790	40.65	protein_coding	C1QTNF7	C1q and tumor necrosis factor related protein 7 [Source:HGNC Symbol;Acc:14342]	4	-2.18	0.184739188	-3.019462987	0.012227956	0.050476806	-2.828955443
159	Core matrisome	ECM Glycoproteins	TGFBI	135364584	135399507	48.98	protein_coding	TGFBI	transforming growth factor, beta-induced, 68kDa [Source:HGNC Symbol;Acc:11771]	5	1.11	7.240028168	3.008776598	0.012458784	0.051094882	-3.591414707
998	Matrisome-associated	Secreted Factors	VEGFA	43737921	43754224	56.4	protein_coding	VEGFA	vascular endothelial growth factor A [Source:HGNC Symbol;Acc:12680]	6	1.11	8.041444777	2.9752504	0.013211963	0.053072361	-3.635781636
637	Matrisome-associated	ECM Regulators	SERPINA5	95027779	95059457	49.18	protein_coding	SERPINA5	serpin peptidase inhibitor, clade A (alpha-1 antiproteinase, antitrypsin), member 5 [Source:HGNC Symbol;Acc:8723]	14	-2.25	2.520679723	-2.974671449	0.013225366	0.053107676	-3.213792122
680	Matrisome-associated	ECM Regulators	TIMP4	12194551	12200851	48.98	protein_coding	TIMP4	TIMP metallopeptidase inhibitor 4 [Source:HGNC Symbol;Acc:11823]	3	-3.3	1.735559441	-2.964778788	0.013456518	0.053650826	-3.083212171
374	Matrisome-associated	ECM-affiliated Proteins	LMAN1	56995055	57027194	37.33	protein_coding	LMAN1	lectin, mannose-binding, 1 [Source:HGNC Symbol;Acc:6631]	18	0.42	7.265933659	2.960681541	0.013553445	0.053899187	-3.684454913
275	Matrisome-associated	ECM-affiliated Proteins	ANXA1	75766673	75785309	34.74	protein_coding	ANXA1	annexin A1 [Source:HGNC Symbol;Acc:533]	9	-1.22	8.111763048	-2.960235053	0.01356405	0.053929707	-3.660435388
726	Matrisome-associated	Secreted Factors	CCL2	32582304	32584222	45.49	protein_coding	CCL2	chemokine (C-C motif) ligand 2 [Source:HGNC Symbol;Acc:10618]	17	-1.64	3.564056986	-2.949554864	0.013820236	0.054610632	-3.403117122
681	Matrisome-associated	ECM Regulators	TLL1	166794410	167025047	35.72	protein_coding	TLL1	tolloid-like 1 [Source:HGNC Symbol;Acc:11843]	4	-1.63	2.931808942	-2.945333972	0.013922823	0.054820151	-3.299937413
391	Matrisome-associated	ECM-affiliated Proteins	MUC5B	1244296	1283406	65.56	protein_coding	MUC5B	mucin 5B, oligomeric mucus/gel-forming [Source:HGNC Symbol;Acc:7516]	11	2.25	5.75438127	2.94473233	0.013937508	0.054854156	-3.600393234
31	Core matrisome	ECM Glycoproteins	ECM2	95256365	95298937	38.87	protein_coding	ECM2	extracellular matrix protein 2, female organ and adipocyte specific [Source:HGNC Symbol;Acc:3154]	9	-1.54	4.65501849	-2.928949842	0.014328366	0.055792792	-3.581862913
307	Matrisome-associated	ECM-affiliated Proteins	CLEC11A	51226586	51228974	66.39	protein_coding	CLEC11A	C-type lectin domain family 11, member A [Source:HGNC Symbol;Acc:10576]	19	1.13	4.021868257	2.919692426	0.014562751	0.056317947	-3.529736349
556	Matrisome-associated	ECM Regulators	HTRA4	38831683	38846181	45.93	protein_coding	HTRA4	HtrA serine peptidase 4 [Source:HGNC Symbol;Acc:26909]	8	1.39	0.303522113	2.917255051	0.014625102	0.056487059	-3.0365132
241	Core matrisome	Proteoglycans	ASPN	95218487	95244788	38.34	protein_coding	ASPN	asporin [Source:HGNC Symbol;Acc:14872]	9	1.98	3.96120345	2.910037251	0.014811323	0.056925594	-3.52084476
921	Matrisome-associated	Secreted Factors	MEGF9	123363091	123476748	38.18	protein_coding	MEGF9	multiple EGF-like-domains 9 [Source:HGNC Symbol;Acc:3234]	9	-0.83	6.396724603	-2.902989829	0.014995453	0.057467696	-3.77328424
735	Matrisome-associated	Secreted Factors	CCL28	43376747	43412493	41.26	protein_coding	CCL28	chemokine (C-C motif) ligand 28 [Source:HGNC Symbol;Acc:17700]	5	-2.24	5.77406947	-2.878061099	0.015665458	0.05922114	-3.712294811
1012	Matrisome-associated	Secreted Factors	WNT2B	113009163	113072787	44.59	protein_coding	WNT2B	wingless-type MMTV integration site family, member 2B [Source:HGNC Symbol;Acc:12781]	1	-1.04	2.069272441	-2.868370293	0.015933972	0.059920846	-3.324348286
988	Matrisome-associated	Secreted Factors	TNFSF12	7452208	7464925	54.99	protein_coding	TNFSF12	tumor necrosis factor (ligand) superfamily, member 12 [Source:HGNC Symbol;Acc:11927]	17	-1.15	1.812768967	-2.858058291	0.016224779	0.060731436	-3.304630487
608	Matrisome-associated	ECM Regulators	OGFOD2	123459127	123464590	59.54	protein_coding	OGFOD2	2-oxoglutarate and iron-dependent oxygenase domain containing 2 [Source:HGNC Symbol;Acc:25823]	12	0.91	0.086339867	2.847909389	0.016516191	0.061425144	-3.121382318
354	Matrisome-associated	ECM-affiliated Proteins	GPC6	93879095	95059655	37.15	protein_coding	GPC6	glypican 6 [Source:HGNC Symbol;Acc:4454]	13	1.36	4.057404309	2.832155255	0.016978994	0.062714143	-3.680062708
246	Core matrisome	Proteoglycans	DCN	91539025	91576900	34.59	protein_coding	DCN	decorin [Source:HGNC Symbol;Acc:2705]	12	-1.3	8.996448037	-2.830048749	0.017041854	0.062816101	-3.856485672
952	Matrisome-associated	Secreted Factors	S100A13	153591263	153606568	50.98	protein_coding	S100A13	S100 calcium binding protein A13 [Source:HGNC Symbol;Acc:10490]	1	0.78	1.439106594	2.819551899	0.017358587	0.063514403	-3.330015223
766	Matrisome-associated	Secreted Factors	CXCL12	44793038	44881941	47.54	protein_coding	CXCL12	chemokine (C-X-C motif) ligand 12 [Source:HGNC Symbol;Acc:10672]	10	-1.36	6.986335272	-2.813321363	0.017549371	0.064023151	-3.935136428
22	Core matrisome	ECM Glycoproteins	CTGF	132269316	132272513	52.28	protein_coding	CTGF	connective tissue growth factor [Source:HGNC Symbol;Acc:2500]	6	-0.93	8.768326525	-2.808906091	0.017685842	0.064373119	-3.903052863
87	Core matrisome	ECM Glycoproteins	LAMC2	183155373	183214035	43.28	protein_coding	LAMC2	laminin, gamma 2 [Source:HGNC Symbol;Acc:6493]	1	-2.19	5.73259838	-2.803190363	0.017864087	0.06482935	-3.823722906
1020	Matrisome-associated	Secreted Factors	WNT7B	46316242	46373009	60.2	protein_coding	WNT7B	wingless-type MMTV integration site family, member 7B [Source:HGNC Symbol;Acc:12787]	22	1.25	3.253348669	2.797265094	0.018050767	0.065265844	-3.655264839
259	Core matrisome	Proteoglycans	NCAN	19322782	19363042	51.55	protein_coding	NCAN	neurocan [Source:HGNC Symbol;Acc:2465]	19	2.15	-2.117176364	2.785859993	0.018415609	0.066111398	-3.208048836
529	Matrisome-associated	ECM Regulators	CTSL	90340434	90346308	46.28	protein_coding	CTSL	cathepsin L [Source:HGNC Symbol;Acc:2537]	9	1.07	5.320019116	2.778391218	0.018658518	0.06668858	-3.930824781
264	Core matrisome	Proteoglycans	PODN	53527854	53551174	55.94	protein_coding	PODN	podocan [Source:HGNC Symbol;Acc:23174]	1	-1.27	5.580059715	-2.777595442	0.018684588	0.066710045	-3.939321685
682	Matrisome-associated	ECM Regulators	TLL2	98124363	98273675	46.43	protein_coding	TLL2	tolloid-like 2 [Source:HGNC Symbol;Acc:11844]	10	1.51	-0.956696861	2.775327698	0.018759079	0.066851645	-3.151235094
1005	Matrisome-associated	Secreted Factors	WIF1	65444406	65515346	38.31	protein_coding	WIF1	WNT inhibitory factor 1 [Source:HGNC Symbol;Acc:18081]	12	-2.82	2.583487232	-2.774394652	0.018789814	0.066914526	-3.528453127
485	Matrisome-associated	ECM Regulators	ADAMTS7	79051545	79103773	56.03	protein_coding	ADAMTS7	ADAM metallopeptidase with thrombospondin type 1 motif, 7 [Source:HGNC Symbol;Acc:223]	15	1.22	4.345270133	2.77265467	0.018847264	0.067030283	-3.825346354
14	Core matrisome	ECM Glycoproteins	COCH	31343720	31364271	39.92	protein_coding	COCH	cochlin [Source:HGNC Symbol;Acc:2180]	14	1.91	1.154270831	2.768258196	0.018993209	0.067356282	-3.427173935
434	Matrisome-associated	ECM-affiliated Proteins	SEMA6A	115779312	115910630	40.58	protein_coding	SEMA6A	sema domain, transmembrane domain (TM), and cytoplasmic domain, (semaphorin) 6A [Source:HGNC Symbol;Acc:10738]	5	-1.88	5.091814185	-2.758562435	0.019319074	0.068136678	-3.883236876
298	Matrisome-associated	ECM-affiliated Proteins	C1QTNF4	47611216	47616211	59.43	protein_coding	C1QTNF4	C1q and tumor necrosis factor related protein 4 [Source:HGNC Symbol;Acc:14346]	11	-1.84	-0.34089291	-2.721886974	0.020603002	0.071266079	-3.283306284
355	Matrisome-associated	ECM-affiliated Proteins	GREM1	33010175	33026870	43.51	protein_coding	GREM1	gremlin 1, DAN family BMP antagonist [Source:HGNC Symbol;Acc:2001]	15	1.67	4.485367675	2.718846737	0.02071318	0.071517355	-3.91669957
33	Core matrisome	ECM Glycoproteins	EFEMP1	56093102	56151274	37.96	protein_coding	EFEMP1	EGF containing fibulin-like extracellular matrix protein 1 [Source:HGNC Symbol;Acc:3218]	2	-1.63	5.976143158	-2.714320876	0.020878284	0.071851119	-4.0636364
537	Matrisome-associated	ECM Regulators	EGLN3	34393437	34931980	41.68	protein_coding	EGLN3	egl-9 family hypoxia-inducible factor 3 [Source:HGNC Symbol;Acc:14661]	14	1.25	4.78338597	2.712337651	0.020951045	0.072066403	-3.97978634
559	Matrisome-associated	ECM Regulators	HYAL3	50330262	50336899	58.89	protein_coding	HYAL3	hyaluronoglucosaminidase 3 [Source:HGNC Symbol;Acc:5322]	3	0.92	1.36727716	2.710577703	0.021015826	0.072211693	-3.509793759
450	Matrisome-associated	ECM Regulators	ADAM12	127700950	128077024	43.11	protein_coding	ADAM12	ADAM metallopeptidase domain 12 [Source:HGNC Symbol;Acc:190]	10	1.37	6.024846205	2.706920136	0.021151095	0.072489758	-4.095775275
195	Core matrisome	ECM Glycoproteins	ZPLD1	101818088	102198685	36.71	protein_coding	ZPLD1	zona pellucida-like domain containing 1 [Source:HGNC Symbol;Acc:27022]	3	1.25	-0.979311763	2.704367038	0.02124603	0.072668426	-3.270245
435	Matrisome-associated	ECM-affiliated Proteins	SEMA6B	4542600	4559820	57.85	protein_coding	SEMA6B	sema domain, transmembrane domain (TM), and cytoplasmic domain, (semaphorin) 6B [Source:HGNC Symbol;Acc:10739]	19	-1.1	4.487356736	-2.699193198	0.021439719	0.073250412	-3.971598273
953	Matrisome-associated	Secreted Factors	S100A14	153586731	153589462	57.25	protein_coding	S100A14	S100 calcium binding protein A14 [Source:HGNC Symbol;Acc:18901]	1	1.91	4.11851258	2.690448417	0.021771095	0.074097905	-3.993876511
407	Matrisome-associated	ECM-affiliated Proteins	PLXNC1	94542499	94701451	43.75	protein_coding	PLXNC1	plexin C1 [Source:HGNC Symbol;Acc:9106]	12	0.83	5.882970013	2.673281963	0.022436495	0.075700371	-4.154337744
371	Matrisome-associated	ECM-affiliated Proteins	LGALS9	25956824	25976586	52.27	protein_coding	LGALS9	lectin, galactoside-binding, soluble, 9 [Source:HGNC Symbol;Acc:6570]	17	0.83	4.671150097	2.669756372	0.022575636	0.076032461	-4.051612149
946	Matrisome-associated	Secreted Factors	PTN	136912088	137028611	38.25	protein_coding	PTN	pleiotrophin [Source:HGNC Symbol;Acc:9630]	7	-2.77	4.124779013	-2.667574683	0.022662167	0.076210328	-3.877886033
100	Core matrisome	ECM Glycoproteins	MATN3	20191872	20212455	42.6	protein_coding	MATN3	matrilin 3 [Source:HGNC Symbol;Acc:6909]	2	1.16	2.394417694	2.659973287	0.022966241	0.076851275	-3.734937584
193	Core matrisome	ECM Glycoproteins	ZP3	76026835	76071388	50.47	protein_coding	ZP3	zona pellucida glycoprotein 3 (sperm receptor) [Source:HGNC Symbol;Acc:13189]	7	1.17	2.25042748	2.659428149	0.022988202	0.076881211	-3.70762086
1013	Matrisome-associated	Secreted Factors	WNT3	44839872	44910520	53.82	protein_coding	WNT3	wingless-type MMTV integration site family, member 3 [Source:HGNC Symbol;Acc:12782]	17	-1.23	1.652048862	-2.653457102	0.023230126	0.077377339	-3.629556321
981	Matrisome-associated	Secreted Factors	TGFB1	41807492	41859816	53.13	protein_coding	TGFB1	transforming growth factor, beta 1 [Source:HGNC Symbol;Acc:11766]	19	0.7	5.767443688	2.651311637	0.023317668	0.07755253	-4.190567336
137	Core matrisome	ECM Glycoproteins	RSPO1	38076951	38100595	52.57	protein_coding	RSPO1	R-spondin 1 [Source:HGNC Symbol;Acc:21679]	1	-2.16	1.348642473	-2.650076853	0.0233682	0.077661798	-3.585404732
15	Core matrisome	ECM Glycoproteins	COLQ	15491640	15563258	46.58	protein_coding	COLQ	collagen-like tail subunit (single strand of homotrimer) of asymmetric acetylcholinesterase [Source:HGNC Symbol;Acc:2226]	3	-0.75	1.610649565	-2.641661615	0.023715487	0.07845646	-3.648986706
35	Core matrisome	ECM Glycoproteins	EGFLAM	38258511	38465123	42.6	protein_coding	EGFLAM	EGF-like, fibronectin type III and laminin G domains [Source:HGNC Symbol;Acc:26810]	5	-1.14	4.464736303	-2.634149739	0.024029816	0.079286989	-4.074666658
418	Matrisome-associated	ECM-affiliated Proteins	SDC4	43953928	43977064	49.94	protein_coding	SDC4	syndecan 4 [Source:HGNC Symbol;Acc:10661]	20	-1.17	7.727009479	-2.631386416	0.024146481	0.079572179	-4.240474901
362	Matrisome-associated	ECM-affiliated Proteins	LGALS12	63273556	63284246	52.28	protein_coding	LGALS12	lectin, galactoside-binding, soluble, 12 [Source:HGNC Symbol;Acc:15788]	11	-2.97	0.285385702	-2.623288401	0.024491618	0.080553182	-3.506616834
793	Matrisome-associated	Secreted Factors	FGF17	21899909	21906320	60.37	protein_coding	FGF17	fibroblast growth factor 17 [Source:HGNC Symbol;Acc:3673]	8	-1.71	-1.669476651	-2.613224972	0.024927339	0.081612563	-3.329222767
746	Matrisome-associated	Secreted Factors	CHRD	184097861	184108524	59.37	protein_coding	CHRD	chordin [Source:HGNC Symbol;Acc:1949]	3	-1.12	3.881612935	-2.577911601	0.026517897	0.085240522	-4.08021667
30	Core matrisome	ECM Glycoproteins	ECM1	150480538	150486265	55.19	protein_coding	ECM1	extracellular matrix protein 1 [Source:HGNC Symbol;Acc:3153]	1	1.42	4.257754038	2.565654713	0.027093089	0.086548656	-4.167582983
916	Matrisome-associated	Secreted Factors	MDK	46402306	46405375	66.35	protein_coding	MDK	midkine (neurite growth-promoting factor 2) [Source:HGNC Symbol;Acc:6972]	11	0.68	5.921862338	2.563697296	0.027186081	0.086771503	-4.332324849
685	Matrisome-associated	Secreted Factors	ANGPT1	108261721	108510283	36.05	protein_coding	ANGPT1	angiopoietin 1 [Source:HGNC Symbol;Acc:484]	8	-1.13	2.92033405	-2.550515838	0.027820551	0.08811886	-4.000061461
277	Matrisome-associated	ECM-affiliated Proteins	ANXA11	81910645	81965328	50.39	protein_coding	ANXA11	annexin A11 [Source:HGNC Symbol;Acc:535]	10	-0.61	7.186576474	-2.548609365	0.027913518	0.088308477	-4.397736483
325	Matrisome-associated	ECM-affiliated Proteins	CLEC4C	7882011	7904201	45.19	protein_coding	CLEC4C	C-type lectin domain family 4, member C [Source:HGNC Symbol;Acc:13258]	12	1.79	-2.006461883	2.51459316	0.029624668	0.092206778	-3.489252829
576	Matrisome-associated	ECM Regulators	LOXL3	74759541	74782817	50.8	protein_coding	LOXL3	lysyl oxidase-like 3 [Source:HGNC Symbol;Acc:13869]	2	1.07	3.56350117	2.492035567	0.030815897	0.094917843	-4.189449565
490	Matrisome-associated	ECM Regulators	ADAMTSL3	84322838	84708594	39.81	protein_coding	ADAMTSL3	ADAMTS-like 3 [Source:HGNC Symbol;Acc:14633]	15	-0.84	3.786718593	-2.474816044	0.031756781	0.0970476	-4.251528294
579	Matrisome-associated	ECM Regulators	MASP1	186935942	187009810	45.08	protein_coding	MASP1	mannan-binding lectin serine peptidase 1 (C4/C2 activating component of Ra-reactive factor) [Source:HGNC Symbol;Acc:6901]	3	-3.42	0.022470065	-2.473147483	0.031849436	0.097235282	-3.668927637
404	Matrisome-associated	ECM-affiliated Proteins	PLXNB1	48445261	48471594	59.8	protein_coding	PLXNB1	plexin B1 [Source:HGNC Symbol;Acc:9103]	3	-0.57	7.553892916	-2.47301222	0.031856959	0.097242352	-4.519999708
601	Matrisome-associated	ECM Regulators	MMP28	34092876	34122655	49.13	protein_coding	MMP28	Homo sapiens matrix metallopeptidase 28 (MMP28), transcript variant 1, mRNA. [Source:RefSeq mRNA;Acc:NM_024302]	HG385_PATCH	-1.5	2.390738374	-2.461197265	0.032520825	0.098704112	-4.052154285
65	Core matrisome	ECM Glycoproteins	IGFALS	1840414	1844972	68.39	protein_coding	IGFALS	insulin-like growth factor binding protein, acid labile subunit [Source:HGNC Symbol;Acc:5468]	16	-2.04	-0.711411707	-2.458575899	0.032669943	0.098995812	-3.65607927
651	Matrisome-associated	ECM Regulators	SERPINB7	61420169	61472604	37.32	protein_coding	SERPINB7	serpin peptidase inhibitor, clade B (ovalbumin), member 7 [Source:HGNC Symbol;Acc:13902]	18	2.22	-1.712284963	2.457449106	0.032734248	0.099129489	-3.647024308
882	Matrisome-associated	Secreted Factors	IL1RN	113864791	113891593	46.04	protein_coding	IL1RN	interleukin 1 receptor antagonist [Source:HGNC Symbol;Acc:6000]	2	1.02	1.941254082	2.453605959	0.032954504	0.099502887	-4.035217412
835	Matrisome-associated	Secreted Factors	HGF	81328322	81399754	34.42	protein_coding	HGF	hepatocyte growth factor (hepapoietin A; scatter factor) [Source:HGNC Symbol;Acc:4893]	7	-1.25	3.347783877	-2.445392771	0.033430089	0.100483972	-4.218219921
820	Matrisome-associated	Secreted Factors	GDF10	47795834	47808995	52.67	protein_coding	GDF10	growth differentiation factor 10 [Source:HGNC Symbol;Acc:4215]	HG1211_PATCH	-2.72	1.072146827	-2.445088705	0.033447825	0.100521101	-3.855977621
3	Core matrisome	ECM Glycoproteins	AEBP1	44143960	44154161	62.7	protein_coding	AEBP1	AE binding protein 1 [Source:HGNC Symbol;Acc:303]	7	1.16	8.728613045	2.427487746	0.034490281	0.102711848	-4.558639049
815	Matrisome-associated	Secreted Factors	FRZB	183698002	183731890	36.86	protein_coding	FRZB	frizzled-related protein [Source:HGNC Symbol;Acc:3959]	2	-1.3	3.789991444	-2.421253262	0.034867098	0.103487453	-4.324234342
405	Matrisome-associated	ECM-affiliated Proteins	PLXNB2	50713408	50746056	64.97	protein_coding	PLXNB2	plexin B2 [Source:HGNC Symbol;Acc:9104]	22	0.42	9.196779199	2.414794971	0.035261682	0.104244407	-4.56253187
420	Matrisome-associated	ECM-affiliated Proteins	SEMA3B	50304990	50314977	60.7	processed_transcript	SEMA3B	sema domain, immunoglobulin domain (Ig), short basic domain, secreted, (semaphorin) 3B [Source:HGNC Symbol;Acc:10724]	3	-1.53	4.78175132	-2.405573649	0.035832647	0.105481508	-4.480908636
741	Matrisome-associated	Secreted Factors	CCL5	34198510	34207812	46	protein_coding	CCL5	chemokine (C-C motif) ligand 5 [Source:HGNC Symbol;Acc:10632]	HG385_PATCH	1.08	4.453918722	2.398379295	0.036284362	0.106375269	-4.468664201
875	Matrisome-associated	Secreted Factors	IL1B	113587328	113594480	45.41	protein_coding	IL1B	interleukin 1, beta [Source:HGNC Symbol;Acc:5992]	2	-1.1	1.454885649	-2.396989453	0.036372265	0.106570546	-4.068132298
691	Matrisome-associated	Secreted Factors	ANGPTL4	8428173	8439257	55.64	protein_coding	ANGPTL4	angiopoietin-like 4 [Source:HGNC Symbol;Acc:16039]	19	-1.05	4.971229628	-2.395009138	0.036497871	0.106707432	-4.547676798
77	Core matrisome	ECM Glycoproteins	LAMA1	6941743	7117813	43.14	protein_coding	LAMA1	laminin, alpha 1 [Source:HGNC Symbol;Acc:6481]	18	-1.15	4.34157516	-2.388411547	0.036919399	0.107518882	-4.469619072
239	Core matrisome	Collagens	COL9A3	61447596	61472511	61.84	protein_coding	COL9A3	collagen, type IX, alpha 3 [Source:HGNC Symbol;Acc:2219]	20	1.66	4.083242742	2.380005454	0.037463352	0.108654775	-4.45042268
131	Core matrisome	ECM Glycoproteins	PCOLCE2	142534764	142608045	40.92	protein_coding	PCOLCE2	procollagen C-endopeptidase enhancer 2 [Source:HGNC Symbol;Acc:8739]	3	-2.4	2.001020776	-2.373884093	0.037864364	0.109426958	-4.152438012
915	Matrisome-associated	Secreted Factors	LTB	31548302	31550299	61.61	protein_coding	LTB	lymphotoxin beta (TNF superfamily, member 3) [Source:HGNC Symbol;Acc:6711]	6	1.29	2.262094324	2.371117042	0.038047003	0.109818822	-4.253771521
1009	Matrisome-associated	Secreted Factors	WNT11	75897369	75921780	57.84	protein_coding	WNT11	wingless-type MMTV integration site family, member 11 [Source:HGNC Symbol;Acc:12776]	11	-1.55	2.937153678	-2.368219342	0.038239184	0.110101258	-4.287670626
145	Core matrisome	ECM Glycoproteins	SMOC1	70320848	70499083	45.43	protein_coding	SMOC1	SPARC related modular calcium binding 1 [Source:HGNC Symbol;Acc:20318]	14	1.49	3.108553066	2.339727279	0.040179798	0.114108652	-4.388122011
709	Matrisome-associated	Secreted Factors	BRINP3	190066792	190446759	33.22	protein_coding	BRINP3	bone morphogenetic protein/retinoic acid inducible neural-specific 3 [Source:HGNC Symbol;Acc:22393]	1	1.45	0.079153862	2.322777365	0.041379276	0.116449365	-4.169768968
857	Matrisome-associated	Secreted Factors	IGF1	102789645	102874423	39.66	protein_coding	IGF1	insulin-like growth factor 1 (somatomedin C) [Source:HGNC Symbol;Acc:5464]	12	-1.55	5.079113219	-2.312647152	0.042112647	0.117891703	-4.678559875
392	Matrisome-associated	ECM-affiliated Proteins	MUC6	1012821	1036706	63.41	protein_coding	MUC6	mucin 6, oligomeric mucus/gel-forming [Source:HGNC Symbol;Acc:7517]	11	-2.59	0.719199397	-2.300157657	0.043034152	0.11973522	-4.100200673
266	Core matrisome	Proteoglycans	PRELP	203444956	203460480	50	protein_coding	PRELP	proline/arginine-rich end leucine-rich repeat protein [Source:HGNC Symbol;Acc:9357]	1	-1.4	5.439597567	-2.298351784	0.043168998	0.119949567	-4.742208668
344	Matrisome-associated	ECM-affiliated Proteins	FCN2	137772654	137779924	56.64	protein_coding	FCN2	ficolin (collagen/fibrinogen domain containing lectin) 2 [Source:HGNC Symbol;Acc:3624]	9	-1.64	-1.026077789	-2.289943119	0.043802278	0.121042844	-3.945581276
932	Matrisome-associated	Secreted Factors	NTF3	5541278	5630702	46.64	protein_coding	NTF3	neurotrophin 3 [Source:HGNC Symbol;Acc:8023]	12	-1.43	0.026743495	-2.273432619	0.045071947	0.123473465	-4.060199396
180	Core matrisome	ECM Glycoproteins	VWA5A	123986069	124018428	39.29	protein_coding	VWA5A	von Willebrand factor A domain containing 5A [Source:HGNC Symbol;Acc:6658]	11	-0.81	5.233214257	-2.27267104	0.045131362	0.123563402	-4.770670745
982	Matrisome-associated	Secreted Factors	TGFB2	218519577	218617961	41.85	protein_coding	TGFB2	transforming growth factor, beta 2 [Source:HGNC Symbol;Acc:11768]	1	-0.7	3.960126913	-2.263396686	0.045860998	0.124862521	-4.646932368
90	Core matrisome	ECM Glycoproteins	LGI2	25000469	25032501	44.04	protein_coding	LGI2	leucine-rich repeat LGI family, member 2 [Source:HGNC Symbol;Acc:18710]	4	1.3	1.666052783	2.261102317	0.04604325	0.125288895	-4.284455262
176	Core matrisome	ECM Glycoproteins	VWA1	1370241	1378262	66.36	protein_coding	VWA1	von Willebrand factor A domain containing 1 [Source:HGNC Symbol;Acc:30910]	1	0.38	6.862584641	2.243961327	0.047427084	0.127825198	-4.910119833
308	Matrisome-associated	ECM-affiliated Proteins	CLEC12A	10103915	10148293	39.56	protein_coding	CLEC12A	C-type lectin domain family 12, member A [Source:HGNC Symbol;Acc:31713]	12	1.05	0.580568621	2.227222269	0.048817051	0.130553978	-4.207621147
416	Matrisome-associated	ECM-affiliated Proteins	SDC2	97505579	97624000	41.4	protein_coding	SDC2	syndecan 2 [Source:HGNC Symbol;Acc:10659]	8	-0.73	5.964950428	-2.217397007	0.049651063	0.132254115	-4.931507852
142	Core matrisome	ECM Glycoproteins	SLIT1	98757795	98945677	50.45	protein_coding	SLIT1	slit homolog 1 (Drosophila) [Source:HGNC Symbol;Acc:11085]	10	-0.78	0.680074472	-2.205841067	0.050649492	0.133977232	-4.239354164
755	Matrisome-associated	Secreted Factors	CSF1	110452864	110473614	54.81	protein_coding	CSF1	colony stimulating factor 1 (macrophage) [Source:HGNC Symbol;Acc:2432]	1	-0.59	6.476017915	-2.2049041	0.050731284	0.134082762	-4.968776092
41	Core matrisome	ECM Glycoproteins	EMILIN3	39988606	39995467	62.66	protein_coding	EMILIN3	elastin microfibril interfacer 3 [Source:HGNC Symbol;Acc:16123]	20	-1.9	1.449117169	-2.20098134	0.051075098	0.13464532	-4.3466712
995	Matrisome-associated	Secreted Factors	TNFSF8	117656003	117692697	42.49	protein_coding	TNFSF8	tumor necrosis factor (ligand) superfamily, member 8 [Source:HGNC Symbol;Acc:11938]	9	0.76	1.704150702	2.191161896	0.05194555	0.136047354	-4.418386879
484	Matrisome-associated	ECM Regulators	ADAMTS6	64444563	64777747	35.91	protein_coding	ADAMTS6	ADAM metallopeptidase with thrombospondin type 1 motif, 6 [Source:HGNC Symbol;Acc:222]	5	0.97	2.447834967	2.1902153	0.052030209	0.136156751	-4.507377361
574	Matrisome-associated	ECM Regulators	LOXL1	74218330	74244478	55.02	protein_coding	LOXL1	lysyl oxidase-like 1 [Source:HGNC Symbol;Acc:6665]	15	0.96	4.761956942	2.189272705	0.052114641	0.136289163	-4.871827488
357	Matrisome-associated	ECM-affiliated Proteins	HPX	6452279	6463847	47.81	protein_coding	HPX	hemopexin [Source:HGNC Symbol;Acc:5171]	11	-0.99	2.243560932	-2.178095929	0.05312584	0.138063606	-4.51381693
295	Matrisome-associated	ECM-affiliated Proteins	C1QTNF1	77018896	77045870	54.12	protein_coding	C1QTNF1	C1q and tumor necrosis factor related protein 1 [Source:HGNC Symbol;Acc:14324]	17	-1.02	5.362672119	-2.159334247	0.054865582	0.141345668	-4.973093596
258	Core matrisome	Proteoglycans	LUM	91496406	91505608	35.52	protein_coding	LUM	lumican [Source:HGNC Symbol;Acc:6724]	12	1.03	7.747578117	2.153084613	0.055457086	0.142359622	-5.042598635
398	Matrisome-associated	ECM-affiliated Proteins	PLXDC1	37219556	37310647	50.87	protein_coding	PLXDC1	plexin domain containing 1 [Source:HGNC Symbol;Acc:20945]	17	-0.65	4.826696657	-2.151076815	0.055648404	0.142575654	-4.945929484
281	Matrisome-associated	ECM-affiliated Proteins	ANXA4	69871557	70053596	41.93	protein_coding	ANXA4	annexin A4 [Source:HGNC Symbol;Acc:542]	2	0.37	5.790515599	2.142550484	0.056467891	0.143944563	-5.051013341
679	Matrisome-associated	ECM Regulators	TIMP3	33197687	33259030	47.17	protein_coding	TIMP3	TIMP metallopeptidase inhibitor 3 [Source:HGNC Symbol;Acc:11822]	22	-1.24	9.358767505	-2.140744308	0.056642957	0.144127786	-5.008178714
141	Core matrisome	ECM Glycoproteins	SBSPON	73976775	74036323	42.54	protein_coding	SBSPON	somatomedin B and thrombospondin, type 1 domain containing [Source:HGNC Symbol;Acc:30362]	8	-1.52	3.296620966	-2.136957598	0.05701167	0.144856183	-4.719765243
479	Matrisome-associated	ECM Regulators	ADAMTS2	178537852	178772431	53.87	protein_coding	ADAMTS2	ADAM metallopeptidase with thrombospondin type 1 motif, 2 [Source:HGNC Symbol;Acc:218]	5	0.96	6.584093431	2.136833335	0.057023809	0.144867314	-5.078986282
155	Core matrisome	ECM Glycoproteins	SSPO	149473131	149531068	61.01	processed_transcript	SSPO	SCO-spondin [Source:HGNC Symbol;Acc:21998]	7	0.67	4.61607888	2.13427754	0.057274009	0.145285536	-4.947896928
536	Matrisome-associated	ECM Regulators	EGLN2	41304901	41314338	59.14	protein_coding	EGLN2	egl-9 family hypoxia-inducible factor 2 [Source:HGNC Symbol;Acc:14660]	19	-0.47	3.648614589	-2.12677094	0.058014926	0.146691739	-4.80303044
283	Matrisome-associated	ECM-affiliated Proteins	ANXA6	150480273	150537443	49.02	protein_coding	ANXA6	annexin A6 [Source:HGNC Symbol;Acc:544]	5	-0.79	7.342714	-2.124914115	0.058199601	0.147020782	-5.100489531
256	Core matrisome	Proteoglycans	IMPG2	100941390	101039404	37.6	protein_coding	IMPG2	interphotoreceptor matrix proteoglycan 2 [Source:HGNC Symbol;Acc:18362]	3	0.8	0.554241434	2.100823163	0.060646851	0.151442415	-4.392782346
327	Matrisome-associated	ECM-affiliated Proteins	CLEC4E	8685901	8693559	39.78	protein_coding	CLEC4E	C-type lectin domain family 4, member E [Source:HGNC Symbol;Acc:14555]	12	1.1	0.586082659	2.097354783	0.061007127	0.152034631	-4.44317863
663	Matrisome-associated	ECM Regulators	SERPINI1	167453031	167543356	36.84	protein_coding	SERPINI1	serpin peptidase inhibitor, clade I (neuroserpin), member 1 [Source:HGNC Symbol;Acc:8943]	3	-0.76	2.645865722	-2.092456639	0.061519377	0.152877494	-4.692220788
222	Core matrisome	Collagens	COL4A3	228029281	228179508	39.87	protein_coding	COL4A3	collagen, type IV, alpha 3 (Goodpasture antigen) [Source:HGNC Symbol;Acc:2204]	2	-0.68	2.236985773	-2.089637289	0.061816073	0.153451436	-4.650409032
120	Core matrisome	ECM Glycoproteins	NTN1	8924859	9147317	49.77	protein_coding	NTN1	netrin 1 [Source:HGNC Symbol;Acc:8029]	17	-0.99	4.178982061	-2.086340782	0.062164702	0.154009791	-4.945345503
32	Core matrisome	ECM Glycoproteins	EDIL3	83236373	83680611	35.46	protein_coding	EDIL3	EGF-like repeats and discoidin I-like domains 3 [Source:HGNC Symbol;Acc:3173]	5	0.88	4.588823594	2.073530737	0.063537212	0.156393493	-5.035776831
696	Matrisome-associated	Secreted Factors	ARTN	44398992	44402913	63.77	protein_coding	ARTN	artemin [Source:HGNC Symbol;Acc:727]	1	1.05	0.964422989	2.066602173	0.06429146	0.157751019	-4.517558381
531	Matrisome-associated	ECM Regulators	CTSS	150702672	150738433	39.39	protein_coding	CTSS	cathepsin S [Source:HGNC Symbol;Acc:2545]	1	0.89	6.34788316	2.050556589	0.066070807	0.160452969	-5.204202591
635	Matrisome-associated	ECM Regulators	SERPINA3	95078714	95090392	50.89	protein_coding	SERPINA3	serpin peptidase inhibitor, clade A (alpha-1 antiproteinase, antitrypsin), member 3 [Source:HGNC Symbol;Acc:16]	14	-2.21	2.243486726	-2.046270015	0.066553969	0.16110115	-4.689164283
436	Matrisome-associated	ECM-affiliated Proteins	SEMA6C	151104161	151119104	57.44	protein_coding	SEMA6C	sema domain, transmembrane domain (TM), and cytoplasmic domain, (semaphorin) 6C [Source:HGNC Symbol;Acc:10740]	1	-0.72	4.132848512	-2.044420328	0.066763485	0.161399104	-5.011130966
495	Matrisome-associated	ECM Regulators	ASTL	96789589	96804175	52.22	protein_coding	ASTL	astacin-like metallo-endopeptidase (M12 family) [Source:HGNC Symbol;Acc:31704]	2	-1.27	-0.651003659	-2.042036535	0.067034416	0.161907362	-4.313666643
897	Matrisome-associated	Secreted Factors	INHA	220433884	220440435	58.09	protein_coding	INHA	inhibin, alpha [Source:HGNC Symbol;Acc:6065]	2	1.17	0.096534663	2.037067406	0.067602521	0.162876472	-4.450798382
445	Matrisome-associated	ECM-affiliated Proteins	SFTPD	81697496	81742370	44.59	protein_coding	SFTPD	surfactant protein D [Source:HGNC Symbol;Acc:10803]	10	-1.22	-0.848176829	-2.035536694	0.067778434	0.16321886	-4.317961252
617	Matrisome-associated	ECM Regulators	PCSK6	101840818	102065405	48.26	protein_coding	PCSK6	proprotein convertase subtilisin/kexin type 6 [Source:HGNC Symbol;Acc:8569]	15	-1.13	4.384929877	-2.034758311	0.067868053	0.163413602	-5.046391139
200	Core matrisome	Collagens	COL13A1	71561644	71724031	51.91	protein_coding	COL13A1	collagen, type XIII, alpha 1 [Source:HGNC Symbol;Acc:2190]	10	1.05	1.786789162	2.024655795	0.069041374	0.165407012	-4.678451127
403	Matrisome-associated	ECM-affiliated Proteins	PLXNA4	131808091	132333447	46.94	protein_coding	PLXNA4	plexin A4 [Source:HGNC Symbol;Acc:9102]	7	-1.85	4.762508265	-2.020856653	0.06948753	0.166177439	-5.107497393
36	Core matrisome	ECM Glycoproteins	ELN	73442119	73484237	54.95	protein_coding	ELN	elastin [Source:HGNC Symbol;Acc:3327]	7	-1.26	5.915942548	-2.002881188	0.071635484	0.169706034	-5.250269254
117	Core matrisome	ECM Glycoproteins	NID2	52471521	52535712	43.16	protein_coding	NID2	nidogen 2 (osteonidogen) [Source:HGNC Symbol;Acc:13389]	14	0.9	5.871099574	1.987276462	0.07355052	0.172926598	-5.298381768
496	Matrisome-associated	ECM Regulators	BMP1	22022249	22069839	54.06	protein_coding	BMP1	bone morphogenetic protein 1 [Source:HGNC Symbol;Acc:1067]	8	0.77	5.6726534	1.987157306	0.073565326	0.172939636	-5.286876094
385	Matrisome-associated	ECM-affiliated Proteins	MUC20	195447753	195467994	50.62	protein_coding	MUC20	mucin 20, cell surface associated [Source:HGNC Symbol;Acc:23282]	3	-0.67	1.513701483	-1.981558837	0.074264126	0.174052123	-4.716796656
547	Matrisome-associated	ECM Regulators	FAM20B	178994939	179045697	43.17	protein_coding	FAM20B	family with sequence similarity 20, member B [Source:HGNC Symbol;Acc:23017]	1	0.31	6.839548732	1.981244534	0.074303541	0.17408338	-5.335471345
184	Core matrisome	ECM Glycoproteins	VWA9	65871091	65903627	40.67	protein_coding	VWA9	von Willebrand factor A domain containing 9 [Source:HGNC Symbol;Acc:25372]	15	0.26	5.193389162	1.978311388	0.074672314	0.174618765	-5.267552541
670	Matrisome-associated	ECM Regulators	TGM1	24718320	24733638	54.94	protein_coding	TGM1	transglutaminase 1 [Source:HGNC Symbol;Acc:11777]	14	0.93	1.591554072	1.974215684	0.075190117	0.175434211	-4.740484079
546	Matrisome-associated	ECM Regulators	FAM20A	66531254	66597530	44.83	protein_coding	FAM20A	family with sequence similarity 20, member A [Source:HGNC Symbol;Acc:23015]	17	0.73	4.974160607	1.970775536	0.075627633	0.176124958	-5.247614491
121	Core matrisome	ECM Glycoproteins	NTN3	2521500	2524146	70.83	protein_coding	NTN3	netrin 3 [Source:HGNC Symbol;Acc:8030]	16	1.11	-0.079862939	1.970848955	0.07561827	0.176124958	-4.511864162
567	Matrisome-associated	ECM Regulators	KAZALD1	102821598	102827888	58.78	protein_coding	KAZALD1	Kazal-type serine peptidase inhibitor domain 1 [Source:HGNC Symbol;Acc:25460]	10	0.84	2.86357827	1.954293075	0.077757058	0.17951101	-4.960976479
286	Matrisome-associated	ECM-affiliated Proteins	ANXA8L1	47157983	47174093	54.07	protein_coding	ANXA8L1	annexin A8-like 1 [Source:HGNC Symbol;Acc:23334]	10	-1.44	-0.349213173	-1.949077589	0.078442433	0.180674942	-4.523225231
86	Core matrisome	ECM Glycoproteins	LAMC1	182992595	183114727	40.08	protein_coding	LAMC1	laminin, gamma 1 (formerly LAMB2) [Source:HGNC Symbol;Acc:6492]	1	-0.83	8.188516006	-1.942261429	0.079346644	0.182039138	-5.368426987
785	Matrisome-associated	Secreted Factors	FASLG	172628154	172636014	41.71	protein_coding	FASLG	Fas ligand (TNF superfamily, member 6) [Source:HGNC Symbol;Acc:11936]	1	1.09	-0.071176585	1.933464421	0.080527981	0.183890931	-4.598700738
294	Matrisome-associated	ECM-affiliated Proteins	C1QL4	49726200	49730971	59.47	protein_coding	C1QL4	complement component 1, q subcomponent-like 4 [Source:HGNC Symbol;Acc:31416]	12	1.26	-0.655229194	1.931251631	0.080827698	0.184327422	-4.54821198
214	Core matrisome	Collagens	COL25A1	109731877	110223813	36.92	protein_coding	COL25A1	collagen, type XXV, alpha 1 [Source:HGNC Symbol;Acc:18603]	4	-1.47	2.296371866	-1.924935893	0.081688866	0.185718583	-4.905129793
770	Matrisome-associated	Secreted Factors	CXCL3	74902306	74904524	47.59	protein_coding	CXCL3	chemokine (C-X-C motif) ligand 3 [Source:HGNC Symbol;Acc:4604]	4	-0.9	0.550038622	-1.922002924	0.082091677	0.186322566	-4.671595469
452	Matrisome-associated	ECM Regulators	ADAM17	9628615	9695921	41	protein_coding	ADAM17	ADAM metallopeptidase domain 17 [Source:HGNC Symbol;Acc:195]	2	-0.37	6.198563944	-1.904206478	0.084575632	0.190318101	-5.444258196
590	Matrisome-associated	ECM Regulators	MMP16	89044237	89340254	35.15	protein_coding	MMP16	matrix metallopeptidase 16 (membrane-inserted) [Source:HGNC Symbol;Acc:7162]	8	-1.21	3.938568551	-1.902114406	0.084872169	0.190824435	-5.185814608
70	Core matrisome	ECM Glycoproteins	IGFBP5	217536828	217560248	50.77	protein_coding	IGFBP5	insulin-like growth factor binding protein 5 [Source:HGNC Symbol;Acc:5474]	2	-1.2	9.312803723	-1.895706135	0.085786503	0.192116913	-5.397018453
328	Matrisome-associated	ECM-affiliated Proteins	CLEC4F	71035775	71047732	46.88	protein_coding	CLEC4F	C-type lectin domain family 4, member F [Source:HGNC Symbol;Acc:25357]	2	-1.42	0.05381681	-1.895516609	0.085813683	0.192154739	-4.645365701
252	Core matrisome	Proteoglycans	HAPLN3	89420519	89438857	52.82	protein_coding	HAPLN3	hyaluronan and proteoglycan link protein 3 [Source:HGNC Symbol;Acc:21446]	15	0.61	5.6150529	1.880095689	0.088052087	0.195595661	-5.436028902
431	Matrisome-associated	ECM-affiliated Proteins	SEMA4G	102729275	102745628	52.88	protein_coding	SEMA4G	sema domain, immunoglobulin domain (Ig), transmembrane domain (TM) and short cytoplasmic domain, (semaphorin) 4G [Source:HGNC Symbol;Acc:10735]	10	-0.92	1.800214344	-1.869968014	0.089551375	0.197827445	-4.920346148
973	Matrisome-associated	Secreted Factors	SFRP2	154701744	154710272	42.85	protein_coding	SFRP2	secreted frizzled-related protein 2 [Source:HGNC Symbol;Acc:10777]	4	0.93	7.117059146	1.86374126	0.090484832	0.199197112	-5.507665452
313	Matrisome-associated	ECM-affiliated Proteins	CLEC18B	74442529	74455368	56.85	protein_coding	CLEC18B	C-type lectin domain family 18, member B [Source:HGNC Symbol;Acc:33849]	16	0.97	0.032926394	1.860577889	0.090962482	0.199873439	-4.692360484
428	Matrisome-associated	ECM-affiliated Proteins	SEMA4C	97525453	97536494	62.17	protein_coding	SEMA4C	sema domain, immunoglobulin domain (Ig), transmembrane domain (TM) and short cytoplasmic domain, (semaphorin) 4C [Source:HGNC Symbol;Acc:10731]	2	0.33	6.811008254	1.854767436	0.091845884	0.201120013	-5.529758232
234	Core matrisome	Collagens	COL7A1	48601506	48632700	60.13	protein_coding	COL7A1	collagen, type VII, alpha 1 [Source:HGNC Symbol;Acc:2214]	3	-0.91	5.873310582	-1.854227229	0.091928415	0.201180884	-5.471063098
451	Matrisome-associated	ECM Regulators	ADAM15	155023042	155035252	58.25	protein_coding	ADAM15	ADAM metallopeptidase domain 15 [Source:HGNC Symbol;Acc:193]	1	0.65	7.715625836	1.845541382	0.093264817	0.203415527	-5.526189338
704	Matrisome-associated	Secreted Factors	BMP6	7727030	7881655	43.38	protein_coding	BMP6	bone morphogenetic protein 6 [Source:HGNC Symbol;Acc:1073]	6	-1.19	3.06255117	-1.834828734	0.094937651	0.205823152	-5.158469684
708	Matrisome-associated	Secreted Factors	BRINP2	177140633	177251558	41.76	protein_coding	BRINP2	bone morphogenetic protein/retinoic acid inducible neural-specific 2 [Source:HGNC Symbol;Acc:13746]	1	-1.54	0.316580155	-1.825097262	0.096481098	0.208154401	-4.791124155
980	Matrisome-associated	Secreted Factors	TGFA	70674412	70781325	43.95	protein_coding	TGFA	transforming growth factor, alpha [Source:HGNC Symbol;Acc:11765]	2	-0.58	3.576855056	-1.824386794	0.096594677	0.208303185	-5.288787001
949	Matrisome-associated	Secreted Factors	S100A10	151955391	151966866	45.97	protein_coding	S100A10	S100 calcium binding protein A10 [Source:HGNC Symbol;Acc:10487]	1	0.66	6.421314398	1.822080843	0.096964163	0.208847163	-5.573559618
324	Matrisome-associated	ECM-affiliated Proteins	CLEC4A	8276228	8291203	41.21	protein_coding	CLEC4A	C-type lectin domain family 4, member A [Source:HGNC Symbol;Acc:13257]	12	0.58	0.443613871	1.819533671	0.097373805	0.209460114	-4.799496639
558	Matrisome-associated	ECM Regulators	HYAL2	50355221	50360337	61.05	protein_coding	HYAL2	hyaluronoglucosaminidase 2 [Source:HGNC Symbol;Acc:5321]	3	-0.54	5.418228647	-1.818105823	0.097604127	0.209753403	-5.527117025
424	Matrisome-associated	ECM-affiliated Proteins	SEMA3F	50192478	50226508	57.74	protein_coding	SEMA3F	sema domain, immunoglobulin domain (Ig), short basic domain, secreted, (semaphorin) 3F [Source:HGNC Symbol;Acc:10728]	3	-0.45	5.804356377	-1.806368061	0.099516497	0.212329584	-5.568417415
782	Matrisome-associated	Secreted Factors	EPGN	75174190	75181024	35.45	protein_coding	EPGN	epithelial mitogen [Source:HGNC Symbol;Acc:17470]	4	1.63	-0.437972717	1.802075865	0.100224313	0.213346522	-4.730546956
211	Core matrisome	Collagens	COL22A1	139600478	139926249	46.51	protein_coding	COL22A1	collagen, type XXII, alpha 1 [Source:HGNC Symbol;Acc:22989]	8	0.92	0.999683173	1.801376181	0.100340131	0.213471399	-4.936287688
88	Core matrisome	ECM Glycoproteins	LAMC3	133884469	133969860	53.69	protein_coding	LAMC3	laminin, gamma 3 [Source:HGNC Symbol;Acc:6494]	9	-1.13	3.799093573	-1.796663284	0.101123443	0.214575651	-5.327531054
4	Core matrisome	ECM Glycoproteins	AGRN	955503	991496	65.71	protein_coding	AGRN	agrin [Source:HGNC Symbol;Acc:329]	1	0.51	9.083107382	1.792886902	0.101755125	0.215548657	-5.56135732
108	Core matrisome	ECM Glycoproteins	MFGE8	89441916	89456642	55.57	protein_coding	MFGE8	milk fat globule-EGF factor 8 protein [Source:HGNC Symbol;Acc:7036]	15	-0.66	7.698385266	-1.773699549	0.105020543	0.220663664	-5.637510441
220	Core matrisome	Collagens	COL4A1	110801318	110959496	44.9	protein_coding	COL4A1	collagen, type IV, alpha 1 [Source:HGNC Symbol;Acc:2202]	13	0.75	8.950358132	1.744558112	0.110162501	0.228561793	-5.639011567
1015	Matrisome-associated	Secreted Factors	WNT4	22443798	22470462	57.7	protein_coding	WNT4	wingless-type MMTV integration site family, member 4 [Source:HGNC Symbol;Acc:12783]	1	-1.13	2.026345128	-1.740938564	0.110816846	0.229587819	-5.148759961
198	Core matrisome	Collagens	COL11A2	33130458	33160276	56.6	protein_coding	COL11A2	collagen, type XI, alpha 2 [Source:HGNC Symbol;Acc:2187]	6	1.21	2.723019811	1.736836832	0.11156261	0.230565016	-5.244211839
555	Matrisome-associated	ECM Regulators	HTRA3	8271492	8308838	56.08	protein_coding	HTRA3	HtrA serine peptidase 3 [Source:HGNC Symbol;Acc:30406]	4	1.11	5.288841676	1.731970295	0.112453313	0.23163461	-5.6315799
598	Matrisome-associated	ECM Regulators	MMP25	3096682	3110727	58.2	protein_coding	MMP25	matrix metallopeptidase 25 [Source:HGNC Symbol;Acc:14246]	16	0.67	2.529150642	1.726581438	0.113447106	0.23289268	-5.234353559
224	Core matrisome	Collagens	COL4A5	107683074	107940775	35.75	protein_coding	COL4A5	collagen, type IV, alpha 5 [Source:HGNC Symbol;Acc:2207]	X	-0.69	5.717917949	-1.710450468	0.116469458	0.237349097	-5.684327927
419	Matrisome-associated	ECM-affiliated Proteins	SEMA3A	83585093	84122040	34.35	protein_coding	SEMA3A	sema domain, immunoglobulin domain (Ig), short basic domain, secreted, (semaphorin) 3A [Source:HGNC Symbol;Acc:10723]	7	-0.85	2.438038901	-1.707981511	0.116938396	0.237941224	-5.245446949
886	Matrisome-associated	Secreted Factors	IL23A	56732663	56734193	51.14	protein_coding	IL23A	interleukin 23, alpha subunit p19 [Source:HGNC Symbol;Acc:15488]	12	1.1	-1.163918253	1.704004774	0.117697286	0.239016618	-4.766523237
1017	Matrisome-associated	Secreted Factors	WNT5B	1639057	1756409	47.53	protein_coding	WNT5B	wingless-type MMTV integration site family, member 5B [Source:HGNC Symbol;Acc:16265]	12	-0.64	3.376351576	-1.693369122	0.119748715	0.241527945	-5.426602372
157	Core matrisome	ECM Glycoproteins	TECTA	120971882	121062202	44.11	protein_coding	TECTA	tectorin alpha [Source:HGNC Symbol;Acc:11720]	11	-0.52	1.581731134	-1.690994134	0.12021117	0.242172988	-5.143714825
124	Core matrisome	ECM Glycoproteins	NTNG1	107682629	108026080	37.35	protein_coding	NTNG1	netrin G1 [Source:HGNC Symbol;Acc:23319]	1	0.96	-0.566122687	1.686465917	0.121097343	0.243564122	-4.87071786
400	Matrisome-associated	ECM-affiliated Proteins	PLXNA1	126707437	126756235	61.75	protein_coding	PLXNA1	plexin A1 [Source:HGNC Symbol;Acc:9099]	3	0.26	7.656021907	1.679659688	0.122440342	0.245476639	-5.778066917
624	Matrisome-associated	ECM Regulators	PLOD3	100849258	100861701	58.5	protein_coding	PLOD3	procollagen-lysine, 2-oxoglutarate 5-dioxygenase 3 [Source:HGNC Symbol;Acc:9083]	7	0.72	6.404029873	1.678107641	0.122748452	0.245799629	-5.778088831
105	Core matrisome	ECM Glycoproteins	MFAP3	153418466	153600038	43.54	protein_coding	MFAP3	microfibrillar-associated protein 3 [Source:HGNC Symbol;Acc:7034]	5	-0.33	4.884583469	-1.673126833	0.123741929	0.24733078	-5.690438599
81	Core matrisome	ECM Glycoproteins	LAMA5	60883011	60942368	61.89	protein_coding	LAMA5	laminin, alpha 5 [Source:HGNC Symbol;Acc:6485]	20	-0.26	8.586526616	-1.647023168	0.129067027	0.254845287	-5.794935882
937	Matrisome-associated	Secreted Factors	PDGFC	157681606	157892546	35.95	protein_coding	PDGFC	platelet derived growth factor C [Source:HGNC Symbol;Acc:8801]	4	-0.31	5.173870918	-1.642455112	0.130019618	0.256090354	-5.763968084
948	Matrisome-associated	Secreted Factors	S100A1	153600402	153604513	55.62	protein_coding	S100A1	S100 calcium binding protein A1 [Source:HGNC Symbol;Acc:10486]	1	1.29	4.444846891	1.638452564	0.130859419	0.25717647	-5.677298583
287	Matrisome-associated	ECM-affiliated Proteins	ANXA9	150954493	150968110	49.92	protein_coding	ANXA9	annexin A9 [Source:HGNC Symbol;Acc:547]	1	-0.98	1.039158048	-1.634753235	0.131639883	0.258341196	-5.186895205
162	Core matrisome	ECM Glycoproteins	THBS3	155165379	155178842	55.29	protein_coding	THBS3	thrombospondin 3 [Source:HGNC Symbol;Acc:11787]	1	0.54	6.196279326	1.617740247	0.135282645	0.263386508	-5.860582978
231	Core matrisome	Collagens	COL6A3	238232646	238323018	44.57	protein_coding	COL6A3	collagen, type VI, alpha 3 [Source:HGNC Symbol;Acc:2213]	2	0.91	10.30781364	1.617087236	0.135424228	0.263634677	-5.765482315
784	Matrisome-associated	Secreted Factors	EREG	75230860	75254468	36.63	protein_coding	EREG	epiregulin [Source:HGNC Symbol;Acc:3443]	4	-1.29	0.190843728	-1.613611525	0.136180029	0.26466459	-5.085852136
614	Matrisome-associated	ECM Regulators	PAPPA	118916083	119164601	42.35	protein_coding	PAPPA	pregnancy-associated plasma protein A, pappalysin 1 [Source:HGNC Symbol;Acc:8602]	9	-0.62	3.714503357	-1.605417	0.137976735	0.267266417	-5.609731714
148	Core matrisome	ECM Glycoproteins	SPARC	151040657	151066726	47.91	protein_coding	SPARC	secreted protein, acidic, cysteine-rich (osteonectin) [Source:HGNC Symbol;Acc:11219]	5	0.85	9.77095336	1.598813759	0.139439747	0.269234622	-5.813607034
151	Core matrisome	ECM Glycoproteins	SPON2	1160720	1202750	53.74	protein_coding	SPON2	spondin 2, extracellular matrix protein [Source:HGNC Symbol;Acc:11253]	4	0.36	6.264682456	1.592706321	0.140805075	0.270890572	-5.900227759
657	Matrisome-associated	ECM Regulators	SERPINE2	224839829	224904036	43.21	protein_coding	SERPINE2	serpin peptidase inhibitor, clade E (nexin, plasminogen activator inhibitor type 1), member 2 [Source:HGNC Symbol;Acc:8951]	2	0.56	4.341610324	1.592355619	0.140883832	0.270986257	-5.739508779
347	Matrisome-associated	ECM-affiliated Proteins	FREM2	39261266	39460074	37.65	protein_coding	FREM2	FRAS1 related extracellular matrix protein 2 [Source:HGNC Symbol;Acc:25396]	13	1.41	2.364221199	1.584267697	0.142710924	0.273683149	-5.488209859
778	Matrisome-associated	Secreted Factors	EGF	110834040	110933422	39.15	protein_coding	EGF	epidermal growth factor [Source:HGNC Symbol;Acc:3229]	4	-1.43	3.430531953	-1.562126268	0.147819754	0.280485054	-5.594172102
532	Matrisome-associated	ECM Regulators	CTSV	99794940	99801925	46.65	protein_coding	CTSV	cathepsin V [Source:HGNC Symbol;Acc:2538]	9	0.98	2.645484158	1.556293693	0.149191939	0.282514648	-5.514110816
748	Matrisome-associated	Secreted Factors	CHRDL2	74407474	74442430	51.57	protein_coding	CHRDL2	chordin-like 2 [Source:HGNC Symbol;Acc:24168]	11	1.07	-1.013070955	1.55443028	0.149632673	0.283176953	-4.984430171
370	Matrisome-associated	ECM-affiliated Proteins	LGALS8	236681300	236716281	43.48	protein_coding	LGALS8	lectin, galactoside-binding, soluble, 8 [Source:HGNC Symbol;Acc:6569]	1	-0.36	5.990798171	-1.544145672	0.152085722	0.286397183	-5.962295241
837	Matrisome-associated	Secreted Factors	HHIP	145567173	145666423	36.07	protein_coding	HHIP	hedgehog interacting protein [Source:HGNC Symbol;Acc:14866]	4	-1.65	-1.279163657	-1.531862979	0.15506127	0.290331784	-4.954104705
650	Matrisome-associated	ECM Regulators	SERPINB6	2948393	2972090	47.13	protein_coding	SERPINB6	serpin peptidase inhibitor, clade B (ovalbumin), member 6 [Source:HGNC Symbol;Acc:8950]	6	-0.34	5.771781853	-1.520395856	0.157884856	0.293909458	-5.983585697
965	Matrisome-associated	Secreted Factors	S100B	48018875	48025121	44.31	protein_coding	S100B	S100 calcium binding protein B [Source:HGNC Symbol;Acc:10500]	21	-1.57	2.608162631	-1.518750685	0.158293594	0.294600754	-5.525830042
920	Matrisome-associated	Secreted Factors	MEGF8	42829761	42882921	54.75	protein_coding	MEGF8	multiple EGF-like-domains 8 [Source:HGNC Symbol;Acc:3233]	19	-0.45	7.006380335	-1.517345931	0.158643327	0.295144864	-6.0145616
306	Matrisome-associated	ECM-affiliated Proteins	CLEC10A	6977856	6983626	53.21	protein_coding	CLEC10A	C-type lectin domain family 10, member A [Source:HGNC Symbol;Acc:16916]	17	-0.71	2.06463824	-1.50984535	0.160522073	0.297661575	-5.506240382
296	Matrisome-associated	ECM-affiliated Proteins	C1QTNF2	159774758	159797648	46.95	protein_coding	C1QTNF2	C1q and tumor necrosis factor related protein 2 [Source:HGNC Symbol;Acc:14325]	5	0.98	0.699649091	1.506418159	0.161386914	0.298849839	-5.274480329
513	Matrisome-associated	ECM Regulators	CST7	24929866	24940564	56.46	protein_coding	CST7	cystatin F (leukocystatin) [Source:HGNC Symbol;Acc:2479]	20	0.59	1.360087823	1.506163437	0.161451353	0.298909886	-5.384079922
223	Core matrisome	Collagens	COL4A4	227867427	228028829	40.93	protein_coding	COL4A4	collagen, type IV, alpha 4 [Source:HGNC Symbol;Acc:2206]	2	0.36	3.631896358	1.502039573	0.162497704	0.300222063	-5.734011674
1000	Matrisome-associated	Secreted Factors	VEGFC	177604689	177713881	35.55	protein_coding	VEGFC	vascular endothelial growth factor C [Source:HGNC Symbol;Acc:12682]	4	-0.65	3.214647348	-1.497578606	0.163636187	0.301430833	-5.658359
577	Matrisome-associated	ECM Regulators	LOXL4	100007447	100028007	53.26	protein_coding	LOXL4	lysyl oxidase-like 4 [Source:HGNC Symbol;Acc:17171]	10	-0.92	4.143887448	-1.491778231	0.165126801	0.30315995	-5.821958283
781	Matrisome-associated	Secreted Factors	EGFL8	32132360	32136058	55.93	protein_coding	EGFL8	EGF-like-domain, multiple 8 [Source:HGNC Symbol;Acc:13944]	6	-0.84	-0.186972325	-1.490578095	0.165436679	0.303519989	-5.164448
931	Matrisome-associated	Secreted Factors	NRTN	5823813	5828335	61.95	protein_coding	NRTN	neurturin [Source:HGNC Symbol;Acc:8007]	19	1.13	0.998520419	1.489891285	0.16561424	0.303666758	-5.368350003
528	Matrisome-associated	ECM Regulators	CTSK	150768684	150780799	43	protein_coding	CTSK	cathepsin K [Source:HGNC Symbol;Acc:2536]	1	0.64	6.334409281	1.487193153	0.166313381	0.304544692	-6.037790932
383	Matrisome-associated	ECM-affiliated Proteins	MUC19	40787197	40964632	37.47	protein_coding	MUC19	mucin 19, oligomeric [Source:HGNC Symbol;Acc:14362]	12	1.21	-0.060895905	1.48468936	0.16696444	0.305308107	-5.211351
917	Matrisome-associated	Secreted Factors	MEGF10	126626523	126801429	38.94	protein_coding	MEGF10	multiple EGF-like-domains 10 [Source:HGNC Symbol;Acc:29634]	5	-0.87	2.906718873	-1.482730932	0.167475217	0.30587772	-5.640696548
1027	Matrisome-associated	Secreted Factors	ZFP91	58346584	58388515	36.47	protein_coding	ZFP91	ZFP91 zinc finger protein [Source:HGNC Symbol;Acc:14983]	11	0.24	5.94076212	1.477369557	0.168880406	0.307571834	-6.050892291
96	Core matrisome	ECM Glycoproteins	LTBP3	65306276	65326401	60.22	protein_coding	LTBP3	latent transforming growth factor beta binding protein 3 [Source:HGNC Symbol;Acc:6716]	11	-0.42	8.215474775	-1.459110155	0.173742395	0.313370603	-6.066223661
62	Core matrisome	ECM Glycoproteins	HMCN1	185703683	186160085	35.97	protein_coding	HMCN1	hemicentin 1 [Source:HGNC Symbol;Acc:19194]	1	-0.75	6.751972783	-1.443588541	0.177969207	0.318350089	-6.107797246
575	Matrisome-associated	ECM Regulators	LOXL2	23154702	23282841	48.42	protein_coding	LOXL2	lysyl oxidase-like 2 [Source:HGNC Symbol;Acc:6666]	8	0.73	6.360639138	1.410515215	0.187268822	0.328833045	-6.147146899
571	Matrisome-associated	ECM Regulators	LEPREL1	189674517	189840226	38.18	protein_coding	LEPREL1	leprecan-like 1 [Source:HGNC Symbol;Acc:19317]	3	-0.9	3.802504099	-1.396321049	0.191384502	0.333186709	-5.877327849
349	Matrisome-associated	ECM-affiliated Proteins	GPC1	241375088	241407493	64.63	protein_coding	GPC1	glypican 1 [Source:HGNC Symbol;Acc:4449]	2	0.48	6.763070301	1.387975277	0.193839855	0.336052663	-6.177304519
661	Matrisome-associated	ECM Regulators	SERPING1	57364860	57382326	47.51	protein_coding	SERPING1	serpin peptidase inhibitor, clade G (C1 inhibitor), member 1 [Source:HGNC Symbol;Acc:1228]	11	-0.52	7.800653365	-1.37803373	0.196799246	0.339324708	-6.181619977
805	Matrisome-associated	Secreted Factors	FGF7	49715293	49780972	33.84	protein_coding	FGF7	fibroblast growth factor 7 [Source:HGNC Symbol;Acc:3685]	15	-0.92	3.119446142	-1.362711077	0.201434702	0.344675926	-5.812994079
743	Matrisome-associated	Secreted Factors	CCL8	32646055	32648421	44.82	protein_coding	CCL8	chemokine (C-C motif) ligand 8 [Source:HGNC Symbol;Acc:10635]	17	0.57	1.116050223	1.362282309	0.201565718	0.344779926	-5.575372788
312	Matrisome-associated	ECM-affiliated Proteins	CLEC18A	69984810	69998141	57.12	protein_coding	CLEC18A	C-type lectin domain family 18, member A [Source:HGNC Symbol;Acc:30388]	16	0.65	-0.329066498	1.358695262	0.202664581	0.3459246	-5.320270484
825	Matrisome-associated	Secreted Factors	GDF5	34021145	34042568	48.35	protein_coding	GDF5	growth differentiation factor 5 [Source:HGNC Symbol;Acc:4220]	20	1.38	0.688866769	1.345307752	0.206810002	0.350851815	-5.511415428
694	Matrisome-associated	Secreted Factors	ANGPTL7	11249398	11256038	46.39	protein_coding	ANGPTL7	angiopoietin-like 7 [Source:HGNC Symbol;Acc:24078]	1	-1.93	-0.137834108	-1.340498028	0.208316465	0.352702628	-5.345958054
719	Matrisome-associated	Secreted Factors	CCL13	32683471	32685629	48.96	protein_coding	CCL13	chemokine (C-C motif) ligand 13 [Source:HGNC Symbol;Acc:10611]	17	0.86	-0.423441711	1.329143513	0.211909039	0.356779779	-5.416299636
460	Matrisome-associated	ECM Regulators	ADAM28	24151553	24216531	35.71	protein_coding	ADAM28	ADAM metallopeptidase domain 28 [Source:HGNC Symbol;Acc:206]	8	0.49	3.880864507	1.327827831	0.212328623	0.357260748	-6.005321127
320	Matrisome-associated	ECM-affiliated Proteins	CLEC2D	9817565	9848413	37.54	protein_coding	CLEC2D	C-type lectin domain family 2, member D [Source:HGNC Symbol;Acc:14351]	12	0.36	4.409381191	1.299836829	0.221419284	0.367981234	-6.121113083
304	Matrisome-associated	ECM-affiliated Proteins	CD209	7804879	7812464	53.1	protein_coding	CD209	CD209 molecule [Source:HGNC Symbol;Acc:1641]	19	-0.53	3.047342365	-1.298746465	0.221779788	0.368350901	-5.898976742
12	Core matrisome	ECM Glycoproteins	CILP	65488337	65503826	49.87	protein_coding	CILP	cartilage intermediate layer protein, nucleotide pyrophosphohydrolase [Source:HGNC Symbol;Acc:1980]	15	0.91	5.519552252	1.287151984	0.225643128	0.373389956	-6.243552777
476	Matrisome-associated	ECM Regulators	ADAMTS17	100511794	100882210	46.62	protein_coding	ADAMTS17	ADAM metallopeptidase with thrombospondin type 1 motif, 17 [Source:HGNC Symbol;Acc:17109]	15	0.63	2.802969535	1.275039663	0.229737688	0.378118355	-5.894309137
161	Core matrisome	ECM Glycoproteins	THBS2	169615875	169654139	49.53	protein_coding	THBS2	thrombospondin 2 [Source:HGNC Symbol;Acc:11786]	6	0.77	8.38805549	1.2736109	0.230224656	0.378705668	-6.293192421
337	Matrisome-associated	ECM-affiliated Proteins	COLEC12	319361	500722	43.07	protein_coding	COLEC12	collectin sub-family member 12 [Source:HGNC Symbol;Acc:16016]	18	-0.54	4.748801233	-1.263550709	0.233677347	0.382969094	-6.205673115
163	Core matrisome	ECM Glycoproteins	THBS4	79287134	79379110	42.04	protein_coding	THBS4	thrombospondin 4 [Source:HGNC Symbol;Acc:11788]	5	-0.68	4.211548643	-1.258330317	0.235485531	0.384985756	-6.13295888
641	Matrisome-associated	ECM Regulators	SERPINB1	2832566	2842240	43.16	protein_coding	SERPINB1	serpin peptidase inhibitor, clade B (ovalbumin), member 1 [Source:HGNC Symbol;Acc:3311]	6	-0.42	5.392406467	-1.254788999	0.236718588	0.386394943	-6.290164825
136	Core matrisome	ECM Glycoproteins	RELN	103112231	103629963	37.48	protein_coding	RELN	reelin [Source:HGNC Symbol;Acc:9957]	7	-1.08	3.960845593	-1.220048317	0.249094043	0.399916716	-6.108840255
689	Matrisome-associated	Secreted Factors	ANGPTL2	129849611	129885162	49.92	protein_coding	ANGPTL2	angiopoietin-like 2 [Source:HGNC Symbol;Acc:490]	9	-0.77	6.362758643	-1.217463845	0.250035093	0.400876147	-6.381448914
361	Matrisome-associated	ECM-affiliated Proteins	LGALS1	38071615	38075813	56.78	protein_coding	LGALS1	lectin, galactoside-binding, soluble, 1 [Source:HGNC Symbol;Acc:6561]	22	0.62	7.637750971	1.209838605	0.252828175	0.404347535	-6.392516981
236	Core matrisome	Collagens	COL8A2	36560837	36590821	55.63	protein_coding	COL8A2	collagen, type VIII, alpha 2 [Source:HGNC Symbol;Acc:2216]	1	0.37	5.90620058	1.208958895	0.253152007	0.40455363	-6.37107431
340	Matrisome-associated	ECM-affiliated Proteins	ELFN1	1727755	1787590	55.76	protein_coding	ELFN1	extracellular leucine-rich repeat and fibronectin type III domain containing 1 [Source:HGNC Symbol;Acc:33154]	7	0.56	2.00899064	1.202857574	0.2554071	0.407077545	-5.84340989
282	Matrisome-associated	ECM-affiliated Proteins	ANXA5	122589110	122618268	39.13	protein_coding	ANXA5	annexin A5 [Source:HGNC Symbol;Acc:543]	4	0.24	7.496030668	1.201612505	0.25586925	0.407605412	-6.405005384
771	Matrisome-associated	Secreted Factors	CXCL5	74861359	74864496	38.56	protein_coding	CXCL5	chemokine (C-X-C motif) ligand 5 [Source:HGNC Symbol;Acc:10642]	4	0.86	0.452854418	1.188239111	0.260875335	0.41334426	-5.654951575
21	Core matrisome	ECM Glycoproteins	CRISPLD2	84853590	84954374	50.35	protein_coding	CRISPLD2	cysteine-rich secretory protein LCCL domain containing 2 [Source:HGNC Symbol;Acc:25248]	16	-0.52	6.920013851	-1.177760158	0.264851995	0.417623233	-6.435612159
269	Core matrisome	Proteoglycans	PRG4	186265405	186283694	38.06	protein_coding	PRG4	proteoglycan 4 [Source:HGNC Symbol;Acc:9364]	1	-1.59	-0.747417585	-1.170505469	0.267633046	0.420817305	-5.474653571
969	Matrisome-associated	Secreted Factors	SCUBE1	43593289	43739394	55.48	protein_coding	SCUBE1	signal peptide, CUB domain, EGF-like 1 [Source:HGNC Symbol;Acc:13441]	22	-1.03	2.166642894	-1.170108259	0.267785977	0.420986878	-5.908771789
54	Core matrisome	ECM Glycoproteins	FGL2	76822688	76829143	35.66	protein_coding	FGL2	fibrinogen-like 2 [Source:HGNC Symbol;Acc:3696]	7	-0.46	5.463153929	-1.168509664	0.268402155	0.421684429	-6.384122149
667	Matrisome-associated	ECM Regulators	ST14	130029457	130080271	51.95	protein_coding	ST14	suppression of tumorigenicity 14 (colon carcinoma) [Source:HGNC Symbol;Acc:11344]	11	0.63	7.340953139	1.163356255	0.270396139	0.423557113	-6.433468798
215	Core matrisome	Collagens	COL26A1	101006101	101202304	50.12	polymorphic_pseudogene	COL26A1	collagen, type XXVI, alpha 1 [Source:HGNC Symbol;Acc:18038]	7	0.66	-0.913813612	1.162396808	0.270768657	0.423962829	-5.466650398
808	Matrisome-associated	Secreted Factors	FGFBP1	15937192	15940363	46.44	protein_coding	FGFBP1	fibroblast growth factor binding protein 1 [Source:HGNC Symbol;Acc:19695]	4	-0.91	-0.078777557	-1.145116021	0.277547384	0.430855976	-5.637435959
47	Core matrisome	ECM Glycoproteins	FBN1	48700503	48938046	38.92	protein_coding	FBN1	fibrillin 1 [Source:HGNC Symbol;Acc:3603]	15	0.67	8.583310031	1.144915612	0.27762677	0.430907574	-6.433909034
280	Matrisome-associated	ECM-affiliated Proteins	ANXA3	79472673	79531597	39.99	protein_coding	ANXA3	annexin A3 [Source:HGNC Symbol;Acc:541]	4	-0.74	4.78915601	-1.137097111	0.280737694	0.434400234	-6.336340082
891	Matrisome-associated	Secreted Factors	IL34	70613798	70694585	48.52	protein_coding	IL34	interleukin 34 [Source:HGNC Symbol;Acc:28529]	16	-0.55	4.316800125	-1.130422141	0.283415047	0.436950053	-6.297705628
828	Matrisome-associated	Secreted Factors	GDF9	132196873	132202576	45.32	protein_coding	GDF9	growth differentiation factor 9 [Source:HGNC Symbol;Acc:4224]	5	-0.51	-0.23998221	-1.122438396	0.286643361	0.440617728	-5.583209056
430	Matrisome-associated	ECM-affiliated Proteins	SEMA4F	74881355	74909186	44.73	protein_coding	SEMA4F	sema domain, immunoglobulin domain (Ig), transmembrane domain (TM) and short cytoplasmic domain, (semaphorin) 4F [Source:HGNC Symbol;Acc:10734]	2	-0.31	4.008340592	-1.119740313	0.28774078	0.441977223	-6.259620038
606	Matrisome-associated	ECM Regulators	NGLY1	25760435	25831530	37.55	protein_coding	NGLY1	N-glycanase 1 [Source:HGNC Symbol;Acc:17646]	3	0.2	4.949930763	1.113474953	0.290301692	0.44484424	-6.411971259
533	Matrisome-associated	ECM Regulators	CTSW	65647280	65651212	59.12	protein_coding	CTSW	cathepsin W [Source:HGNC Symbol;Acc:2546]	11	0.44	2.183746786	1.103197213	0.29454068	0.449238859	-6.009032149
491	Matrisome-associated	ECM Regulators	ADAMTSL4	150521884	150533413	60.07	protein_coding	ADAMTSL4	ADAMTS-like 4 [Source:HGNC Symbol;Acc:19706]	1	-0.45	4.525265886	-1.099640085	0.296018835	0.450909604	-6.357256205
471	Matrisome-associated	ECM Regulators	ADAMTS12	33523640	33892297	40.43	protein_coding	ADAMTS12	ADAM metallopeptidase with thrombospondin type 1 motif, 12 [Source:HGNC Symbol;Acc:14605]	5	0.55	5.440734505	1.083275058	0.302892693	0.458129185	-6.489997867
1016	Matrisome-associated	Secreted Factors	WNT5A	55499743	55523973	48.42	protein_coding	WNT5A	wingless-type MMTV integration site family, member 5A [Source:HGNC Symbol;Acc:12784]	3	0.3	5.026378898	1.072733928	0.307384404	0.462823813	-6.448678748
649	Matrisome-associated	ECM Regulators	SERPINB5	61143994	61172318	41.84	protein_coding	SERPINB5	serpin peptidase inhibitor, clade B (ovalbumin), member 5 [Source:HGNC Symbol;Acc:8949]	18	-0.66	4.018152319	-1.072284647	0.307576968	0.462964446	-6.328979258
477	Matrisome-associated	ECM Regulators	ADAMTS18	77281710	77469011	39.76	protein_coding	ADAMTS18	ADAM metallopeptidase with thrombospondin type 1 motif, 18 [Source:HGNC Symbol;Acc:17110]	16	-1.01	2.324609189	-1.06623503	0.310178781	0.465406374	-6.089499696
472	Matrisome-associated	ECM Regulators	ADAMTS13	136279478	136324508	55.14	protein_coding	ADAMTS13	ADAM metallopeptidase with thrombospondin type 1 motif, 13 [Source:HGNC Symbol;Acc:1366]	9	0.32	3.448284927	1.063452055	0.311381266	0.466397589	-6.231274832
265	Core matrisome	Proteoglycans	PODNL1	14042000	14064204	54.14	protein_coding	PODNL1	podocan-like 1 [Source:HGNC Symbol;Acc:26275]	19	0.39	3.317375753	1.056276572	0.314497955	0.469409312	-6.226593613
115	Core matrisome	ECM Glycoproteins	NELL2	44902058	45315631	36.23	protein_coding	NELL2	NEL-like 2 (chicken) [Source:HGNC Symbol;Acc:7751]	12	0.37	2.846287639	1.051342988	0.316654487	0.471723241	-6.158232016
821	Matrisome-associated	Secreted Factors	GDF11	56137064	56150911	48.88	protein_coding	GDF11	growth differentiation factor 11 [Source:HGNC Symbol;Acc:4216]	12	0.47	2.984905855	1.04554034	0.31920512	0.47450122	-6.171593101
271	Core matrisome	Proteoglycans	SPOCK2	73818793	73848790	55.97	protein_coding	SPOCK2	sparc/osteonectin, cwcv and kazal-like domains proteoglycan (testican) 2 [Source:HGNC Symbol;Acc:13564]	10	0.39	5.482542526	1.039979202	0.321664042	0.477063242	-6.522648481
482	Matrisome-associated	ECM Regulators	ADAMTS4	161154098	161168846	51.48	protein_coding	ADAMTS4	ADAM metallopeptidase with thrombospondin type 1 motif, 4 [Source:HGNC Symbol;Acc:220]	1	0.69	6.020902708	1.038443915	0.322345381	0.477599722	-6.561037446
776	Matrisome-associated	Secreted Factors	EBI3	4229495	4237528	53.68	protein_coding	EBI3	Epstein-Barr virus induced 3 [Source:HGNC Symbol;Acc:3129]	19	0.36	1.035006772	1.027663691	0.327159925	0.48244722	-5.88533017
34	Core matrisome	ECM Glycoproteins	EFEMP2	65633912	65641063	60.57	protein_coding	EFEMP2	EGF containing fibulin-like extracellular matrix protein 2 [Source:HGNC Symbol;Acc:3219]	11	-0.39	5.486145742	-1.026329778	0.32775937	0.482987946	-6.550493538
245	Core matrisome	Proteoglycans	CHADL	41625517	41636938	58.1	protein_coding	CHADL	chondroadherin-like [Source:HGNC Symbol;Acc:25165]	22	0.58	2.93042584	1.02219736	0.329621622	0.484699512	-6.194416352
807	Matrisome-associated	Secreted Factors	FGF9	22245522	22278637	42.75	protein_coding	FGF9	fibroblast growth factor 9 [Source:HGNC Symbol;Acc:3687]	13	-0.85	-1.123819527	-1.021282261	0.330035068	0.48519286	-5.560236396
467	Matrisome-associated	ECM Regulators	ADAM9	38854388	38962663	37.5	protein_coding	ADAM9	ADAM metallopeptidase domain 9 [Source:HGNC Symbol;Acc:216]	8	0.24	6.847119387	1.020470377	0.330402204	0.485617909	-6.605343018
463	Matrisome-associated	ECM Regulators	ADAM32	38964509	39142430	37.69	protein_coding	ADAM32	ADAM metallopeptidase domain 32 [Source:HGNC Symbol;Acc:15479]	8	-0.38	2.447869576	-1.019575121	0.330807392	0.486060428	-6.114981183
183	Core matrisome	ECM Glycoproteins	VWA7	31733367	31745108	54.5	protein_coding	VWA7	von Willebrand factor A domain containing 7 [Source:HGNC Symbol;Acc:13939]	6	-0.42	1.531156911	-1.014757673	0.332994075	0.488044605	-5.985710724
170	Core matrisome	ECM Glycoproteins	TNR	175284330	175712906	43.87	protein_coding	TNR	tenascin R [Source:HGNC Symbol;Acc:11953]	1	0.86	-0.535383577	1.006611062	0.336716221	0.491647806	-5.658380508
702	Matrisome-associated	Secreted Factors	BMP4	54416454	54425479	53.91	protein_coding	BMP4	bone morphogenetic protein 4 [Source:HGNC Symbol;Acc:1071]	14	-0.64	3.401055133	-1.00314282	0.338310132	0.493280896	-6.280700856
603	Matrisome-associated	ECM Regulators	MMP7	102391239	102401484	37.54	protein_coding	MMP7	matrix metallopeptidase 7 (matrilysin, uterine) [Source:HGNC Symbol;Acc:7174]	11	-0.94	5.700730035	-0.998276679	0.340555839	0.495139259	-6.512137988
817	Matrisome-associated	Secreted Factors	FSTL1	120111140	120170100	43.92	protein_coding	FSTL1	follistatin-like 1 [Source:HGNC Symbol;Acc:3972]	3	-0.5	8.411857887	-0.988065813	0.345303689	0.500003597	-6.605576882
17	Core matrisome	ECM Glycoproteins	CRELD1	9975506	9987097	51.58	protein_coding	CRELD1	cysteine-rich with EGF-like domains 1 [Source:HGNC Symbol;Acc:14630]	3	-0.17	4.985458176	-0.986846612	0.345873816	0.500402348	-6.545894385
991	Matrisome-associated	Secreted Factors	TNFSF14	6663148	6670599	52.29	protein_coding	TNFSF14	tumor necrosis factor (ligand) superfamily, member 14 [Source:HGNC Symbol;Acc:11930]	19	-0.41	1.129103091	-0.984961074	0.346756892	0.501131015	-5.944785334
182	Core matrisome	ECM Glycoproteins	VWA5B2	183948217	183960117	58.09	protein_coding	VWA5B2	von Willebrand factor A domain containing 5B2 [Source:HGNC Symbol;Acc:25144]	3	0.77	-0.85171062	0.976360433	0.350805814	0.505306485	-5.665402205
470	Matrisome-associated	ECM Regulators	ADAMTS10	8645126	8675620	54.58	protein_coding	ADAMTS10	ADAM metallopeptidase with thrombospondin type 1 motif, 10 [Source:HGNC Symbol;Acc:13201]	19	-0.38	4.626731063	-0.969529309	0.354046127	0.508840695	-6.510923886
475	Matrisome-associated	ECM Regulators	ADAMTS16	5140443	5320417	42.24	protein_coding	ADAMTS16	ADAM metallopeptidase with thrombospondin type 1 motif, 16 [Source:HGNC Symbol;Acc:17108]	5	0.98	2.021623994	0.965265041	0.356079835	0.510942204	-6.128016092
140	Core matrisome	ECM Glycoproteins	RSPO4	939095	982907	50.85	protein_coding	RSPO4	R-spondin 4 [Source:HGNC Symbol;Acc:16175]	20	0.78	-0.506400549	0.958270042	0.359434155	0.514323259	-5.796790131
113	Core matrisome	ECM Glycoproteins	NDNF	121956768	121994176	38.85	protein_coding	NDNF	neuron-derived neurotrophic factor [Source:HGNC Symbol;Acc:26256]	4	-0.83	1.850154181	-0.953901104	0.361540724	0.516072233	-6.089278012
427	Matrisome-associated	ECM-affiliated Proteins	SEMA4B	90703836	90772911	50.67	protein_coding	SEMA4B	sema domain, immunoglobulin domain (Ig), transmembrane domain (TM) and short cytoplasmic domain, (semaphorin) 4B [Source:HGNC Symbol;Acc:10730]	15	-0.3	6.668411498	-0.949951548	0.363452711	0.517900991	-6.661699443
172	Core matrisome	ECM Glycoproteins	TSKU	76493295	76509198	55.35	protein_coding	TSKU	tsukushi, small leucine rich proteoglycan [Source:HGNC Symbol;Acc:28850]	11	-0.3	6.069330255	-0.948911416	0.363957446	0.518412424	-6.657024998
548	Matrisome-associated	ECM Regulators	FAM20C	192969	300711	60.17	protein_coding	FAM20C	family with sequence similarity 20, member C [Source:HGNC Symbol;Acc:22140]	7	-0.24	6.247100041	-0.944722235	0.365995382	0.52044244	-6.669886143
46	Core matrisome	ECM Glycoproteins	FBLN7	112895962	112945791	49.52	protein_coding	FBLN7	fibulin 7 [Source:HGNC Symbol;Acc:26740]	2	-0.33	4.390274728	-0.936690421	0.369925482	0.524114891	-6.507621762
297	Matrisome-associated	ECM-affiliated Proteins	C1QTNF3	34019553	34043937	40.08	protein_coding	C1QTNF3	C1q and tumor necrosis factor related protein 3 [Source:HGNC Symbol;Acc:14326]	5	0.38	1.895025491	0.935584706	0.370468876	0.524765341	-6.101892938
942	Matrisome-associated	Secreted Factors	PIK3IP1	31677579	31688520	51.25	protein_coding	PIK3IP1	phosphoinositide-3-kinase interacting protein 1 [Source:HGNC Symbol;Acc:24942]	22	-0.3	5.818271189	-0.935320127	0.370598985	0.524870017	-6.661845299
336	Matrisome-associated	ECM-affiliated Proteins	COLEC11	3642426	3692048	51.17	protein_coding	COLEC11	collectin sub-family member 11 [Source:HGNC Symbol;Acc:17213]	2	-0.83	-0.295064012	-0.932888974	0.371796052	0.526046767	-5.771014748
408	Matrisome-associated	ECM-affiliated Proteins	PLXND1	129274018	129325661	58.39	protein_coding	PLXND1	plexin D1 [Source:HGNC Symbol;Acc:9107]	3	0.31	8.212200598	0.925518336	0.375442057	0.529889357	-6.673358816
39	Core matrisome	ECM Glycoproteins	EMILIN1	27301435	27309271	61.64	protein_coding	EMILIN1	elastin microfibril interfacer 1 [Source:HGNC Symbol;Acc:19880]	2	0.37	6.949635368	0.923815839	0.376287817	0.530512984	-6.699919063
242	Core matrisome	Proteoglycans	BCAN	156611182	156629324	55.82	protein_coding	BCAN	brevican [Source:HGNC Symbol;Acc:23059]	1	-0.71	-0.35011052	-0.91740555	0.379484394	0.533850928	-5.843457371
989	Matrisome-associated	Secreted Factors	TNFSF13	7461609	7464925	57.4	protein_coding	TNFSF13	tumor necrosis factor (ligand) superfamily, member 13 [Source:HGNC Symbol;Acc:11928]	17	0.3	1.940242882	0.916709035	0.379832873	0.534220432	-6.119191362
593	Matrisome-associated	ECM Regulators	MMP2	55423612	55540603	45.67	protein_coding	MMP2	matrix metallopeptidase 2 (gelatinase A, 72kDa gelatinase, 72kDa type IV collagenase) [Source:HGNC Symbol;Acc:7166]	16	0.55	7.839579297	0.914025806	0.381177447	0.53562745	-6.693985587
273	Core matrisome	Proteoglycans	SRGN	70847862	70864567	42.48	protein_coding	SRGN	serglycin [Source:HGNC Symbol;Acc:9361]	10	0.34	6.275354004	0.901539961	0.387478195	0.541628391	-6.701637726
352	Matrisome-associated	ECM-affiliated Proteins	GPC4	132434131	132549518	41.25	protein_coding	GPC4	glypican 4 [Source:HGNC Symbol;Acc:4452]	X	0.4	4.475134166	0.901209794	0.387645792	0.541774122	-6.553643799
456	Matrisome-associated	ECM Regulators	ADAM20	70989075	71001732	37.22	protein_coding	ADAM20	ADAM metallopeptidase domain 20 [Source:HGNC Symbol;Acc:199]	14	-0.3	0.555432394	-0.888690051	0.394038374	0.548049947	-5.931225268
607	Matrisome-associated	ECM Regulators	OGFOD1	56485402	56513012	40.39	protein_coding	OGFOD1	2-oxoglutarate and iron-dependent oxygenase domain containing 1 [Source:HGNC Symbol;Acc:25585]	16	0.19	4.981014537	0.877399111	0.399866013	0.553640109	-6.647308079
270	Core matrisome	Proteoglycans	SPOCK1	136310987	136934068	42.8	protein_coding	SPOCK1	sparc/osteonectin, cwcv and kazal-like domains proteoglycan (testican) 1 [Source:HGNC Symbol;Acc:11251]	5	0.59	4.040676552	0.864894164	0.406389339	0.559553637	-6.520693004
388	Matrisome-associated	ECM-affiliated Proteins	MUC3A	100547187	100611118	54.94	protein_coding	MUC3A	mucin 3A, cell surface associated [Source:HGNC Symbol;Acc:7513]	7	0.52	-0.202106722	0.845422534	0.416691253	0.569023295	-5.890750808
652	Matrisome-associated	ECM Regulators	SERPINB8	61637159	61672278	43.18	protein_coding	SERPINB8	serpin peptidase inhibitor, clade B (ovalbumin), member 8 [Source:HGNC Symbol;Acc:8952]	18	-0.29	3.05301245	-0.844315918	0.417282005	0.569311912	-6.365336759
504	Matrisome-associated	ECM Regulators	CPAMD8	17003758	17137625	50.2	protein_coding	CPAMD8	C3 and PZP-like, alpha-2-macroglobulin domain containing 8 [Source:HGNC Symbol;Acc:23228]	19	-0.4	5.134848957	-0.829235429	0.425388926	0.577234013	-6.684849186
866	Matrisome-associated	Secreted Factors	IL16	81451916	81605104	43.59	protein_coding	IL16	interleukin 16 [Source:HGNC Symbol;Acc:5980]	15	-0.23	5.407300308	-0.816882001	0.432108	0.583528592	-6.733616001
433	Matrisome-associated	ECM-affiliated Proteins	SEMA5B	122628041	122747452	50.16	protein_coding	SEMA5B	sema domain, seven thrombospondin repeats (type 1 and type 1-like), transmembrane domain (TM) and short cytoplasmic domain, (semaphorin) 5B [Source:HGNC Symbol;Acc:10737]	3	0.37	1.759817647	0.816342727	0.432402913	0.583800203	-6.179518311
752	Matrisome-associated	Secreted Factors	CRLF1	18683030	18718551	55.32	protein_coding	CRLF1	cytokine receptor-like factor 1 [Source:HGNC Symbol;Acc:2364]	19	0.69	2.52912874	0.815532409	0.432846304	0.584103239	-6.338190487
343	Matrisome-associated	ECM-affiliated Proteins	FCN1	137801431	137809809	56.4	protein_coding	FCN1	ficolin (collagen/fibrinogen domain containing) 1 [Source:HGNC Symbol;Acc:3623]	9	-0.37	1.513908439	-0.811273339	0.435181749	0.586111292	-6.178281159
218	Core matrisome	Collagens	COL2A1	48366748	48398269	55.34	protein_coding	COL2A1	collagen, type II, alpha 1 [Source:HGNC Symbol;Acc:2200]	12	0.9	2.206294532	0.811009916	0.43532647	0.586252325	-6.28944685
203	Core matrisome	Collagens	COL16A1	32117848	32169920	56	protein_coding	COL16A1	collagen, type XVI, alpha 1 [Source:HGNC Symbol;Acc:2193]	1	-0.29	7.645811012	-0.809967897	0.435899252	0.586739119	-6.788654212
772	Matrisome-associated	Secreted Factors	CXCL6	74702214	74714781	37.18	protein_coding	CXCL6	chemokine (C-X-C motif) ligand 6 [Source:HGNC Symbol;Acc:10643]	4	-0.63	-1.506502381	-0.809610212	0.436095981	0.586961618	-5.709640109
919	Matrisome-associated	Secreted Factors	MEGF6	3406484	3528059	62.62	protein_coding	MEGF6	multiple EGF-like-domains 6 [Source:HGNC Symbol;Acc:3232]	1	-0.24	6.761614482	-0.807743516	0.437123629	0.58787871	-6.800242873
618	Matrisome-associated	ECM Regulators	PI3	43803517	43805185	51.23	protein_coding	PI3	peptidase inhibitor 3, skin-derived [Source:HGNC Symbol;Acc:8947]	20	0.61	0.727118825	0.807143577	0.437454245	0.588111584	-6.104341516
26	Core matrisome	ECM Glycoproteins	DMBT1	124320181	124403252	49.13	protein_coding	DMBT1	deleted in malignant brain tumors 1 [Source:HGNC Symbol;Acc:2926]	10	-0.75	-1.243064279	-0.805754994	0.438220103	0.588802102	-5.778265448
909	Matrisome-associated	Secreted Factors	KITLG	88886570	88974628	36.84	protein_coding	KITLG	KIT ligand [Source:HGNC Symbol;Acc:6343]	12	-0.33	5.213251679	-0.805156119	0.438550678	0.589143704	-6.720147684
396	Matrisome-associated	ECM-affiliated Proteins	OVGP1	111956936	111970399	45.7	protein_coding	OVGP1	oviductal glycoprotein 1, 120kDa [Source:HGNC Symbol;Acc:8524]	1	-0.28	1.677330118	-0.793493161	0.445021326	0.595114447	-6.20113338
399	Matrisome-associated	ECM-affiliated Proteins	PLXDC2	20105168	20578785	37.34	protein_coding	PLXDC2	plexin domain containing 2 [Source:HGNC Symbol;Acc:21013]	10	-0.21	7.845486718	-0.790442932	0.446723867	0.596792918	-6.801377575
822	Matrisome-associated	Secreted Factors	GDF15	18485541	18499986	51.93	protein_coding	GDF15	growth differentiation factor 15 [Source:HGNC Symbol;Acc:30142]	19	-0.48	2.402588182	-0.789254716	0.447388241	0.597260256	-6.306337814
202	Core matrisome	Collagens	COL15A1	101705461	101833069	46.99	protein_coding	COL15A1	collagen, type XV, alpha 1 [Source:HGNC Symbol;Acc:2192]	9	-0.38	7.692370021	-0.78802729	0.448075216	0.597999333	-6.808954718
818	Matrisome-associated	Secreted Factors	FSTL3	676392	683385	64.96	protein_coding	FSTL3	follistatin-like 3 (secreted glycoprotein) [Source:HGNC Symbol;Acc:3973]	19	-0.4	5.029814622	-0.783016706	0.450886705	0.600482313	-6.716562927
262	Core matrisome	Proteoglycans	OMD	95176527	95186743	36.07	protein_coding	OMD	osteomodulin [Source:HGNC Symbol;Acc:8134]	9	-0.35	2.504017267	-0.780283358	0.452425237	0.601869305	-6.342378075
20	Core matrisome	ECM Glycoproteins	CRISPLD1	75896750	75946793	35.22	protein_coding	CRISPLD1	cysteine-rich secretory protein LCCL domain containing 1 [Source:HGNC Symbol;Acc:18206]	8	-0.62	4.759907404	-0.777209567	0.454159458	0.603440605	-6.676156713
573	Matrisome-associated	ECM Regulators	LOX	121398890	121413980	37.87	protein_coding	LOX	lysyl oxidase [Source:HGNC Symbol;Acc:6664]	5	0.38	5.364993052	0.765457762	0.460829346	0.60884245	-6.766549427
221	Core matrisome	Collagens	COL4A2	110958159	111165374	47.83	protein_coding	COL4A2	collagen, type IV, alpha 2 [Source:HGNC Symbol;Acc:2203]	13	0.29	9.195900141	0.753807953	0.467503061	0.615048937	-6.780057743
1003	Matrisome-associated	Secreted Factors	WFIKKN1	679239	684116	66.97	protein_coding	WFIKKN1	WAP, follistatin/kazal, immunoglobulin, kunitz and netrin domain containing 1 [Source:HGNC Symbol;Acc:30912]	16	0.35	1.275946223	0.749787541	0.469820407	0.617010978	-6.164480824
103	Core matrisome	ECM Glycoproteins	MFAP1	44096690	44117000	43.98	protein_coding	MFAP1	microfibrillar-associated protein 1 [Source:HGNC Symbol;Acc:7032]	15	-0.13	3.98332274	-0.741748263	0.474476009	0.621159444	-6.608607031
954	Matrisome-associated	Secreted Factors	S100A16	153579362	153585621	57.24	protein_coding	S100A16	S100 calcium binding protein A16 [Source:HGNC Symbol;Acc:20441]	1	0.44	6.20802374	0.739441409	0.47581728	0.622173904	-6.812989414
986	Matrisome-associated	Secreted Factors	TNFSF10	172223298	172241297	40.83	protein_coding	TNFSF10	tumor necrosis factor (ligand) superfamily, member 10 [Source:HGNC Symbol;Acc:11925]	3	-0.28	6.304445814	-0.728113561	0.482438158	0.628792366	-6.847486506
448	Matrisome-associated	ECM Regulators	ADAM10	58887403	59042177	37.4	protein_coding	ADAM10	ADAM metallopeptidase domain 10 [Source:HGNC Symbol;Acc:188]	15	-0.15	6.986018405	-0.720314528	0.487029773	0.63253919	-6.870446496
186	Core matrisome	ECM Glycoproteins	VWDE	12370511	12443567	33.94	protein_coding	VWDE	von Willebrand factor D and EGF domains [Source:HGNC Symbol;Acc:21897]	7	-0.35	2.591445371	-0.702346732	0.497710731	0.642479291	-6.43434939
61	Core matrisome	ECM Glycoproteins	GLDN	51633826	51700210	44.76	protein_coding	GLDN	gliomedin [Source:HGNC Symbol;Acc:29514]	15	-0.65	2.372827422	-0.68326057	0.509211914	0.652992687	-6.399530858
76	Core matrisome	ECM Glycoproteins	KCP	128502505	128550773	54.94	processed_transcript	KCP	kielin/chordin-like protein [Source:HGNC Symbol;Acc:17585]	7	0.18	1.599785886	0.672448951	0.51579729	0.658408365	-6.283015063
80	Core matrisome	ECM Glycoproteins	LAMA4	112429963	112576141	39.14	protein_coding	LAMA4	laminin, alpha 4 [Source:HGNC Symbol;Acc:6484]	6	-0.33	7.269060212	-0.664388001	0.520740084	0.662489426	-6.909573582
205	Core matrisome	Collagens	COL18A1	46825052	46933634	59.66	protein_coding	COL18A1	collagen, type XVIII, alpha 1 [Source:HGNC Symbol;Acc:2195]	21	0.26	8.774894031	0.66131675	0.522630654	0.663683359	-6.865708881
996	Matrisome-associated	Secreted Factors	TNFSF9	6531010	6535931	59.2	protein_coding	TNFSF9	tumor necrosis factor (ligand) superfamily, member 9 [Source:HGNC Symbol;Acc:11939]	19	0.4	0.113492912	0.657827935	0.524783167	0.665348754	-6.07943398
527	Matrisome-associated	ECM Regulators	CTSH	79213400	79241916	52.42	protein_coding	CTSH	cathepsin H [Source:HGNC Symbol;Acc:2535]	15	0.18	6.209207124	0.654988602	0.526538806	0.666696875	-6.905511129
999	Matrisome-associated	Secreted Factors	VEGFB	64002010	64006259	61.25	protein_coding	VEGFB	vascular endothelial growth factor B [Source:HGNC Symbol;Acc:12681]	11	0.18	5.298799503	0.653570518	0.527416935	0.667491953	-6.853657451
836	Matrisome-associated	Secreted Factors	HGFAC	3443614	3451211	67.43	protein_coding	HGFAC	HGF activator [Source:HGNC Symbol;Acc:4894]	4	-0.41	-0.83112629	-0.65246097	0.528104605	0.66804535	-5.923509241
729	Matrisome-associated	Secreted Factors	CCL22	57392684	57400102	51.13	protein_coding	CCL22	chemokine (C-C motif) ligand 22 [Source:HGNC Symbol;Acc:10621]	16	0.41	1.989679339	0.644151961	0.53327095	0.672485312	-6.38495628
130	Core matrisome	ECM Glycoproteins	PCOLCE	100199800	100205798	60.91	protein_coding	PCOLCE	procollagen C-endopeptidase enhancer [Source:HGNC Symbol;Acc:8738]	7	0.26	6.058892156	0.643157853	0.533891023	0.672812933	-6.910054568
449	Matrisome-associated	ECM Regulators	ADAM11	42836399	42859214	59.28	protein_coding	ADAM11	ADAM metallopeptidase domain 11 [Source:HGNC Symbol;Acc:189]	17	-0.39	0.714908768	-0.640049142	0.53583277	0.674440722	-6.16728668
168	Core matrisome	ECM Glycoproteins	TNFAIP6	152214106	152236560	38.44	protein_coding	TNFAIP6	tumor necrosis factor, alpha-induced protein 6 [Source:HGNC Symbol;Acc:11898]	2	0.35	2.541385469	0.639976944	0.535877915	0.674452087	-6.431035079
749	Matrisome-associated	Secreted Factors	CLCF1	67131639	67141648	60.06	protein_coding	CLCF1	cardiotrophin-like cytokine factor 1 [Source:HGNC Symbol;Acc:17412]	11	-0.3	2.433410025	-0.633931385	0.53966591	0.677524193	-6.420516315
572	Matrisome-associated	ECM Regulators	LEPREL2	6937572	6949018	56.27	polymorphic_pseudogene	LEPREL2	leprecan-like 2 [Source:HGNC Symbol;Acc:19318]	12	0.24	4.621131781	0.62771435	0.543577348	0.681341497	-6.792533538
75	Core matrisome	ECM Glycoproteins	KAL1	8496915	8700227	39.59	protein_coding	KAL1	Kallmann syndrome 1 sequence [Source:HGNC Symbol;Acc:6211]	X	-0.18	4.432649195	-0.624931007	0.545333721	0.68271819	-6.766652061
1007	Matrisome-associated	Secreted Factors	WNT10A	219745085	219764303	56.45	protein_coding	WNT10A	wingless-type MMTV integration site family, member 10A [Source:HGNC Symbol;Acc:13829]	2	0.25	1.097410608	0.61513601	0.551540283	0.688365621	-6.252545243
827	Matrisome-associated	Secreted Factors	GDF7	20866424	20873418	59.51	protein_coding	GDF7	growth differentiation factor 7 [Source:HGNC Symbol;Acc:4222]	2	-0.37	0.290469171	-0.611496149	0.553856791	0.690149834	-6.114795413
653	Matrisome-associated	ECM Regulators	SERPINB9	2887500	2903514	43.71	protein_coding	SERPINB9	serpin peptidase inhibitor, clade B (ovalbumin), member 9 [Source:HGNC Symbol;Acc:8955]	6	0.19	4.431580993	0.610316525	0.554608708	0.690856298	-6.774675196
51	Core matrisome	ECM Glycoproteins	FGB	155484108	155492238	35.09	protein_coding	FGB	fibrinogen beta chain [Source:HGNC Symbol;Acc:3662]	4	-0.96	-0.835834638	-0.60416922	0.558536385	0.694035997	-5.999207704
763	Matrisome-associated	Secreted Factors	CXCL1	74735110	74736959	49.73	protein_coding	CXCL1	chemokine (C-X-C motif) ligand 1 (melanoma growth stimulating activity, alpha) [Source:HGNC Symbol;Acc:4602]	4	-0.35	0.910402609	-0.601493897	0.560250557	0.695348767	-6.225189315
292	Matrisome-associated	ECM-affiliated Proteins	C1QL2	119913819	119916465	67.59	protein_coding	C1QL2	complement component 1, q subcomponent-like 2 [Source:HGNC Symbol;Acc:24181]	2	0.59	-0.045342442	0.594970874	0.564442318	0.698870057	-6.134739631
459	Matrisome-associated	ECM Regulators	ADAM23	207308263	207485851	38.27	protein_coding	ADAM23	ADAM metallopeptidase domain 23 [Source:HGNC Symbol;Acc:202]	2	0.45	1.430969474	0.594592298	0.564686127	0.698912035	-6.329335287
377	Matrisome-associated	ECM-affiliated Proteins	MUC1	155158300	155162707	61.03	protein_coding	MUC1	mucin 1, cell surface associated [Source:HGNC Symbol;Acc:7508]	1	0.31	5.090627841	0.590152245	0.567549916	0.701502063	-6.854345664
381	Matrisome-associated	ECM-affiliated Proteins	MUC16	8959520	9092018	45.91	protein_coding	MUC16	mucin 16, cell surface associated [Source:HGNC Symbol;Acc:15582]	19	0.55	5.507434163	0.588313559	0.568738184	0.702552294	-6.828542159
1025	Matrisome-associated	Secreted Factors	XCL1	168545711	168551315	39.98	protein_coding	XCL1	chemokine (C motif) ligand 1 [Source:HGNC Symbol;Acc:10645]	1	-0.35	-0.818170507	-0.579769462	0.574277737	0.707288305	-5.960000866
957	Matrisome-associated	Secreted Factors	S100A4	153516089	153522612	56.3	protein_coding	S100A4	S100 calcium binding protein A4 [Source:HGNC Symbol;Acc:10494]	1	0.24	4.953665756	0.572224565	0.579193741	0.711514479	-6.871588817
929	Matrisome-associated	Secreted Factors	NRG3	83635070	84746935	37.5	protein_coding	NRG3	neuregulin 3 [Source:HGNC Symbol;Acc:7999]	10	0.48	0.000576106	0.56527991	0.58373862	0.715309628	-6.1133254
816	Matrisome-associated	Secreted Factors	FST	52776239	52782964	45.51	protein_coding	FST	follistatin [Source:HGNC Symbol;Acc:3971]	5	-0.25	3.196563439	-0.559221222	0.587719209	0.718644831	-6.591862713
779	Matrisome-associated	Secreted Factors	EGFL6	13587724	13651694	40.93	protein_coding	EGFL6	EGF-like-domain, multiple 6 [Source:HGNC Symbol;Acc:3235]	X	0.62	2.487705699	0.54636983	0.596210082	0.726066076	-6.517931531
591	Matrisome-associated	ECM Regulators	MMP17	132312938	132336328	61.93	protein_coding	MMP17	matrix metallopeptidase 17 (membrane-inserted) [Source:HGNC Symbol;Acc:7163]	12	0.38	2.622589662	0.540489553	0.600116468	0.728419666	-6.528285814
630	Matrisome-associated	ECM Regulators	SERPINA1	94843084	94857030	51.8	protein_coding	SERPINA1	serpin peptidase inhibitor, clade A (alpha-1 antiproteinase, antitrypsin), member 1 [Source:HGNC Symbol;Acc:8941]	14	-0.34	5.861403355	-0.534438916	0.604149859	0.731584659	-6.948511943
291	Matrisome-associated	ECM-affiliated Proteins	C1QL1	43037061	43045439	56.53	protein_coding	C1QL1	complement component 1, q subcomponent-like 1 [Source:HGNC Symbol;Acc:24182]	17	0.38	-0.126761118	0.533502453	0.604775358	0.731914964	-6.108804524
345	Matrisome-associated	ECM-affiliated Proteins	FCN3	27695603	27701315	54.45	protein_coding	FCN3	ficolin (collagen/fibrinogen domain containing) 3 [Source:HGNC Symbol;Acc:3625]	1	-0.33	0.465195867	-0.519426412	0.614217219	0.738745834	-6.202236964
478	Matrisome-associated	ECM Regulators	ADAMTS19	128795958	129074376	34.94	protein_coding	ADAMTS19	ADAM metallopeptidase with thrombospondin type 1 motif, 19 [Source:HGNC Symbol;Acc:17111]	5	-0.38	-0.736000022	-0.509578038	0.62086734	0.743963613	-6.028743108
229	Core matrisome	Collagens	COL6A1	47401651	47424964	64.67	protein_coding	COL6A1	collagen, type VI, alpha 1 [Source:HGNC Symbol;Acc:2211]	21	0.26	9.370609118	0.505036984	0.623945765	0.746169772	-6.936412226
189	Core matrisome	ECM Glycoproteins	WISP2	43343485	43357150	51.46	protein_coding	WISP2	WNT1 inducible signaling pathway protein 2 [Source:HGNC Symbol;Acc:12770]	20	0.42	4.002218783	0.504962103	0.623996591	0.746182771	-6.772944369
789	Matrisome-associated	Secreted Factors	FGF12	191857184	192485553	37.5	protein_coding	FGF12	fibroblast growth factor 12 [Source:HGNC Symbol;Acc:3668]	3	-0.34	1.252223116	-0.499232584	0.627891621	0.748970109	-6.314740621
987	Matrisome-associated	Secreted Factors	TNFSF11	43136872	43182149	41.03	protein_coding	TNFSF11	tumor necrosis factor (ligand) superfamily, member 11 [Source:HGNC Symbol;Acc:11926]	13	-0.42	-1.063627484	-0.495095464	0.630711537	0.751421879	-5.959859253
626	Matrisome-associated	ECM Regulators	PRSS12	119201193	119274158	36.51	protein_coding	PRSS12	protease, serine, 12 (neurotrypsin, motopsin) [Source:HGNC Symbol;Acc:9477]	4	-0.38	1.894884697	-0.485043676	0.637588677	0.756862989	-6.482895742
254	Core matrisome	Proteoglycans	HSPG2	22148738	22263790	56.09	protein_coding	HSPG2	heparan sulfate proteoglycan 2 [Source:HGNC Symbol;Acc:5273]	1	-0.2	10.2116861	-0.481895945	0.639749691	0.758512188	-6.912822341
710	Matrisome-associated	Secreted Factors	BTC	75669969	75719896	37.46	protein_coding	BTC	betacellulin [Source:HGNC Symbol;Acc:1121]	4	0.17	1.668208543	0.480677285	0.640587283	0.75911971	-6.386743934
498	Matrisome-associated	ECM Regulators	CD109	74405508	74538040	38.58	protein_coding	CD109	CD109 molecule [Source:HGNC Symbol;Acc:21685]	6	0.28	5.926491794	0.480007994	0.641047514	0.759511841	-6.984571548
725	Matrisome-associated	Secreted Factors	CCL19	34689564	34691274	55.23	protein_coding	CCL19	chemokine (C-C motif) ligand 19 [Source:HGNC Symbol;Acc:10617]	9	-0.33	1.868300001	-0.468351074	0.649088559	0.765453956	-6.496429725
554	Matrisome-associated	ECM Regulators	HTRA1	124221041	124274424	49.2	protein_coding	HTRA1	HtrA serine peptidase 1 [Source:HGNC Symbol;Acc:9476]	10	-0.25	6.759754281	-0.467821572	0.649454942	0.765692617	-7.029023965
338	Matrisome-associated	ECM-affiliated Proteins	CSPG4	75966663	76005189	59.29	protein_coding	CSPG4	chondroitin sulfate proteoglycan 4 [Source:HGNC Symbol;Acc:2466]	15	0.25	6.228749279	0.461529117	0.653816367	0.769280535	-7.017558486
82	Core matrisome	ECM Glycoproteins	LAMB1	107564244	107643700	42.42	protein_coding	LAMB1	laminin, beta 1 [Source:HGNC Symbol;Acc:6486]	7	-0.18	8.103981584	-0.460373839	0.654618596	0.769943915	-7.010188425
426	Matrisome-associated	ECM-affiliated Proteins	SEMA4A	156117157	156147543	51.59	protein_coding	SEMA4A	sema domain, immunoglobulin domain (Ig), transmembrane domain (TM) and short cytoplasmic domain, (semaphorin) 4A [Source:HGNC Symbol;Acc:10729]	1	-0.15	5.445900002	-0.453240445	0.659582168	0.773624411	-6.974450143
177	Core matrisome	ECM Glycoproteins	VWA2	115999018	116051272	48.76	protein_coding	VWA2	von Willebrand factor A domain containing 2 [Source:HGNC Symbol;Acc:24709]	10	-0.4	3.704519779	-0.441154605	0.668031062	0.780107559	-6.750080425
417	Matrisome-associated	ECM-affiliated Proteins	SDC3	31342314	31381608	55.72	protein_coding	SDC3	syndecan 3 [Source:HGNC Symbol;Acc:10660]	1	-0.09	7.600972511	-0.435779388	0.671804401	0.783177313	-7.036233145
826	Matrisome-associated	Secreted Factors	GDF6	97154562	97173020	51.71	protein_coding	GDF6	growth differentiation factor 6 [Source:HGNC Symbol;Acc:4221]	8	-0.31	-0.803673458	-0.432320606	0.674237464	0.78446107	-6.056025333
1023	Matrisome-associated	Secreted Factors	WNT9A	228106357	228135599	57.24	protein_coding	WNT9A	wingless-type MMTV integration site family, member 9A [Source:HGNC Symbol;Acc:12778]	1	-0.21	3.269069721	-0.430483475	0.675531379	0.785428247	-6.709535134
132	Core matrisome	ECM Glycoproteins	POMZP3	76239303	76256578	49.24	protein_coding	POMZP3	POM121 and ZP3 fusion [Source:HGNC Symbol;Acc:9203]	7	-0.08	3.157187491	-0.421688769	0.681740802	0.790580568	-6.657802886
40	Core matrisome	ECM Glycoproteins	EMILIN2	2847028	2915991	47.46	protein_coding	EMILIN2	elastin microfibril interfacer 2 [Source:HGNC Symbol;Acc:19881]	18	-0.12	5.35427454	-0.417723383	0.684548678	0.792852057	-6.986071748
674	Matrisome-associated	ECM Regulators	TGM5	43524793	43559055	46.29	protein_coding	TGM5	transglutaminase 5 [Source:HGNC Symbol;Acc:11781]	15	0.24	0.585129504	0.406967218	0.692190224	0.798187863	-6.262673931
701	Matrisome-associated	Secreted Factors	BMP3	81952119	81978685	37.26	protein_coding	BMP3	bone morphogenetic protein 3 [Source:HGNC Symbol;Acc:1070]	4	-0.45	-0.072204587	-0.40450305	0.69394597	0.798979099	-6.165154087
150	Core matrisome	ECM Glycoproteins	SPON1	13984236	14289351	41.99	protein_coding	SPON1	spondin 1, extracellular matrix protein [Source:HGNC Symbol;Acc:11252]	HG256_PATCH	-0.25	5.631298196	-0.400290206	0.696952033	0.800689978	-7.003229472
541	Matrisome-associated	ECM Regulators	F13A1	6144318	6321246	41.74	protein_coding	F13A1	coagulation factor XIII, A1 polypeptide [Source:HGNC Symbol;Acc:3531]	6	-0.23	5.64457657	-0.393044016	0.702135309	0.804489655	-7.018075124
230	Core matrisome	Collagens	COL6A2	47518011	47552763	55.88	protein_coding	COL6A2	collagen, type VI, alpha 2 [Source:HGNC Symbol;Acc:2212]	21	0.18	9.697420139	0.369360501	0.719186418	0.816760299	-6.985839058
59	Core matrisome	ECM Glycoproteins	FRAS1	78978724	79465423	39.75	protein_coding	FRAS1	Fraser syndrome 1 [Source:HGNC Symbol;Acc:19185]	4	0.2	4.709501543	0.365973515	0.721638343	0.818549323	-6.927813132
185	Core matrisome	ECM Glycoproteins	VWCE	61025762	61062896	51.58	protein_coding	VWCE	von Willebrand factor C and EGF domains [Source:HGNC Symbol;Acc:26487]	11	-0.21	1.840643421	-0.357294689	0.727936114	0.822744474	-6.47459923
116	Core matrisome	ECM Glycoproteins	NID1	236139130	236228462	44.98	protein_coding	NID1	nidogen 1 [Source:HGNC Symbol;Acc:7821]	1	-0.2	7.621072494	-0.344488478	0.737267444	0.830051331	-7.07253508
992	Matrisome-associated	Secreted Factors	TNFSF15	117546915	117568406	42.56	protein_coding	TNFSF15	tumor necrosis factor (ligand) superfamily, member 15 [Source:HGNC Symbol;Acc:11931]	9	-0.16	2.643859872	-0.341740971	0.739275303	0.831234047	-6.609072055
393	Matrisome-associated	ECM-affiliated Proteins	MUC7	71296209	71348714	38.43	protein_coding	MUC7	mucin 7, secreted [Source:HGNC Symbol;Acc:7518]	4	-0.43	-2.573527191	-0.341206488	0.739666136	0.831373163	-5.843933549
544	Matrisome-associated	ECM Regulators	F7	113760105	113774995	61.36	protein_coding	F7	coagulation factor VII (serum prothrombin conversion accelerator) [Source:HGNC Symbol;Acc:3544]	13	0.29	-0.341772451	0.34015983	0.740431716	0.832133496	-6.156049775
936	Matrisome-associated	Secreted Factors	PDGFB	39619364	39640756	58.13	protein_coding	PDGFB	platelet-derived growth factor beta polypeptide [Source:HGNC Symbol;Acc:8800]	22	-0.12	5.357697487	-0.338143875	0.741907121	0.833390405	-7.025609325
535	Matrisome-associated	ECM Regulators	EGLN1	231499497	231560790	39.65	protein_coding	EGLN1	egl-9 family hypoxia-inducible factor 1 [Source:HGNC Symbol;Acc:1232]	1	-0.06	6.210174626	-0.337716042	0.742220377	0.833642	-7.077135649
68	Core matrisome	ECM Glycoproteins	IGFBP3	45951949	45961473	49.45	protein_coding	IGFBP3	insulin-like growth factor binding protein 3 [Source:HGNC Symbol;Acc:5472]	7	-0.15	7.19102363	-0.3281772	0.749217276	0.838977792	-7.089474058
52	Core matrisome	ECM Glycoproteins	FGG	155525286	155534119	37.19	protein_coding	FGG	fibrinogen gamma chain [Source:HGNC Symbol;Acc:3694]	4	-0.47	-1.267337329	-0.32004258	0.755202967	0.842800013	-6.118350566
107	Core matrisome	ECM Glycoproteins	MFAP5	8789942	8815484	42.51	protein_coding	MFAP5	microfibrillar associated protein 5 [Source:HGNC Symbol;Acc:29673]	12	-0.23	4.476296029	-0.315880116	0.758272399	0.84471111	-6.929137845
154	Core matrisome	ECM Glycoproteins	SRPX2	99899215	99926296	43.43	protein_coding	SRPX2	sushi-repeat containing protein, X-linked 2 [Source:HGNC Symbol;Acc:30668]	X	-0.16	4.40592088	-0.308321702	0.763857195	0.848402113	-6.919430579
656	Matrisome-associated	ECM Regulators	SERPINE1	100770370	100782547	50.43	protein_coding	SERPINE1	serpin peptidase inhibitor, clade E (nexin, plasminogen activator inhibitor type 1), member 1 [Source:HGNC Symbol;Acc:8583]	7	0.13	6.589288608	0.302534171	0.768143089	0.851339596	-7.089617808
566	Matrisome-associated	ECM Regulators	ITIH6	54775332	54824673	44.1	protein_coding	ITIH6	inter-alpha-trypsin inhibitor heavy chain family, member 6 [Source:HGNC Symbol;Acc:28907]	X	-0.2	0.596068938	-0.301767911	0.76871115	0.85186807	-6.322103201
72	Core matrisome	ECM Glycoproteins	IGFBP7	57896939	57976551	42.44	protein_coding	IGFBP7	insulin-like growth factor binding protein 7 [Source:HGNC Symbol;Acc:5476]	4	-0.11	7.88039898	-0.300833534	0.769404035	0.852281888	-7.081456387
865	Matrisome-associated	Secreted Factors	IL15	142557752	142655140	37.14	protein_coding	IL15	interleukin 15 [Source:HGNC Symbol;Acc:5977]	4	0.13	2.620853129	0.295926076	0.773046607	0.854642805	-6.611411446
216	Core matrisome	Collagens	COL27A1	116917840	117074791	52.26	protein_coding	COL27A1	collagen, type XXVII, alpha 1 [Source:HGNC Symbol;Acc:22986]	9	0.11	5.996264008	0.292205846	0.775811792	0.856229948	-7.065393702
311	Matrisome-associated	ECM-affiliated Proteins	CLEC17A	14693896	14721969	49.11	protein_coding	CLEC17A	C-type lectin domain family 17, member A [Source:HGNC Symbol;Acc:34520]	19	0.22	-1.172898713	0.27931863	0.785415671	0.863314764	-6.104478613
790	Matrisome-associated	Secreted Factors	FGF13	137713735	138304939	39.12	protein_coding	FGF13	fibroblast growth factor 13 [Source:HGNC Symbol;Acc:3670]	X	0.12	3.694242911	0.278701364	0.785876631	0.863432331	-6.813501771
492	Matrisome-associated	ECM Regulators	ADAMTSL5	1505017	1513603	60.93	protein_coding	ADAMTSL5	ADAMTS-like 5 [Source:HGNC Symbol;Acc:27912]	19	-0.1	1.832015933	-0.262961967	0.797659086	0.871688422	-6.502300148
659	Matrisome-associated	ECM Regulators	SERPINF1	1665253	1680868	53.48	protein_coding	SERPINF1	serpin peptidase inhibitor, clade F (alpha-2 antiplasmin, pigment epithelium derived factor), member 1 [Source:HGNC Symbol;Acc:8824]	17	-0.13	7.040502258	-0.248901061	0.808230086	0.878357592	-7.110627198
206	Core matrisome	Collagens	COL19A1	70576463	70919679	36.57	protein_coding	COL19A1	collagen, type XIX, alpha 1 [Source:HGNC Symbol;Acc:2196]	6	-0.21	-1.112043175	-0.243743312	0.812117912	0.880737631	-6.120867983
423	Matrisome-associated	ECM-affiliated Proteins	SEMA3E	82993222	83278326	34.7	protein_coding	SEMA3E	sema domain, immunoglobulin domain (Ig), short basic domain, secreted, (semaphorin) 3E [Source:HGNC Symbol;Acc:10727]	7	0.16	3.674359631	0.24137725	0.813903199	0.881821794	-6.843927242
93	Core matrisome	ECM Glycoproteins	LRG1	4536421	4540486	55.16	protein_coding	LRG1	leucine-rich alpha-2-glycoprotein 1 [Source:HGNC Symbol;Acc:29480]	19	0.18	2.98735902	0.234952058	0.818756833	0.885911391	-6.745282704
714	Matrisome-associated	Secreted Factors	CBLN3	24895738	24900160	60.48	protein_coding	CBLN3	cerebellin 3 precursor [Source:HGNC Symbol;Acc:20146]	14	0.07	2.190101063	0.234779987	0.818886927	0.885911391	-6.558613591
983	Matrisome-associated	Secreted Factors	TGFB3	76424442	76449334	48.99	protein_coding	TGFB3	transforming growth factor, beta 3 [Source:HGNC Symbol;Acc:11769]	14	0.06	5.392206415	0.224416984	0.826732294	0.891239877	-7.06124417
481	Matrisome-associated	ECM Regulators	ADAMTS3	73146686	73434516	35.77	protein_coding	ADAMTS3	ADAM metallopeptidase with thrombospondin type 1 motif, 3 [Source:HGNC Symbol;Acc:219]	4	-0.06	2.834110956	-0.218278994	0.831388536	0.894571382	-6.680278691
1008	Matrisome-associated	Secreted Factors	WNT10B	49359123	49365546	55.84	protein_coding	WNT10B	wingless-type MMTV integration site family, member 10B [Source:HGNC Symbol;Acc:12775]	12	0.13	0.265384015	0.217717221	0.831815036	0.894801062	-6.280184091
284	Matrisome-associated	ECM-affiliated Proteins	ANXA7	75134859	75173834	40.79	protein_coding	ANXA7	annexin A7 [Source:HGNC Symbol;Acc:545]	10	0.05	6.641787691	0.217306775	0.832126684	0.894850042	-7.122483519
279	Matrisome-associated	ECM-affiliated Proteins	ANXA2	60639333	60695082	44.95	protein_coding	ANXA2	annexin A2 [Source:HGNC Symbol;Acc:537]	15	0.07	8.752178206	0.205740455	0.840921151	0.900862996	-7.076952219
44	Core matrisome	ECM Glycoproteins	FBLN2	13573824	13679922	53.49	protein_coding	FBLN2	fibulin 2 [Source:HGNC Symbol;Acc:3601]	3	-0.12	7.807799715	-0.200029541	0.845271956	0.903574916	-7.111336486
238	Core matrisome	Collagens	COL9A2	40766159	40783488	57.43	protein_coding	COL9A2	collagen, type IX, alpha 2 [Source:HGNC Symbol;Acc:2218]	1	0.13	4.606679865	0.19834851	0.846553673	0.904086425	-6.946149074
955	Matrisome-associated	Secreted Factors	S100A2	153533584	153540366	53.99	protein_coding	S100A2	S100 calcium binding protein A2 [Source:HGNC Symbol;Acc:10492]	1	-0.09	0.208232371	-0.198977138	0.846074315	0.904086425	-6.279392056
678	Matrisome-associated	ECM Regulators	TIMP2	76849059	76921469	52.6	protein_coding	TIMP2	TIMP metallopeptidase inhibitor 2 [Source:HGNC Symbol;Acc:11821]	17	-0.1	8.341497566	-0.198532782	0.846413151	0.904086425	-7.094513572
119	Core matrisome	ECM Glycoproteins	NPNT	106815932	106925184	38.07	protein_coding	NPNT	nephronectin [Source:HGNC Symbol;Acc:27405]	4	-0.1	4.932460351	-0.192264426	0.85119641	0.906962102	-7.015077012
167	Core matrisome	ECM Glycoproteins	TNC	117782806	117880536	41.86	protein_coding	TNC	tenascin C [Source:HGNC Symbol;Acc:5318]	9	-0.09	8.448691553	-0.179278561	0.861125473	0.913722625	-7.091195644
945	Matrisome-associated	Secreted Factors	PSPN	6375159	6379069	58.35	protein_coding	PSPN	persephin [Source:HGNC Symbol;Acc:9579]	19	-0.05	1.849377351	-0.171104272	0.867388648	0.918333409	-6.519319904
686	Matrisome-associated	Secreted Factors	ANGPT2	6357172	6420930	40.71	protein_coding	ANGPT2	angiopoietin 2 [Source:HGNC Symbol;Acc:485]	8	-0.06	3.45126138	-0.165469802	0.871711404	0.921134526	-6.789330449
669	Matrisome-associated	ECM Regulators	SULF2	46285092	46415360	50.48	protein_coding	SULF2	sulfatase 2 [Source:HGNC Symbol;Acc:20392]	20	0.06	6.654155802	0.163366056	0.873326532	0.922541713	-7.124988716
134	Core matrisome	ECM Glycoproteins	PXDN	1635659	1748624	49.9	protein_coding	PXDN	peroxidasin homolog (Drosophila) [Source:HGNC Symbol;Acc:14966]	2	-0.08	7.273565868	-0.157492847	0.877838807	0.925462331	-7.129502086
38	Core matrisome	ECM Glycoproteins	EMID1	29601840	29655586	52.65	protein_coding	EMID1	EMI domain containing 1 [Source:HGNC Symbol;Acc:18036]	22	0.09	2.29770285	0.156538324	0.878572585	0.925961964	-6.636284851
665	Matrisome-associated	ECM Regulators	SLPI	43880880	43883205	51.29	protein_coding	SLPI	secretory leukocyte peptidase inhibitor [Source:HGNC Symbol;Acc:11092]	20	0.07	4.320428041	0.155947445	0.879026876	0.926087493	-6.935870025
959	Matrisome-associated	Secreted Factors	S100A6	153507075	153508720	58.51	protein_coding	S100A6	S100 calcium binding protein A6 [Source:HGNC Symbol;Acc:10496]	1	0.07	6.892832793	0.150306187	0.883366373	0.928979648	-7.128711274
895	Matrisome-associated	Secreted Factors	IL7	79587978	79717758	35.46	protein_coding	IL7	interleukin 7 [Source:HGNC Symbol;Acc:6023]	8	0.06	0.819615584	0.148096973	0.885066899	0.92993273	-6.374460014
367	Matrisome-associated	ECM-affiliated Proteins	LGALS3	55590828	55612126	44.63	protein_coding	LGALS3	lectin, galactoside-binding, soluble, 3 [Source:HGNC Symbol;Acc:6563]	14	-0.04	6.724912385	-0.145421929	0.887126808	0.930997085	-7.135222252
788	Matrisome-associated	Secreted Factors	FGF11	7341592	7348256	56.8	protein_coding	FGF11	fibroblast growth factor 11 [Source:HGNC Symbol;Acc:3667]	17	0.05	0.194709942	0.139306943	0.891838897	0.933738375	-6.268915471
118	Core matrisome	ECM Glycoproteins	NOV	120428546	120436593	42.27	protein_coding	NOV	nephroblastoma overexpressed [Source:HGNC Symbol;Acc:7885]	8	-0.12	3.867689904	-0.135679423	0.894636279	0.935497389	-6.791022947
25	Core matrisome	ECM Glycoproteins	DDX26B	134654584	134716435	38.59	protein_coding	DDX26B	DEAD/H (Asp-Glu-Ala-Asp/His) box polypeptide 26B [Source:HGNC Symbol;Acc:27334]	X	-0.02	4.662180762	-0.130929405	0.898301552	0.937980514	-7.000255613
517	Matrisome-associated	ECM Regulators	CSTA	122044091	122060819	41.8	protein_coding	CSTA	cystatin A (stefin A) [Source:HGNC Symbol;Acc:2481]	3	-0.07	0.399829107	-0.129848599	0.89913589	0.938533588	-6.322692263
228	Core matrisome	Collagens	COL5A3	10070237	10121147	52.34	protein_coding	COL5A3	collagen, type V, alpha 3 [Source:HGNC Symbol;Acc:14864]	19	-0.07	6.244019776	-0.127149406	0.901220112	0.93992436	-7.131626031
810	Matrisome-associated	Secreted Factors	FGFBP3	93666346	93669240	52.5	protein_coding	FGFBP3	fibroblast growth factor binding protein 3 [Source:HGNC Symbol;Acc:23428]	10	-0.04	1.210580613	-0.119957101	0.906777533	0.943257572	-6.430546273
941	Matrisome-associated	Secreted Factors	PGF	75408537	75422487	56.15	protein_coding	PGF	placental growth factor [Source:HGNC Symbol;Acc:8893]	14	-0.03	3.596633057	-0.120002871	0.90674215	0.943257572	-6.818460225
794	Matrisome-associated	Secreted Factors	FGF18	170846660	170884627	54.86	protein_coding	FGF18	fibroblast growth factor 18 [Source:HGNC Symbol;Acc:3674]	5	-0.07	-0.374353406	-0.116847753	0.909181737	0.944831165	-6.177627046
1018	Matrisome-associated	Secreted Factors	WNT6	219724544	219738955	55.92	protein_coding	WNT6	wingless-type MMTV integration site family, member 6 [Source:HGNC Symbol;Acc:12785]	2	0.09	1.969925612	0.113179948	0.912018976	0.946693035	-6.618107679
860	Matrisome-associated	Secreted Factors	IL10	206940947	206945839	47.76	protein_coding	IL10	interleukin 10 [Source:HGNC Symbol;Acc:5962]	1	0.04	-0.754951217	0.106293403	0.917349527	0.950166524	-6.13738722
870	Matrisome-associated	Secreted Factors	IL17D	21276266	21297237	52.71	protein_coding	IL17D	interleukin 17D [Source:HGNC Symbol;Acc:5984]	13	0.08	-0.050205126	0.099339731	0.92273637	0.953793789	-6.239157489
401	Matrisome-associated	ECM-affiliated Proteins	PLXNA2	208195587	208417665	47.98	protein_coding	PLXNA2	plexin A2 [Source:HGNC Symbol;Acc:9100]	1	-0.03	6.084947311	-0.088857587	0.930864243	0.958793764	-7.126359137
488	Matrisome-associated	ECM Regulators	ADAMTSL1	18473892	18910948	39.36	protein_coding	ADAMTSL1	ADAMTS-like 1 [Source:HGNC Symbol;Acc:14632]	9	0.04	4.218210348	0.08500094	0.933856831	0.960975111	-6.927149927
322	Matrisome-associated	ECM-affiliated Proteins	CLEC3A	78056412	78100658	43.21	protein_coding	CLEC3A	C-type lectin domain family 3, member A [Source:HGNC Symbol;Acc:2052]	16	-0.07	-1.821181493	-0.079833343	0.937868332	0.963689105	-6.210200918
985	Matrisome-associated	Secreted Factors	TNF	31543344	31546113	52.82	protein_coding	TNF	tumor necrosis factor [Source:HGNC Symbol;Acc:11892]	6	-0.04	1.354553932	-0.078267813	0.939083985	0.964334841	-6.493199036
974	Matrisome-associated	Secreted Factors	SFRP4	37945543	38065297	39.07	protein_coding	SFRP4	secreted frizzled-related protein 4 [Source:HGNC Symbol;Acc:10778]	7	-0.05	5.75244449	-0.07749967	0.939680516	0.964598113	-7.090709081
389	Matrisome-associated	ECM-affiliated Proteins	MUC4	195473636	195539148	53.76	protein_coding	MUC4	mucin 4, cell surface associated [Source:HGNC Symbol;Acc:7514]	3	-0.05	-0.684488106	-0.071963723	0.943980801	0.967373152	-6.173387663
43	Core matrisome	ECM Glycoproteins	FBLN1	45898118	45997015	53.12	protein_coding	FBLN1	fibulin 1 [Source:HGNC Symbol;Acc:3600]	22	-0.02	7.948423872	-0.048073033	0.962558612	0.978410666	-7.12543983
366	Matrisome-associated	ECM-affiliated Proteins	LGALS2	37966255	37978623	50.79	protein_coding	LGALS2	lectin, galactoside-binding, soluble, 2 [Source:HGNC Symbol;Acc:6562]	22	0.02	-0.373115419	0.046030273	0.964148346	0.979242117	-6.257009185
160	Core matrisome	ECM Glycoproteins	THBS1	39873280	39891667	43.51	protein_coding	THBS1	thrombospondin 1 [Source:HGNC Symbol;Acc:11785]	15	-0.02	10.12182651	-0.031482354	0.975474256	0.986087568	-7.041017832
395	Matrisome-associated	ECM-affiliated Proteins	MUCL1	55224303	55252177	37.09	protein_coding	MUCL1	mucin-like 1 [Source:HGNC Symbol;Acc:30588]	12	-0.05	2.953352037	-0.03114088	0.975740181	0.986196237	-6.679710159
753	Matrisome-associated	Secreted Factors	CRLF3	29096406	29151794	42.46	protein_coding	CRLF3	cytokine receptor-like factor 3 [Source:HGNC Symbol;Acc:17177]	17	0.01	4.235446167	0.030803465	0.976002947	0.986355054	-6.943956502
380	Matrisome-associated	ECM-affiliated Proteins	MUC15	26580580	26593780	33.17	protein_coding	MUC15	mucin 15, cell surface associated [Source:HGNC Symbol;Acc:14956]	11	-0.01	2.436884873	-0.024041744	0.981269313	0.989375037	-6.720149317
319	Matrisome-associated	ECM-affiliated Proteins	CLEC2B	10005583	10022735	32.91	protein_coding	CLEC2B	C-type lectin domain family 2, member B [Source:HGNC Symbol;Acc:2053]	12	0	2.578524864	0.005099603	0.996026549	0.997468672	-6.653549734
217	Core matrisome	Collagens	COL28A1	7395834	7575484	38.55	protein_coding	COL28A1	collagen, type XXVIII, alpha 1 [Source:HGNC Symbol;Acc:22442]	7	0	1.814742075	-0.004221803	0.996710498	0.997745022	-6.544988258
493	Matrisome-associated	ECM Regulators	AGT	230838269	230850043	53.69	protein_coding	AGT	angiotensinogen (serpin peptidase inhibitor, clade A, member 8) [Source:HGNC Symbol;Acc:333]	1	0	2.289850488	0.002906514	0.997735328	0.998239156	-6.656615074
