# Supplementary material for: Glycosylated extracellular matrix drives immune suppression by modulating macrophage-T cell crosstalk in triple-negative breast cancer
Source: Nat Commun. 2026 Jun 16;17:5008. doi: 10.1038/s41467-026-73467-5 (PMC13273098; doi:10.1038/s41467-026-73467-5)
Supplement: Supplementary file 9 — Supplementary Data 5 [file 41467_2026_73467_MOESM9_ESM.csv]

Matched Tumor vs Adjacent Proteomics Differential Expression
genes	p.value	Log2FC
F13A1	2.59E-05	4.362706829
OGN	0.000464099	-2.570528924
FN1	0.000711167	2.381973381
NID2	0.000798894	6.037409464
POSTN	0.001465376	-1.551507024
BGN	0.001906309	-2.265005865
DCN	0.004331526	-4.684101787
TGFBI	0.004588936	2.220239668
TGM2	0.004936408	2.425438964
A2ML1	0.007464695	-2.248297149
PLAT	0.007464695	-2.248297149
WIF1	0.007464695	-2.248297149
LGALS1	0.011898953	2.469622306
TNC	0.012751592	2.19831879
S100A16	0.013090779	10.84225238
S100A11	0.015350444	5.689444147
MMP10	0.016174633	-4.550875899
MXRA5	0.017169663	2.7500018
ANXA11	0.017358394	9.96722832
S100P	0.018697238	11.2650528
COL12A1	0.019888718	1.615901108
COL1A2	0.021667723	1.607988623
S100A14	0.023004439	10.43594027
CTSB	0.026375488	2.690801469
LAMB3	0.029329945	6.649542909
DPT	0.030694499	-2.314248698
ANXA3	0.033054487	-2.3454944
S100A9	0.039596333	-1.503724801
AEBP1	0.039932646	2.709826022
ANXA2	0.044333279	2.141742427
FGB	0.045451301	2.824906196
S100A13	0.051972724	7.908931115
COL2A1	0.055174646	3.489907626
PLXNB2	0.061526296	5.660680879
S100A10	0.065409623	5.718158383
VTN	0.067952768	2.827691831
SERPINB5	0.069953426	-3.654022258
COL1A1	0.070315033	-2.044321892
SERPINF1	0.077661103	5.858583065
SERPINH1	0.082179126	2.35764277
MUC5B	0.082518747	5.133473587
COL4A2	0.084048216	4.053137944
A2M	0.085058468	2.072662568
THBS2	0.085627013	1.683990169
EFEMP1	0.088380643	3.810730144
COL22A1	0.092050389	2.89339581
VWF	0.093289518	3.961212223
MUC1	0.096650635	-2.60080471
FGL2	0.100117508	11.99479907
ANGPTL4	0.108232159	8.49246669
S100A4	0.111158651	8.233754142
ANXA6	0.113236785	3.627657787
S100A3	0.113934486	7.510036946
COLEC12	0.117518562	6.791635842
MATN1	0.13346149	1.449596755
KNG1	0.136823019	-2.779343516
C1QC	0.139020213	5.958710314
COL6A1	0.140273059	-1.035566823
COL3A1	0.142087828	1.002080874
LAMB1	0.142611406	1.361711155
COL4A1	0.142876764	8.059005993
COL6A2	0.149680485	-0.84788059
SERPING1	0.150597126	-3.382968573
MDK	0.15176112	6.616863878
IL16	0.154853901	6.799347478
SERPINA3	0.154952655	2.548495537
PRELP	0.158997558	-1.15484047
S100A6	0.159129074	1.537378744
MMP1	0.159879629	5.348560073
FGA	0.169674154	2.213207198
CLEC11A	0.178447479	5.801150508
PLOD2	0.184280216	3.363544687
ITIH1	0.185158659	-4.114288879
LAMA1	0.190360588	8.098118746
TINAGL1	0.191952437	8.728303604
LAMB2	0.195694139	2.523189175
LAMC2	0.196222104	3.710969755
MGP	0.203392484	1.990834883
MMP2	0.206460156	5.497763357
SERPINA1	0.216815538	1.568570909
LMAN1	0.219548479	0.910351392
SPOCK2	0.22133382	3.544944446
ADAM17	0.223178053	5.76830872
PXDN	0.223210298	3.313522603
CTSD	0.224125734	1.760800524
MMRN2	0.231521525	4.673419966
S100A7A	0.235144871	11.2351584
F10	0.243721377	4.208331431
COL18A1	0.244938527	8.935977468
HSPG2	0.247188766	0.738894727
HCFC1	0.24841761	4.328048073
EMILIN1	0.248512524	4.082701178
ITIH2	0.251853489	2.28074755
ABI3BP	0.259514115	2.268913714
MMP9	0.285492764	-2.20629563
ELANE	0.286484699	5.597189462
PZP	0.293653846	2.050035045
ANXA4	0.294416188	15.59672321
ECM1	0.297707346	7.169435603
LTBP2	0.302561389	4.488339833
ADAM9	0.303767109	4.712361649
AGRN	0.320137137	11.73201737
COL5A2	0.320620395	4.939642557
F2	0.32206894	-2.769015222
AMBP	0.337466457	-1.348642488
P4HA1	0.341283783	-5.169428729
LOXL1	0.344939464	-4.848885505
THBS1	0.351432818	0.565575398
ANXA5	0.362356484	-3.835773096
CILP	0.362392372	-2.52115865
PCOLCE	0.366443161	1.323558376
LGALS7	0.366852476	-2.333793686
ADAMTS4	0.370045362	3.226400829
COL6A6	0.397952395	1.907398861
SPARC	0.403588154	-2.741002883
LUM	0.406720677	-0.835899812
ADAM10	0.418193942	2.228113457
COL11A1	0.461776103	-0.976508396
S100A7	0.465424605	-0.749162538
PLOD3	0.483249224	0.965750086
ITIH3	0.485913635	1.500404683
MFAP2	0.48869907	-0.910419365
S100A8	0.499838576	-1.284169574
FGG	0.518843084	-0.513281019
NID1	0.519664733	-0.93675588
LAMA4	0.521209987	0.487343426
ANXA1	0.534394103	-1.383002451
LAMC1	0.539911857	0.423826551
PLXDC2	0.541627744	-0.882857592
CTSA	0.552658048	-1.015899189
EFEMP2	0.55989994	-1.346856377
MATN4	0.56868318	-0.431244593
COL5A1	0.596649117	-0.585582667
F9	0.601442828	1.152301715
SDC1	0.621133667	-1.114288187
COL6A3	0.635835838	-0.208037787
SERPINE2	0.649879346	0.790612377
LAMA5	0.650834338	-0.369216559
IGFALS	0.690874187	0.621801681
FBLN1	0.711070689	0.290926076
ITIH4	0.757436718	-0.580046859
FBN2	0.788943256	0.349463367
ASPN	0.801681194	-0.171584323
PLOD1	0.809937979	0.303495134
CTSG	0.818730937	-0.187709706
LOXL2	0.870933439	0.250329045
COL14A1	0.871585645	0.14619523
FBLN2	0.902419269	-0.097389539
VCAN	0.903131453	-0.118989107
PLG	0.938582081	-0.083843359
FBN1	0.948459229	-0.038139546
