# Supplementary material for: Glycosylated extracellular matrix drives immune suppression by modulating macrophage-T cell crosstalk in triple-negative breast cancer
Source: Nat Commun. 2026 Jun 16;17:5008. doi: 10.1038/s41467-026-73467-5 (PMC13273098; doi:10.1038/s41467-026-73467-5)
Supplement: Supplementary file 11 — Source Data [file 41467_2026_73467_MOESM11_ESM.xlsx]

## Sheet: Figure 3
	Figure 3a
	H&E staining
	Figure 3b
		CD8% Tumour	CD8% Stroma
	2912(601) (INFLAMED)	5.164	2.606
	LS15-2667T (INFLAMED)	2.743	2.421
	LS16-4617T (INFLAMED)	3.689	2.313
	1979(779) (INFLAMED)	1.789	1.297
	1470 (INFLAMED)	1.26	1.2104
	2037 (EXCLUDED)	2.205	5.325
	1352 (EXCLUDED)	0.4804	1.156
	2940 (EXCLUDED)	7.606	8.637
	1908 (EXCLUDED)	7.044	8.451
	LS11-258T (EXCLUDED)	4.341	4.972
	LS16-4580T (DESERT)	0.461	0.4207
	LS13-1740T (DESERT)	0.4374	0.6926
	1940 (DESERT)	0.6639	0.3199
	2066 (DESERT)	0.4509	0.0941
	LS11-353T (DESERT)	0.4416	0.2823
	LS16-4563T (DESERT)	0.5196	0.128
	1560(567) (DESERT)	0.3348	0.4111
	1360 (DESERT)	0.0539	0.0357
	Figure 3c
	Inflamed	5
	Excluded	5
	Desert	8
	Figure 3d
N-linked Glycomics		Paucimannose				High-mannose				Hybrid				Complex
	Inflamed	0.492917	0	40.7702		70.0818	83.3376	9.71118		1.85483	2.69146	0		27.5705	13.9709	49.5186
	Excluded	0.624953	0.488014	0.414183	0.251656	52.1543	50.9215	72.4922	68.897	2.19654	4.86334	1.21477	1.19308	45.0242	43.7272	25.8789	29.6582
	Figure 3e
N-linked Glycosylation - Inflamed		Paucimannose	High-mannose	Hybrid	Complex
	T02667	0.492917	70.0818	1.85483	27.5705
	T4617	0	83.3376	2.69146	13.9709
	T1470	40.7702	9.71118	0	49.5186
	Figure 3f
N-linked Glycosylation - Excluded		Paucimannose	High-mannose	Hybrid	Complex
	T2037	0.624953	52.1543	2.19654	45.0242
	T1352	0.488014	50.9215	4.86334	43.7272
	T1908	0.414183	72.4922	1.21477	25.8789
	T258	0.251656	68.897	1.19308	29.6582
	Figure 3g
Sialylation		Mono-Sialyl				Di-Sialyl				Tri-Sialyl				Tetra-Sialyl				Non-Sialyl
	Inflamed	25.6655	4.19118	29.6703		29.2544	0	7.60778		6.93948	0	0		0.238379	0	0		37.9023	95.8088	62.7219
	Excluded	39.2632	50.0474	38.4503	24.8125	26.3294	6.2231	20.6597	32.5602	1.61537	0.174093	1.48336	3.95497	0.028867	0	0	0.127381	32.7632	43.5554	39.4067	38.545
	Figure 3h
Sialylation - Inflamed		Mono-Sialyl	Di-Sialyl	Tri-Sialyl	Tetra-Sialyl	Non-Sialyl
	T02667	25.6655	29.2544	6.93948	0.238379	37.9023
	T4617	4.19118	0	0	0	95.8088
	T1470	29.6703	7.60778	0	0	62.7219
	Figure 3i
Sialylation - Excluded		Mono-Sialyl	Di-Sialyl	Tri-Sialyl	Tetra-Sialyl	Non-Sialyl
	T2037	39.2632	26.3294	1.61537	0.028867	32.7632
	T1352	50.0474	6.2231	0.174093	0	43.5554
	T1908	38.4503	20.6597	1.48336	0	39.4067
	T258	24.8125	32.5602	3.95497	0.127381	38.545

## Sheet: Figure 4
	Figure 4a
	Schematic figure
	Figure 4b
	DNA (ng/μL)	Cellularized	Decellularized		Number of nuclei/mm2	Cellularized	Decellularized
		334.8	3.7			3292	3
		373.2	1			3013	1
		401.3	3.2			2921	0
		351.3	3.9			3324	3
		472.5	7.1			3252	4
		352.6	1.7			3421	0
		341.2	1.6			3724	2
		373.4	1.3			3363	3
		362.2	1.4			4120	0
		293.5	2.2			6032	1
		361.8	3.5			2835	8
		398.4	2.3			4183	4
		281.2	1.1			3573	3
		314.4	1.3			1242	2
		413.2	2			622	0
		427.2	2.5			3523	2
	Figure 4c
	Scanning electron microscope images
	Figure 4d
	kPa - Tumor	Cellularized Tumor	Decellularized Tumor		kPa - Adjacent	Cellularised Adjacent	Decellularised Adjacent
		2.31667	1.65476			1	0.625
		0.8	1.85			0.645833	1.4375
		6.12548	5.62121			0.051136	0.125
		7.5	4			0.002429	0.416667
		14.13	19.2257			0.277778	0.153846
						0.0035	0.75
						0.00875	0.357143
	Figure 4e
Staining score (AU) - Sorround		Cellularized					Decellularized
	FN1	12.9273	12.4825	11.9723	15.9845	13.6538	17.6927	28.3508	13.6317	15.3515	32.2003
	VCAN	3.05661	3.50875	2.8857	2.20311	7.81667	3.81038	0.755633	0.0321654	0.380312	2.27451
	CTSB	0.474271	1.81063	1.29805	0.202397	1.41782	0.222272	0.742987	0.0606997	0.0620053	0.433392
	COMP	0.403414	1.46414	1.99499	0.528451	1.52901	1.80298	0.182033	0.0908975	0.291848	0.0982517
	COL1A1	2.76596	2.2898	2.63135	1.82278	5.71895	2.77252	1.13563	1.21233	0.40911	5.41795
	CS	7.31832	3.38365	3.81892	1.35223	8.48845	1.64525	0.421658	1.34943	0.122036	4.51232
	HA	5.21904	5.00244	1.9293	3.07628	6.57009	5.89815	0.032978	2.04738	0.26726	3.17306
Staining score (AU) - Tumor		Cellularized					Decellularized
	FN1	9.49728	13.4531	14.8421	10.2436	15.2112	30.8974	19.104	34.3385	22.3298	25.6855
	VCAN	15.6366	10.613	18.47	5.82787	6.01323	16.783	2.37668	3.29105	0.217349	2.231
	CTSB	1.36745	6.98037	0.641093	0.839298	14.1465	0.308322	2.22514	0.213356	0.009893	0.399091
	COMP	2.73723	2.78008	3.02007	0.51429	6.32631	0.55679	0.366512	0.30151	0.018643	0.086697
	COL1A1	3.13079	2.7459	7.98657	4.69527	1.32205	16.1753	1.39574	7.18129	0.282516	12.5737
	CS	10.9044	9.51388	12.5215	2.25445	10.834	7.39951	4.40394	4.18378	0.794364	0.503554
	HA	8.21253	8.04231	8.19804	3.08979	3.81496	8.59477	6.35959	2.92473	0.403228	0.903341
	Figure 4f
	Confocal imaging
	Figure 4g
BT20		Live			Dead				HCC38		Live			Dead
	Collagen	92	65.7568	95.7	8	34.2432	4.3			Collagen	87	58.7241	95.7	13	41.2759	4.3
	Adjacent	86	62.2575	94.6	14	37.7425	5.4			Adjacent	76	71.9413	94.6	24	28.0587	5.4
	Tumor	86	92.057	93.2	14	7.94297	6.8			Tumor	87	89.0194	93.2	13	10.9806	6.8

## Sheet: Figure 5
							Figure 5e		Adjacent	Tumour		Figure 5d		Adjacent	Tumour		Figure 5g		Near	Far		Figure 5h		Near	Far		Figure 5m		Tumour	Tumour + PNGase F	Tumour + Neuraminidase		Figure 5n		Tumour	Tumour + PNGase F	Tumour + Neuraminidase
	Figure 5a						Speed near cancer cells		0.0377901	0.0452078		Track length near cancer cells		15.0787	8.08428		T cells speed in tumour tissues		0.0452078	0.00836096		T cells track length in tumour tissues		8.08428	54.0125		T cells speed near cancer cells		0.0452078	0.0135156	0.11129		T cells track length near cancer cells		8.08428	7.96197	141.956
	Schematic figure								0.0145644	0.114316				23.7651	106.992				0.114316	0.169551				106.992	36.8228				0.114316	0.0196838	0.0205196				106.992	28.6571	13.5038
									0.146872	0.0517389				10.3079	30.6847				0.0517389	0.088693				30.6847	33.4994				0.0517389	0.222256	0.0216269				30.6847	35.0828	22.4795
	Figure 5b								0.1921	0.0802622				120.792	94.2352				0.0802622	0.0373469				94.2352	26.0099				0.0802622	0.228874	0.00991426				94.2352	14.2887	23.3036
	Confocal images								0.139748	0.15477				128.111	75.2899				0.15477	0.123235				75.2899	78.8471				0.15477	0.00973229	0.225197				75.2899	23.1311	94.6313
									0.158618	0.0126116				11.462	83.2367				0.0126116	0.0820804				83.2367	22.2532				0.0126116	0.00733564	0.0305384				83.2367	29.6756	19.3641
	Figure 5c								0.148578	0.0154258				124.814	37.8649				0.0154258	0.0547552				37.8649	113.435				0.0154258	0.0179165	0.0218466				37.8649	2.76874	23.4232
									0.0628734	0.0215515				193.157	46.8454				0.0215515	0.0366442				46.8454	30.5252				0.0215515	0.0300861	0.23442				46.8454	36.9822	189.669
	Adjacent Tissue	Tumour Tissue	Tumour + PNGase F	Tumour + Neuraminidase					0.0272018	0.0752088				51.8003	57.5389				0.0752088	0.00584471				57.5389	25.0962				0.0752088	0.021422	0.087397				57.5389	31.2037	129.752
Total number of T cells	128	60	119	47					0.00578892	0.0105388				11.6931	76.3247				0.0105388	0.0469832				76.3247	38.6219				0.0105388	0.0238209	0.0192802				76.3247	74.6171	45.6832
	29	28	64	92					0.195006	0.0130857				43.2571	100.417				0.0130857	0.147349				100.417	40.4843				0.0130857	0.0177538	0.0221446				100.417	39.8498	13.1879
	84	43	4	64					0.0285915	0.0222091				143.074	14.9679				0.0222091	0.0713564				14.9679	41.8615				0.0222091	0.0176246	0.0417749				14.9679	78.4639	38.2806
	57	52	72	81					0.574987	0.0114946				67.822	20.3442				0.0114946	0.120373				20.3442	69.7507				0.0114946	0.0568264	0.0484553				20.3442	6.03659	50.8976
	97	33	111	128					0.633098	0.0256259				244.114	23.5628				0.0256259	0.248364				23.5628	20.9003				0.0256259	0.0211624	0.0208222				23.5628	30.1566	33.5416
	61	61	43	72					0.018219	0.0821856				93.3503	26.4628				0.0821856	0.0519296				26.4628	54.9406				0.0821856	0.0788456	0.0326452				26.4628	77.221	22.3166
	81	27	111	14					0.651691	0.0377469				44.9402	22.4264				0.0377469	0.208313				22.4264	99.4325				0.0377469	0.0327925	0.0831431				22.4264	47.277	54.2873
	109	27	93	42					0.246925	0.0507079				42.3524	46.1166				0.0507079	0.0129849				46.1166	130.929				0.0507079	0.0397129	0.0126006				46.1166	25.983	67.9758
	29	12	48	22					0.0489923	0.0128778				13.2489	8.44829				0.0128778	0.0821213				8.44829	9.54391				0.0128778	0.0169763	0.0211854				8.44829	28.9044	35.7208
	47	21	31	117					0.00546882	0.00822371				3.46077	19.9269				0.00822371	0.0396038				19.9269	36.2809				0.00822371	0.166191	0.0204774				19.9269	2.34317	31.1687
	66	33	23	114					0.00220598	0.0100701				22.5311	23.1671				0.0100701	0.083349				23.1671	24.9345				0.0100701	0.0780875	0.00963909				23.1671	0.933705	27.3144
	57	49	27	130					0.0849346	0.054316				126.87	7.62715				0.054316	0.0636528				7.62715	1.77016				0.054316	0.0311162	0.0320848				7.62715	2.98888	247.961
	26	30	28	119					0.166224	0.0120077				134.041	25.3247				0.0120077	0.125453				25.3247	26.6041				0.0120077	0.00415627	0.0138555				25.3247	17.9652	14.2148
	22	32	30	49					0.0621088	0.0429862				2.13796	36.4046				0.0429862	0.0233186				36.4046	38.9996				0.0429862	0.0134266	0.00836686				36.4046	51.8122	54.775
	34	17	110	28					0.0885922	0.00785558				160.912	34.6955				0.00785558	0.106136				34.6955	52.3056				0.00785558	0.120999	0.00963155				34.6955	0.487367	43.2065
	48	5	103	35					0.0165804	0.0159736				2.49394	20.5727				0.0159736	0.0148883				20.5727	23.733				0.0159736	0.00674714	0.0174883				20.5727	25.1021	17.0575
	54	8	100	39					0.00848745	0.00341666				31.9809	87.9835				0.00341666	0.39037				87.9835	101.66				0.00341666	0.00682667	0.277734				87.9835	4.70117	22.2588
	50	15	70	8					0.102094	0.0144959				32.8259	62.2695				0.0144959	0.131303				62.2695	81.4964				0.0144959	0.0111087	0.0149632				62.2695	19.7874	46.7231
	48	18	80	27					0.0117548	0.00644459				99.3727	35.144				0.00644459	0.131155				35.144	78.5536				0.00644459	0.023698	0.111379				35.144	20.731	23.5868
	25	10	91	28					0.0173785	0.0227195				29.6671	62.9114				0.0227195	0.0301715				62.9114	84.7674				0.0227195	0.0236851	0.0524426				62.9114	99.6991	37.8806
	28	15	89						0.525517	0.0183708				104.961	21.5489				0.0183708	0.0120725				21.5489	28.2503				0.0183708	0.0179734	0.0978979				21.5489	1.04684	16.8738
	26	10							0.00972004	0.0479414				168.367	5.2755				0.0479414	0.179697				5.2755	21.4085				0.0479414	0.0167162	0.0071544				5.2755	2.58157	35.4641
	28								0.553098	0.0542549				123.25	33.7918				0.0542549	0.0278372				33.7918	12.6392				0.0542549	0.0136812	0.0231829				33.7918	18.0391	87.2233
	51								0.0239264	0.00239771				92.7795	27.7892				0.00239771	0.160699				27.7892	66.5423				0.00239771	0.0993169	0.0409903				27.7892	1.33021	19.1815
	19								0.0197324	0.0439385				18.1021	57.6272				0.0439385	0.262225				57.6272	129.309				0.0439385	0.0247676	0.0179561				57.6272	7.13027	71.9483
									0.0160784	0.008403				103.464	41.1978				0.008403	0.121951				41.1978	112.885				0.008403	0.0982544	0.0065494				41.1978	9.88804	31.0397
	Figure 5d								0.061045	0.14002				108.76	42.6416				0.14002	0.149906				42.6416	11.0253				0.14002	0.0129263	0.0497439				42.6416	0.345703	37.1699
	Adjacent tissue		Tumor tissue						0.0614901	0.0114361				16.641	26.8106				0.0114361	0.135398				26.8106	82.3009				0.0114361	0.0183319	0.0197213				26.8106	1.36292	84.3489
Total number of T cells	Near	Far	Near	Far					0.275785	0.030025				101.534	4.91834				0.030025	0.0502719				4.91834	88.4793				0.030025	0.0181774	0.00394742				4.91834	1.39618	23.6205
	53	75	6	54					0.0321089	0.017075				66.0179	15.1467				0.017075	0.101677				15.1467	42.2762				0.017075	0.00800166	0.0113088				15.1467	29.3379	3.53049
	5	24	0	28					0.195454	0.0203022				6.65882	27.7233				0.0203022	0.0180827				27.7233	77.8943				0.0203022	0.00834515	0.0104097				27.7233	54.4328	3.79152
	21	63	19	24					0.0347355	0.0151176				34.8754	27.4209				0.0151176	0.219953				27.4209	63.9983				0.0151176	0.251471	0.00570348				27.4209	27.1662	54.2623
	27	30	8	44					0.00420171	0.0258955				59.0662	21.6896				0.0258955	0.0365435				21.6896	47.8583				0.0258955	0.00485772	0.0282574				21.6896	1.53368	17.1601
	44	53	6	27					0.0528327	0.0448611				116.302	37.6084				0.0448611	0.0141415				37.6084	123.28				0.0448611	0.0311162	0.00907958				37.6084	10.6057	2.97766
	15	46	10	51					0.171979	0.0649864				172.693	31.9999				0.0649864	0.136021				31.9999	91.1186				0.0649864	0.0780875	0.00359846				31.9999	11.9092	8.94731
	4	77	4	23					0.0233034	0.0478814				107.844	7.29547				0.0478814	0.146697				7.29547	94.0398				0.0478814	0.099457	0.00991999				7.29547	79.2784	4.51402
	39	70	8	19					0.00453927	0.105525				134.918	29.2223				0.105525	0.106605				29.2223	99.3858				0.105525	0.00131873	0.00567167				29.2223	12.1321	44.0006
	10	19	0	12					0.00833101	0.0135969				134.55	0.890762				0.0135969	0.00871595				0.890762	46.8263				0.0135969	0.169556	0.0122618				0.890762	11.3037	11.7259
	20	44	5	16					0.296609	0.0255109				7.96249	20.9747				0.0255109	0.0397248				20.9747	42.8617				0.0255109	0.00405251	0.264649				20.9747	33.6021	78.0078
	15	57	4	29					0.0286819	0.0270765				4.10399	31.6342				0.0270765	0.0184234				31.6342	175.387				0.0270765	0.00671409	0.0255021				31.6342	29.8945	10.1913
	34	31	9	40					0.0215615	0.124696				26.2916	5.31014				0.124696	0.0290349				5.31014	36.5789				0.124696	0.0274674	0.108399				5.31014	11.7306	30.795
	7	36	5	25					0.169438	0.0540738				60.8218	1.56873				0.0540738	0.0132532				1.56873	36.9565				0.0540738	0.0110103	0.0102427				1.56873	2.36902	36.7779
	10	58	4	28					0.0109517	0.0725484				279.881	5.52273				0.0725484	0.0113526				5.52273	48.6321				0.0725484	0.0178466	0.0164246				5.52273	77.7664	66.3522
	18	26	10	7					0.00376655	0.00782865				64.3785	8.85743				0.00782865	0.0110641				8.85743	32.8998				0.00782865	0.00997606	0.0562182				8.85743	11.7248	20.5187
	19	24	1	4					0.0290629	0.153357				0.682487	12.3081				0.153357	0.0223704				12.3081	25.3581				0.153357	0.14538	0.0155818				12.3081	92.4596	57.4181
	14	27	6	2					0.020434	0.121105				16.3044	10.3417				0.121105	0.0144496				10.3417	66.6139				0.121105	0.0679985	0.0113214				10.3417	31.4782	76.1088
	21	29	6	9					0.155054	0.0315141				15.4377	8.50052				0.0315141	0.0185491				8.50052	135.776				0.0315141	0.0853423	0.00699971				8.50052	16.0654	45.0888
	14	34	6	12					0.021984	0.0449877				55.8737	10.6815				0.0449877	0.0769267				10.6815	126.46				0.0449877	0.0127505	0.0291966				10.6815	23.1901	10.4035
	4	21	2	8					0.0158743	0.00547863				11.04	8.25905				0.00547863	0.0177723				8.25905	84.905				0.00547863	0.0175954	0.0711112				8.25905	14.7189	81.4368
	6	22	8	7					0.185322	0.0688827				29.5675	12.2189				0.0688827	0.00736182				12.2189	17.2912				0.0688827	0.02528	0.00279544				12.2189	44.1602	24.331
	7	19	7	3					0.0530323	0.186151				0.510298	10.3193				0.186151	0.0124231				10.3193	45.0653				0.186151	0.0133697	0.00928748				10.3193	42.6507	52.2504
	13	15							0.0375323	0.0169556				59.9013	10.1111				0.0169556	0.476795				10.1111	24.9503				0.0169556	0.00258835	0.00304462				10.1111	2.86609	23.4409
	22	29							0.0544664	0.0521645				16.2495	9.14754				0.0521645	0.0685942				9.14754	5.7573				0.0521645	0.00630205	0.0117325				9.14754	8.60136	33.3683
	5	14							0.0658038	0.107672				8.86697	15.5062				0.107672	0.024612				15.5062	3.02708				0.107672	0.00864814	0.00235193				15.5062	6.31774	24.2918
									0.341555	0.229723				39.6257	10.5192				0.229723	0.037667				10.5192	17.5079				0.229723	0.099457	0.0165643				10.5192	159.506	60.4799
									0.158525	0.047741				13.0249	8.60664				0.047741	0.0206355				8.60664	1.95529				0.047741	0.00805922	0.00457225				8.60664	123.132	32.7325
	Figure 5i								0.195907	0.106056				16.7495	256.755				0.106056	0.0276497				256.755	24.5817				0.106056	0.258054	0.00300415				256.755	22.4913	30.7988
	Confocal images								0.383044	0.0155189				14.6203	4.05302				0.0155189	0.13169				4.05302	8.97321				0.0155189	0.00472913	0.0681577				4.05302	47.94	37.172
									0.199266	0.110379				4.14245	3.30632				0.110379	0.0186832				3.30632	56.6081				0.110379	0.00527981	0.0216993				3.30632	27.4888	16.5233
	Figure 5j								0.192901	0.00623943				14.8313	7.45353				0.00623943	0.0107906				7.45353	92.8477				0.00623943	0.00662822	0.152868				7.45353	103.089	51.7156
	Tumour Tissue	Tumour + PNGase F	Tumour + Neuraminidase						0.26888	0.0558732				21.7873	14.068				0.0558732	0.0823287				14.068	82.2695				0.0558732	0.0218913	0.00928256				14.068	22.6043	1.89171
Total number of T cells	60	119	47						0.177746	0.017005				12.9345	8.26002				0.017005	0.0120546				8.26002	99.2438				0.017005	0.0289735	0.010515				8.26002	25.8714	8.79378
	28	64	92						0.235896	0.142677				10.6219	10.7687				0.142677	0.26817				10.7687	68.9593				0.142677	0.00319649	0.0115777				10.7687	23.4782	1.24697
	43	4	64						0.172232	0.0209946				14.8935	28.6605				0.0209946	0.0235218				28.6605	18.9861				0.0209946	0.00958917	0.0734031				28.6605	18.5147	84.5378
	52	72	81						0.0892597	0.124653				16.5068	18.5227				0.124653	0.00715809				18.5227	42.4624				0.124653	0.00340542	0.0225852				18.5227	106.369	13.7191
	33	111	128						0.0467802	0.0232321				19.7617	7.30129				0.0232321	0.0792099				7.30129	90.8452				0.0232321	0.0802872	0.028685				7.30129	28.0316	28.3024
	61	43	72						0.166486	0.062873				10.4323	6.31969				0.062873	0.0122055				6.31969	74.0784				0.062873	0.0157278	0.0120938				6.31969	84.3037	32.3285
	27	111	14						0.0104236	0.0382447				13.5093	9.50423				0.0382447	0.00718913				9.50423	99.9709				0.0382447	0.0280479	0.0133482				9.50423	2.62383	16.3431
	27	93	42						0.0162133	0.0171556				9.38899	9.87368				0.0171556	0.172685				9.87368	10.2931				0.0171556	0.00375025	0.0411755				9.87368	22.9218	17.8288
	12	48	22						0.329447	0.0356211				13.8039	9.16816				0.0356211	0.165388				9.16816	19.5028				0.0356211	0.00324262	0.00535104				9.16816	52.6918	32.4481
	21	31	117						0.219107	0.0458758				13.5496	2.81658				0.0458758	0.131437				2.81658	120.452				0.0458758	0.00582103	0.0139084				2.81658	28.3562	27.3048
	33	23	114						0.192444	0.0455988				34.793	10.061				0.0455988	0.0806926				10.061	13.0944				0.0455988	0.0131552	0.00554038				10.061	44.8615	8.42159
	49	27	130						0.232673	0.0192615				37.1576	9.86347				0.0192615	0.213963				9.86347	53.18				0.0192615	0.210217	0.229523				9.86347	79.4653	3.59062
	30	28	119						0.337424	0.0801913				14.5787	9.23954				0.0801913	0.248162				9.23954	36.7766				0.0801913	0.00983359	0.0468012				9.23954	36.2761	15.341
	32	30	49						0.014106	0.137775				9.50212	8.6952				0.137775	0.0139946				8.6952	40.805				0.137775	0.213219	0.00686153				8.6952	16.7537	32.6455
	17	110	28						0.408345	0.0709059				17.9973	10.1086				0.0709059	0.151062				10.1086	23.0275				0.0709059	0.0106947	0.0112017				10.1086	1.47752	3.7516
	5	103	35						0.00589007	0.052614				13.4355	8.39227				0.052614	0.0324523				8.39227	10.722				0.052614	0.00635691	0.00475488				8.39227	46.3141	16.3833
	8	100	39						0.250003	0.0818603				9.02572	11.7375				0.0818603	0.0195465				11.7375	97.1545				0.0818603	0.00843543	0.00817809				11.7375	15.8339	21.1022
	15	70	8						0.014482	0.0584814				18.9909	8.25963				0.0584814	0.0948825				8.25963	101.154				0.0584814	0.0133231	0.0133886				8.25963	14.1948	16.9313
	18	80	27						0.326997	0.0104488				15.5659	9.41945				0.0104488	0.0420137				9.41945	57.5389				0.0104488	0.0178181	0.129953				9.41945	18.8077	5.74496
	10	91	28						0.312464	0.0321705				12.069	9.27892				0.0321705	0.101104				9.27892	34.8106				0.0321705	0.00695674	0.0732038				9.27892	39.172	50.4263
	15	89							0.0164256	0.0434665				10.9105					0.0434665	0.0606461					59.6176				0.0434665	0.0029369	0.00654434					10.1991	9.57514
	10								0.00841247	0.107499				11.5891					0.107499	0.134047					12.9363				0.107499	0.0855818	0.00490873					63.1567	9.67126
									0.0158778	0.0183769				47.9757					0.0183769	0.120419					173.654				0.0183769	0.010931	0.0424478					29.0114	24.1152
									0.00461877	0.0122894				46.8535					0.0122894	0.021684					6.39786				0.0122894	0.022838	0.0173357					34.5449	15.4473
	Figure 5k								0.0393245	0.00820058				23.3709					0.00820058	0.0534983					88.986				0.00820058	0.00511348	0.0129181					9.80163	19.9916
									0.119894	0.0292299				21.0927					0.0292299	0.106006					16.9933				0.0292299	0.00800382	0.0129019					12.497	12.109
Number of T cells (near cancer cells)	Tumour Tissue	Tumour + PNGase F	Tumour + Neuraminidase						0.0206892	0.0515854				21.7055					0.0515854	0.106944					55.2175				0.0515854	0.00877623	0.0181608					21.4647	22.3637
	6	22	14						0.0106842	0.034887				14.8505					0.034887	0.0165262					64.3072				0.034887	0.0100663	0.0129292					7.82809	30.7418
	0	18	22						0.0379437	0.0013472				67.7233					0.0013472	0.0391554					101.524				0.0013472	0.0116739	0.0536237					9.61397	14.0935
	19	0	6						0.247858	0.00621019				27.9446					0.00621019	0.0580277					101.974				0.00621019	0.100084	0.00338379					3.20205	87.5739
	8	24	17						0.110802	0.016737				32.3199					0.016737	0.0482335					39.0744				0.016737	0.0169592	0.00651592					2.78158	19.515
	6	13	26						0.134523	0.0288828				42.3451					0.0288828	0.0140131					27.8315				0.0288828	0.0786477	0.00337438					14.2654	30.4545
	10	21	20						0.162852	0.0128514				11.2042					0.0128514	0.0644276					83.4741				0.0128514	0.00744796	0.187535					29.5613	14.8422
	4	63	3						0.0240951	0.00868315				20.5422					0.00868315	0.0233355					100.333				0.00868315	0.00464549	0.0507029					43.1318	35.4236
	8	10	11						0.117953	0.0139537				13.0856					0.0139537	0.0452544					18.7397				0.0139537	0.00941856	0.00437169					67.7355	12.911
	0	15	3						0.180257	0.0257429				60.3137					0.0257429	0.012842					80.5364				0.0257429	0.0226161	0.00739292					14.5711	23.2029
	5	13	26						0.0124304	0.0663751				50.6587					0.0663751	0.0212707					106.603				0.0663751	0.021955	0.00929676					33.3678	18.3789
	4	10	26						0.0899812	0.101289				4.25085					0.101289	0.0481969					98.4615				0.101289	0.00333412	0.00544816					19.4903	20.1335
	9	13	41						0.0452285	0.0247702				25.2697					0.0247702	0.0950578					127.86				0.0247702	0.0824147	0.0747695					14.042	12.9568
	5	13	6						0.128744	0.0116176				6.42113					0.0116176	0.0180929					54.244				0.0116176	0.00416079	0.0130994					7.36127	24.6081
	4	10	28						0.0815346	0.0126543				16.9716					0.0126543	0.00704336					2.18887				0.0126543	0.00959296	0.0816144					9.12445	13.7229
	10	39	13						0.100783	0.00770331				10.2314					0.00770331	0.0134716					44.957				0.00770331	0.0503403	0.00519603					10.2072	16.4861
	1	58	26						0.244728	0.0860165				0.457939					0.0860165	0.0213086					85.64				0.0860165	0.0240654	0.00527613					26.0564	26.8691
	6	36	20						0.100859	0.0227416				0.821622					0.0227416	0.0402216					70.7279				0.0227416	0.00791468	0.00891237					13.6379	33.1438
	6	21	4						0.0902227	0.0328601				0.658507					0.0328601	0.0311743					135.273				0.0328601	0.00984159	0.0390952					15.9867	22.7309
	6	25	7						0.342588	0.0112728				48.6798					0.0112728	0.0131717					90.7508				0.0112728	0.0129152	0.0154652					9.57412	119.139
	2	23	17						0.125243	0.0161663				0.0811091					0.0161663	0.0240472					100.417				0.0161663	0.0149501	0.0156995					14.5581	10.9248
	8	42							0.204042	0.153574				0.967941					0.153574	0.00983084					40.3434				0.153574	0.0833287	0.00837285					42.2033	32.3485
	7								0.0956745	0.0045359				14.8533					0.0045359	0.0341181					61.0316				0.0045359	0.00238541	0.0109085					11.0674	27.5989
									0.0256276	0.00448703				0.137702					0.00448703	0.0705438					81.9328				0.00448703	0.00260895	0.046724					14.0575	17.4646
									0.00920669	0.00320806				7.24721					0.00320806	0.130712					21.0044				0.00320806	0.00865502	0.00665894					6.38758	23.2414
	Figure 5l								0.0128756	0.00308655				0.396837					0.00308655	0.168575					144.664				0.00308655	0.00853059	0.00999117					12.9843	25.8241
									0.306128	0.0455766				2.30795					0.0455766	0.0195722					13.8444				0.0455766	0.0276055	0.137381					15.2087	21.4443
Number of T cells (far from cancer cells)	Tumour Tissue	Tumour + PNGase F	Tumour + Neuraminidase						0.0251006	0.0223104				4.40269					0.0223104	0.028353					7.48242				0.0223104	0.0265447	0.00440905					10.0113	8.77983
	54	97	33						0.00507022	0.0468207				0.596405					0.0468207	0.111575					160.724				0.0468207	0.00861503	0.159584					10.0978	213.97
	28	46	70						0.0314575	0.049859				9.79735					0.049859	0.00366801					52.9248				0.049859	0.00361051	0.00663889					25.265	4.99047
	24	4	58						0.0747516	0.00512833				0.247254					0.00512833	0.0142165					37.8162				0.00512833	0.0144717	0.0035306					23.25
	44	48	64						0.185659	0.0294363				6.01004					0.0294363	0.0497184					13.6052				0.0294363	0.0100891	0.00639426					21.8025
	27	98	102						0.00680553	0.010721				24.295					0.010721	0.0272745					6.23932				0.010721	0.058556	0.0115639					3.63667
	51	22	52						0.00244024	0.153827				10.5575					0.153827	0.00739532					50.0103				0.153827	0.0290559	0.00913965					31.9797
	23	48	11						0.0349919	0.0972138				0.179582					0.0972138	0.060107					78.1504				0.0972138	0.0110565	0.0400581					13.7662
	19	83	31						0.0972233	0.0649742				2.66364					0.0649742	0.0624443					104.618				0.0649742	0.0162354	0.0909927					9.28775
	12	33	19						0.0968013	0.0295029				0.357529					0.0295029	0.0281478					53.4894				0.0295029	0.00300979	0.0959881					28.0314
	16	18	91						0.0766749	0.00853044				0.0368547					0.00853044	0.0315965					36.2521				0.00853044	0.00591987	0.00517635					17.1763
	29	13	88						0.116746	0.0424139				2.12907					0.0424139	0.0614206					63.8332				0.0424139	0.0204347	0.0205085					11.6633
	40	14	89						0.027211	0.00244441				1.06453					0.00244441	0.00605886					123.188				0.00244441	0.00496536	0.0249046					6.81632
	25	15	113						0.0436283	0.0256317				34.6681					0.0256317	0.00887632					107.159				0.0256317	0.00609823	0.0251784					15.3418
	28	20	21						0.20236	0.0341553				8.48419					0.0341553	0.0206934					109.497				0.0341553	0.00488025	0.00401477					12.9149
	7	71	15						0.0447119	0.0159724				33.1857					0.0159724	0.0109246					63.5967				0.0159724	0.0081617	0.0211503					9.60091
	4	45	9						0.0631227	0.0411109				31.2068					0.0411109	0.0714667					36.3849				0.0411109	0.0194721	0.094595					22.2372
	2	64	19						0.0614593	0.00564211				1.92187					0.00564211	0.0536902					96.5469				0.00564211	0.00764549	0.0213723					17.0937
	9	49	4						0.168309	0.00573511				1.81685					0.00573511	0.00678657					109.454				0.00573511	0.00573079	0.0098607					9.35328
	12	55	20						0.159948	0.00665259				1.13031					0.00665259	0.00741343					45.538				0.00665259	0.0580961	0.00850008					9.69428
	8	68	11						0.232048	0.00519867				0.727086					0.00519867	0.0379041					133.227				0.00519867	0.0218228	0.135085					29.4443
	7	47							0.0175393	0.00735227				28.1868					0.00735227	0.0209983					8.98109				0.00735227	0.00156206	0.00497413					9.43089
	3								0.328564	0.0104025				65.7677					0.0104025	0.111859					108.939				0.0104025	0.0340306	0.29001					10.1986
									0.0196049	0.0339172				28.0365					0.0339172	0.212022					66.5327				0.0339172	0.0175001	0.0115399					12.8984
									0.0721342	0.00773731				23.8076					0.00773731	0.075209					77.7426				0.00773731	0.00442389	0.0112903					15.3539
									0.075646	0.0305811				60.729					0.0305811	0.0956965					31.4953				0.0305811	0.0259686	0.0114944					12.8439
									0.0164836	0.0363914				10.832					0.0363914	0.115143					14.3476				0.0363914	0.00758579	0.00707282					19.0086
									0.270763	0.0228587				12.6581					0.0228587	0.00569285					18.0007				0.0228587	0.0152602	0.0138265					25.5154
									0.169338	0.00574009				12.8924					0.00574009	0.0162215					87.6216				0.00574009	0.0492812	0.0231674					16.6198
									0.228616	0.0103297				29.3922					0.0103297	0.00886555					24.0208				0.0103297	0.00437243	0.0629182					28.5437
									0.0620518	0.0117494				18.398					0.0117494	0.0243864					38.8275				0.0117494	0.00646156	0.0969083					21.1474
									0.271098	0.0375724				21.4171					0.0375724	0.0835219					105.526				0.0375724	0.00521695	0.00663839					19.4643
									0.159925	0.00459435				20.7669					0.00459435	0.0130501					34.3735				0.00459435	0.0513247	0.0165403					9.85627
									0.204813	0.0271605				21.7627					0.0271605	0.0172079					86.7407				0.0271605	0.00802669	0.019146					19.5592
									0.082615	0.0372021				18.5161					0.0372021	0.00229827					18.2207				0.0372021	0.0338659	0.0156608					11.7496
									0.0117919	0.00219661				14.4475					0.00219661	0.0696074					54.9517				0.00219661	0.0179322	0.0132006					5.79021
									0.00502013	0.0285557				40.9201					0.0285557	0.0183729					14.9679				0.0285557	0.0576212	0.0158633					6.89172
									0.033319	0.00790095				27.5786					0.00790095	0.0219158					91.7612				0.00790095	0.0480178	0.0143298					29.1293
									0.102316	0.140585				8.82278					0.140585	0.0132767					43.7757				0.140585	0.00490588	0.0426145					9.15883
									0.0145957	0.00585793				27.4401					0.00585793	0.0965663					12.1312				0.00585793	0.0193176	0.0027348					18.1143
									0.0253365	0.0280873				31.4251					0.0280873	0.00528331					54.4411				0.0280873	0.0181336	0.00741551					11.2337
									0.018997	0.0847238				33.0736					0.0847238	0.059619					28.8712				0.0847238	0.003854	0.00159993					6.1588
									0.0415648	0.044292				10.7819					0.044292	0.158874					51.8011				0.044292	0.0057444	0.446921					19.3558
									0.050076	0.033859				7.77663					0.033859	0.0825486					32.2186				0.033859	0.0062588	0.00507502					5.81851
									0.0940556	0.00448123				25.3408					0.00448123	0.0756698					4.49924				0.00448123	0.018631	0.00881092					10.1701
									0.0183847	0.0298836				27.2336					0.0298836	0.0655148					14.3762				0.0298836	0.0615537	0.00958057					6.60763
									0.123062	0.0418691				13.5058					0.0418691	0.0986131					34.8902				0.0418691	0.0060018	0.0130733					1.42011
									0.0909095	0.00788789				25.6675					0.00788789	0.00925068					50.7452				0.00788789	0.00774745	0.00641693					1.16933
									0.457939	0.00798885				36.5969					0.00798885	0.0119393					74.3184				0.00798885	0.0093084	0.00881248					2.433
									0.0654629	0.0130657				20.9121					0.0130657	0.113678					15.4523				0.0130657	0.139819	0.0449973					8.39545
									0.175889	0.0571877				18.329					0.0571877	0.173135					40.6511				0.0571877	0.0144665	0.0953955					11.1339
									0.0551646	0.0952567				7.02815					0.0952567	0.0146822					42.841				0.0952567	0.0207764	0.0233621					24.0349
									0.0551068	0.0147604				45.9563					0.0147604	0.039426					70.1453				0.0147604	0.00761539	0.0164004					6.92372
									0.168374	0.0380569				40.5494					0.0380569	0.0610081					64.5872				0.0380569	0.00987968	0.00508686					14.5791
									0.199886	0.0956737				33.1941					0.0956737	0.0843513					16.2181				0.0956737	0.0515424	0.0241122					11.8111
									0.0747216	0.00792219				17.8907					0.00792219	0.100115					20.3096				0.00792219	0.00674781	0.0195242					17.2201
									0.246195	0.0169785				7.42483					0.0169785	0.0172121					15.2666				0.0169785	0.0129145	0.00955085					14.5136
									0.276774	0.0166002				5.09867					0.0166002	0.0786929					33.4508				0.0166002	0.0244241	0.0275052					8.12985
									0.00482206	0.042689				3.00188					0.042689	0.0977327					16.4245				0.042689	0.00869397	0.0188203					3.57031
									0.165792	0.0679858				13.5517					0.0679858	0.0887202					9.95678				0.0679858	0.00704234	0.01825					12.4674
									0.0962285	0.0156814				9.84291					0.0156814	0.0280491					27.3314				0.0156814	0.00896226	0.0125738					16.5356
									0.00285804	0.128544				13.594					0.128544	0.0063579					19.2917				0.128544	0.00939352	0.0108402					8.20135
									0.178862	0.0172374				9.82872					0.0172374	0.0306593					3.23486				0.0172374	0.134608	0.0101707					8.50654
									0.0162825	0.0342641				10.9359					0.0342641	0.0130118					8.10182				0.0342641	0.00612761	0.00525492					21.9202
									0.0256482	0.0570583				13.4129					0.0570583	0.04911					11.8155				0.0570583	0.00693713	0.00440712					6.97948
									0.0104758	0.0389792				13.9204					0.0389792	0.0348179					38.9246				0.0389792	0.00976476	0.123645					9.64292
									0.133308	0.00320933				9.70797					0.00320933	0.0800425					5.11721				0.00320933	0.0323522	0.00247467					17.4723
									0.202729	0.00389146				10.2059					0.00389146	0.0515941					6.86521				0.00389146	0.0134258	0.00372219					14.7033
									0.102638	0.250758				28.3001					0.250758	0.0429862					25.742				0.250758	0.00849565	0.00931762					11.2312
									0.10164	0.0349476				13.005					0.0349476	0.0759997					18.4035				0.0349476	0.0581157	0.0147133					10.684
									0.287112	0.0247043				10.3522					0.0247043	0.0672472					40.155				0.0247043	0.00508684	0.00773565					17.9467
									0.329552	0.14193				16.8521					0.14193	0.0509136					135.248				0.14193	0.0451642	0.0530596					18.0252
									0.149024	0.0237013				10.8735					0.0237013	0.0176492					15.4962				0.0237013	0.00609524	0.0208824					10.5146
									0.0451747	0.00591946				14.4294					0.00591946	0.0770863					24.6591				0.00591946	0.00770519	0.00702295					12.0089
									0.158645	0.0375397				14.2168					0.0375397	0.06901					18.3482				0.0375397	0.005379	0.00971606					9.70598
									0.0189275	0.00724308				10.2116					0.00724308	0.0553481					17.6135				0.00724308	0.00108353	0.00376856					15.3689
									0.00733059	0.0780861				10.4745					0.0780861	0.0062743					44.8614				0.0780861	0.00422478	0.0395209					16.6886
									0.0124206	0.0520915				15.7904					0.0520915	0.149114					58.6091				0.0520915	0.0501566	0.019249					9.85899
									0.324548	0.0401319				9.71504					0.0401319	0.0676207					20.3442				0.0401319	0.0661406	0.0116834					9.26398
									0.0310542	0.00420673				45.3391					0.00420673	0.0849691					26.4628				0.00420673	0.00673125	0.0120624					12.9883
									0.120851	0.0637835				10.117					0.0637835	0.0057894					153.604				0.0637835	0.011202	0.0279721					9.26362
									0.0110544	0.0184932				12.236					0.0184932	0.0528568					20.9554				0.0184932	0.00366127	0.00814195					13.7211
									0.131236	0.0069959				11.8894					0.0069959	0.0598832					22.4264				0.0069959	0.00631588	0.0371633					17.6474
									0.0917008	0.131841				9.52362					0.131841	0.171741					28.9752				0.131841	0.0118932	0.01643					12.0541
									0.123185	0.0914606				16.4864					0.0914606	0.116356					20.3404				0.0914606	0.0766042	0.0077033					19.0486
									0.0598364	0.0129131				10.9662					0.0129131	0.03452					23.988				0.0129131	0.00765263	0.00511433					9.4558
									0.0424989	0.0944578				19.5377					0.0944578	0.0230987					35.266				0.0944578	0.0649259	0.359334					10.2402
									0.0665589	0.0140057				22.7148					0.0140057	0.022859					36.866				0.0140057	0.00603561	0.0998729					7.83568
									0.00899703	0.0460243				12.8052					0.0460243	0.00772928					20.8368				0.0460243	0.0172999	0.00510907					3.42493
									0.0506135	0.0636568				30.2495					0.0636568	0.0357244					29.3789				0.0636568	0.00668779	0.00687613					3.76793
									0.0863525	0.0334171				12.4579					0.0334171	0.014624					104.946				0.0334171	0.00452486	0.00463706					8.31369
									0.0214177	0.108383				2.06827					0.108383	0.0604376					90.9393				0.108383	0.0149351	0.00686247					7.13176
									0.0943353	0.00628078									0.00628078	0.026025					159.457				0.00628078	0.102354	0.045584					4.51335
									0.01805	0.0684924									0.0684924	0.0156802					90.429				0.0684924	0.00773358	0.0175732
									0.0148423	0.119658									0.119658	0.0456859					23.9889				0.119658	0.00664408	0.00351245
									0.300026	0.0475226									0.0475226	0.061081					71.5712				0.0475226	0.151328	0.0565974
									0.33559	0.177935									0.177935	0.00432573					39.583				0.177935	0.048175	0.00660952
									0.0866102	0.0662522									0.0662522	0.217288					10.4608				0.0662522	0.00190126	0.0182599
									0.317685	0.209222									0.209222	0.0292964					47.6081				0.209222	0.0699261	0.0067075
									0.484536	0.0910395									0.0910395	0.0717703					48.2145				0.0910395	0.0032236	0.00955816
									0.387665	0.0546986									0.0546986	0.104547					9.28536				0.0546986	0.00475504	0.026463
									0.0862212	0.0903904									0.0903904	0.0687863					82.5621				0.0903904	0.0226485	0.00262987
									0.339746	0.000896234									0.000896234	0.169382					49.4035				0.000896234	0.0117258	0.0191815
									0.0238054	0.134241									0.134241	0.107207					17.8459				0.134241	0.00782438	0.0186219
									0.073473	0.0137241									0.0137241	0.00319469					78.9091				0.0137241	0.00767093	0.00905133
									0.0851603	0.0601374									0.0601374	0.00480787					80.9774				0.0601374	0.00355833	0.00721764
									0.00801802	0.025179									0.025179	0.0321513					7.08772				0.025179	0.0256679	0.0110274
									0.0124733	0.0737108									0.0737108	0.117582					101.738				0.0737108	0.0105794	0.344681
									0.00754497	0.0614138									0.0614138	0.0318027					123.336				0.0614138	0.020473	0.00172044
									0.32385	0.0242908									0.0242908	0.0108447					24.5705				0.0242908	0.0134887	0.0871997
									0.0222004	0.0045841									0.0045841	0.022819					68.7909				0.0045841	0.0120646	0.0132514
									0.0218871	0.0131219									0.0131219	0.0513646					17.1758				0.0131219	0.00711966	0.00745172
									0.163772	0.066261									0.066261	0.0471841					3.38871				0.066261	0.13897	0.00371969
									0.123971	0.0143162									0.0143162	0.174827					4.73053				0.0143162	0.0052364	0.00525619
									0.0622398	0.00779562									0.00779562	0.0621689					28.3825				0.00779562	0.125452	0.0346636
									0.0602911	0.0205425									0.0205425	0.0137495					7.34865				0.0205425	0.00881789	0.0300357
									0.240344	0.0317424									0.0317424	0.0916296					19.0362				0.0317424	0.0632302	0.085605
									0.0402569	0.0853439									0.0853439	0.0779611					14.5116				0.0853439	0.00452009	0.00661354
									0.121982	0.0618525									0.0618525	0.0480833					17.4943				0.0618525	0.0200751	0.0319886
									0.0186868	0.0359865									0.0359865	0.0183751					47.0412				0.0359865	0.00725363	0.00273973
									0.128919	0.0834977									0.0834977	0.0383655					61.7793				0.0834977	0.00694804	0.0126885
									0.131084	0.137706									0.137706	0.0326595					37.0759				0.137706	0.00451128	0.0184299
									0.387905	0.0404534									0.0404534	0.117073					7.8088				0.0404534	0.0128644	0.0186123
									0.0616439	0.0278453									0.0278453	0.0162775					26.6522				0.0278453	0.00531159	0.0182235
									0.0725278	0.166802									0.166802	0.0959449					33.5755				0.166802	0.0572871	0.00739705
									0.0663243	0.00300907									0.00300907	0.0157221					22.2166				0.00300907	0.0142395	0.00564349
									0.0216978	0.128369									0.128369	0.0955452					14.6783				0.128369	0.0108824	0.00547469
									0.312316	0.0775133									0.0775133	0.00389159					5.69484				0.0775133	0.0185724	0.0114521
									0.284549	0.0445555									0.0445555	0.0241171					40.3631				0.0445555	0.0722748	0.0168773
									0.0975412	0.101655									0.101655	0.164186					3.27001				0.101655	0.0119407	0.00372421
									0.346316	0.159941									0.159941	0.0183708					6.65993				0.159941	0.00779747	0.276177
									0.0342425	0.0104899									0.0104899	0.0488184					62.2695				0.0104899	0.0319341	0.1012
									0.348733	0.0166365									0.0166365	0.0148371					19.9505				0.0166365	0.0870711	0.00977799
									0.00818672	0.0256629									0.0256629	0.101008					44.7607				0.0256629	0.00852749	0.00142746
									0.0111115	0.0255925									0.0255925	0.0114993					57.6272				0.0255925	0.00895592	0.00595057
									0.0476298	0.0224616									0.0224616	0.104321					63.8488				0.0224616	0.00713437	0.00368031
									0.152191	0.0363847									0.0363847	0.130265					53.5352				0.0363847	0.00643704	0.021863
									0.00404284	0.0480889									0.0480889	0.0292173					26.8106				0.0480889	0.078786	0.0675851
									0.117841	0.0259082									0.0259082	0.0424624					38.0626				0.0259082	0.010632	0.0309623
									0.11576	0.0122643									0.0122643	0.0265608					19.6415				0.0122643	0.0103351	0.00326471
									0.00886685	0.0141617									0.0141617	0.125159					31.3513				0.0141617	0.0136232	0.0823777
									0.0082736	0.0136293									0.0136293	0.0130339					21.6896				0.0136293	0.0694918	0.00234769
									0.0681621	0.0214283									0.0214283	0.042135					20.7538				0.0214283	0.00451092	0.00234412
									0.387172	0.0154725									0.0154725	0.041289					37.4718				0.0154725	0.0575393	0.0313241
									0.26185	0.026114									0.026114	0.0182676					37.6084				0.026114	0.0658669	0.00883642
									0.166121	0.0270999									0.0270999	0.00787639					36.9753				0.0270999	0.0104296	0.0323265
									0.0665255	0.0101584									0.0101584	0.0300513					48.7156				0.0101584	0.00732683	0.0362208
									0.119562	0.0170536									0.0170536	0.00516995					38.2473				0.0170536	0.0199723	0.00309992
									0.0684476	0.0187789									0.0187789	0.0280803					13.1417				0.0187789	0.0124864	0.0116948
									0.00857686	0.0146512									0.0146512	0.0399394					2.51241				0.0146512	0.0216836	0.00932871
									0.0245497	0.0138791									0.0138791	0.00980748					43.1813				0.0138791	0.0229816	0.0175175
									0.0619842	0.0133789									0.0133789	0.0247536					1.07189				0.0133789	0.0787334	0.093009
									0.143808	0.0313783									0.0313783	0.0520391					32.8052				0.0313783	0.0093985	0.00288394
									0.0923541	0.0089047									0.0089047	0.00315304					19.1155				0.0089047	0.00983805	0.210262
									0.179429	0.0072317									0.0072317	0.0151933					23.6913				0.0072317	0.00820087	0.00539379
									0.212716	0.0203251									0.0203251	0.025359					5.37975				0.0203251	0.0449034	0.00677101
									0.222961	0.0231179									0.0231179	0.00640146					4.65024				0.0231179	0.0171752	0.00712873
									0.324512	0.0191286									0.0191286	0.0114243					27.8871				0.0191286	0.0181102	0.00879471
									0.0825426	0.0194168									0.0194168	0.103276					7.26639				0.0194168	0.0178062	0.0063032
									0.157782	0.0130532									0.0130532	0.00509439					7.27586				0.0130532	0.0569993	0.0414766
									0.0109406	0.0125014									0.0125014	0.0238762					1.39962				0.0125014	0.0111001	0.0854002
									0.00760024	0.0213316									0.0213316	0.00856766					7.28299				0.0213316	0.0576633	0.00509249
									0.0182581	0.0215479									0.0215479	0.0732867					8.94715				0.0215479	0.0618951	0.0402373
									0.0306394	0.0101087									0.0101087	0.0791743					8.52078				0.0101087	0.0365716	0.00288462
									0.00385222	0.0148826									0.0148826	0.021777					9.71828				0.0148826	0.0158951	0.00580395
									0.00436969	0.00575165									0.00575165	0.0207375					9.28184				0.00575165	0.0185855	0.0195963
									0.465805	0.00835557									0.00835557	0.0166822					8.85743				0.00835557	0.00240848	0.0128903
									0.0360427	0.0118224									0.0118224	0.167681					10.453				0.0118224	0.00833291	0.0125945
									0.340932	0.0501996									0.0501996	0.116004					7.605				0.0501996	0.0100225	0.00680513
									0.00579614	0.0237766									0.0237766	0.072086					10.953				0.0237766	0.105708	0.0110588
									0.180701	0.010097									0.010097	0.0110462					12.3081				0.010097	0.00946323	0.0222892
									0.226885	0.00633147									0.00633147	0.2276					9.45232				0.00633147	0.0107949	0.00289456
									0.208069	0.00330923									0.00330923	0.162109					9.71564				0.00330923	0.0057482	0.00891001
									0.292128	0.0231663									0.0231663	0.0511665					9.43796				0.0231663	0.00522033	0.0195049
									0.0149731	0.00713024									0.00713024	0.154049					9.902				0.00713024	0.0860559	0.00452268
									0.150138	0.0114009									0.0114009	0.0817132					9.2546				0.0114009	0.00159286	0.0986928
									0.00162819	0.0442907									0.0442907	0.0719681					10.6815				0.0442907	0.00931267	0.00333947
									0.0300831	0.00633277									0.00633277	0.0535458					7.92396				0.00633277	0.0126637	0.00397475
									0.0182275	0.0106547									0.0106547	0.0541827					9.12412				0.0106547	0.0695304	0.00524215
									0.0405328	0.00686679									0.00686679	0.0209883					8.25905				0.00686679	0.0029917	0.0365092
									0.0308741	0.0153312									0.0153312	0.00630707					9.42103				0.0153312	0.0406311	0.00688055
									0.0873828	0.0196002									0.0196002	0.120344					8.97084				0.0196002	0.0445035	0.0227479
									0.407774	0.0117409									0.0117409	0.0363797					11.2704				0.0117409	0.0483716	0.00244484
									0.206137	0.0220558									0.0220558	0.168592					10.3193				0.0220558	0.0132261	0.0507443
									0.0473192	0.0567573									0.0567573	0.0386997					10.1111				0.0567573	0.00715428	0.00295107
									0.00956138	0.00920316									0.00920316	0.0760351					8.5192				0.00920316	0.00388221	0.00909987
									0.347682	0.00447896									0.00447896	0.108342					15.5062				0.00447896	0.00557225	0.00354271
									0.00711703	0.00596197									0.00596197	0.0111047					10.5192				0.00596197	0.00312238	0.021682
									0.0252184	0.00606217									0.00606217	0.0343752					10.3358				0.00606217	0.0832707	0.00697995
									0.0171122	0.035878									0.035878	0.0357745					8.18281				0.035878	0.0218246	0.00363554
									0.017875	0.0011069									0.0011069	0.0114361					8.60664				0.0011069	0.0111778	0.010372
									0.0079949	0.0250369									0.0250369	0.0456704					11.1154				0.0250369	0.00857282	0.0290604
									0.00388123	0.0110938									0.0110938	0.0795122					10.1824				0.0110938	0.00272523	0.0074891
									0.159551	0.00824449									0.00824449	0.0159416					6.62892				0.00824449	0.021078	0.0172888
									0.0255015	0.0106838									0.0106838	0.0923527					256.755				0.0106838	0.00594407	0.00777705
									0.150748	0.00997256									0.00997256	0.0239534					7.45353				0.00997256	0.00633917	0.0102989
									0.168537	0.017941									0.017941	0.0151553					7.80055				0.017941	0.00745711	0.00648517
									0.0037046	0.00376377									0.00376377	0.0244491					10.7687				0.00376377	0.0632573	0.106011
									0.1046	0.00607104									0.00607104	0.140322					9.6559				0.00607104	0.00390565	0.00512679
									0.32803	0.0198374									0.0198374	0.00943472					9.36841				0.0198374	0.0320615	0.00962317
									0.247018	0.00153378									0.00153378	0.067469					10.5498				0.00153378	0.0450801	0.00562752
									0.198045	0.0078795									0.0078795	0.192198					13.5447				0.0078795	0.0288866	0.139269
									0.0406255	0.00781279									0.00781279	0.0103321					9.8034				0.00781279	0.00349524	0.00494892
									0.287555	0.00435122									0.00435122	0.0761792					7.30129				0.00435122	0.0128069	0.0189273
									0.118208	0.00354165									0.00354165	0.0634087					6.31969				0.00354165	0.0107696	0.00721311
									0.0801389	0.0044534									0.0044534	0.0831737					9.50423				0.0044534	0.00127179	0.0829487
									0.0613092	0.0159077									0.0159077	0.0155465					9.16816				0.0159077	0.00912351	0.00215314
									0.0227962	0.00623078									0.00623078	0.0287228					10.061				0.00623078	0.0780023	0.009804
									0.0665024	0.00442414									0.00442414	0.100585					8.27096				0.00442414	0.00283666	0.00357632
									0.0651354	0.00199542									0.00199542	0.00778271					20.7248				0.00199542	0.0126952	0.0323529
									0.334982	0.00689988									0.00689988	0.0147009					9.78917				0.00689988	0.00319008	0.00595452
									0.0227603	0.00370698									0.00370698	0.0949418					8.6952				0.00370698	0.00263507	0.00683398
									0.0318695	0.00473936									0.00473936	0.0201355					8.41366				0.00473936	0.0168086	0.014911
									0.277314	0.0050498									0.0050498	0.012906					10.3932				0.0050498	0.00592227	0.0102891
									0.0634242	0.0078475									0.0078475	0.0172627					28.712				0.0078475	0.0115316	0.0279041
									0.0123833	0.0039659									0.0039659	0.0210258					17.6613				0.0039659	0.0127927	0.00709286
									0.00398775	0.00229637									0.00229637	0.034488					8.52493				0.00229637	0.00254531	0.0108354
									0.0127904	0.0130652									0.0130652	0.122988					8.85788				0.0130652	0.00279135	0.0188496
									0.0139407	0.00341598									0.00341598	0.0483656					9.41945				0.00341598	0.0227076	0.00141925
									0.0499182	0.00922378									0.00922378	0.0329545					13.2433				0.00922378	0.0100008	0.114603
									0.0099838	0.00439673									0.00439673	0.0186373					8.75243				0.00439673	0.0363336	0.00734609
									0.030511	0.00796901									0.00796901	0.0459078					8.17379				0.00796901	0.000986494	0.00360126
									0.208376	0.00870006									0.00870006	0.0403632					7.27815				0.00870006	0.0470921	0.00642149
									0.241451	0.0063027									0.0063027	0.0685255					10.0514				0.0063027	0.00535851	0.00359886
									0.0060511	0.00806252									0.00806252	0.0787174					6.71671				0.00806252	0.0224869	0.151189
									0.00608969	0.00145281									0.00145281	0.0500933					0.4645				0.00145281	0.00669792	0.0197384
									0.230452	0.010273									0.010273	0.016226									0.010273	0.145911	0.00824687
									0.087219	0.0132734									0.0132734	0.105138									0.0132734	0.0135927	0.00226188
									0.0807743	0.0083259									0.0083259	0.0148884									0.0083259	0.282823	0.0620479
									0.0346316	0.0078219									0.0078219	0.243693									0.0078219	0.0112196	0.00347221
									0.217449	0.00413633									0.00413633	0.0133892									0.00413633	0.0109806	0.0116378
									0.0103262	0.00863358									0.00863358	0.100084									0.00863358	0.00275896	0.0499682
									0.0616078	0.00581683									0.00581683	0.00969486									0.00581683	0.0275306	0.00969082
									0.140003	0.0524167									0.0524167	0.0178076									0.0524167	0.00503361	0.0350398
									0.0288909	0.00581247									0.00581247	0.0260357									0.00581247	0.00891288	0.0308722
									0.0786583	0.00571764									0.00571764	0.022086									0.00571764	0.00467791	0.00911768
									0.51236	0.0049567									0.0049567	0.0579182									0.0049567	0.000700215	0.00996398
									0.0819296	0.00508974									0.00508974	0.0109769									0.00508974	0.0662825	0.0104174
									0.0717267	0.0086023									0.0086023	0.08276									0.0086023	0.0344788	0.015924
									0.412257	0.00687012									0.00687012	0.00247611									0.00687012	0.0141811	0.00980786
									0.00357213	0.0517706									0.0517706	0.064983									0.0517706	0.0237488	0.0038842
									0.00415103	0.00546977									0.00546977	0.0260218									0.00546977	0.00553854	0.460628
									0.026345	0.0051043									0.0051043	0.0195									0.0051043	0.0074323	0.00489308
									0.00792882	0.00330423									0.00330423	0.028961									0.00330423	0.00160262	0.00293882
									0.124438	0.00383096									0.00383096	0.0498006									0.00383096	0.0435457	0.0365257
									0.0888541	0.0134824									0.0134824	0.00930333									0.0134824	0.00961275	0.00171489
									0.00336994	0.00295653									0.00295653	0.0649864									0.00295653	0.106685	0.0026228
									0.00937493	0.00332186									0.00332186	0.0124459									0.00332186	0.00314135	0.0379191
									0.0157233	0.00502867									0.00502867	0.0872338									0.00502867	0.0126922	0.00219243
									0.145544	0.00648402									0.00648402	0.0591448									0.00648402	0.0144519	0.00625724
									0.1988	0.0054835									0.0054835	0.0204363									0.0054835	0.0094291	0.0881728
									0.199373	0.0077616									0.0077616	0.0954679									0.0077616	0.0197145	0.00887653
									0.103771	0.012023									0.012023	0.0320858									0.012023	0.016435	0.0137123
									0.0178622	0.00514158									0.00514158	0.0943324									0.00514158	0.00667987	0.0210543
									0.26697	0.00402454									0.00402454	0.0835386									0.00402454	0.0116855	0.0133972
									0.169099	0.00923912									0.00923912	0.0985673									0.00923912	0.0630128	0.0309464
									0.0844346	0.0103545									0.0103545	0.0315885									0.0103545	0.00809582	0.0386434
									0.190624	0.00460884									0.00460884	0.00797812									0.00460884	0.00627518	0.00241764
									0.157157	0.00476869									0.00476869	0.0485994									0.00476869	0.0193668	0.0190129
									0.0982734	0.00460673									0.00460673	0.0426007									0.00460673	0.0442259	0.0122857
									0.160828	0.00116017									0.00116017	0.0237816									0.00116017	0.00188006	0.0169112
									0.184042	0.00374591									0.00374591	0.0244071									0.00374591	0.00904577	0.00685353
									0.33692	0.00835628									0.00835628	0.151943									0.00835628	0.00685282	0.0049363
									0.00295353	0.00930075									0.00930075	0.15524									0.00930075	0.00426464	0.15107
									0.128259	0.0151685									0.0151685	0.0267639									0.0151685	0.0152457	0.00709643
									0.0810002	0.00915704									0.00915704	0.0393849									0.00915704	0.078297	0.0061937
									0.0320817	0.017312									0.017312	0.0255186									0.017312	0.00577769	0.0104949
									0.0131814	0.0105149									0.0105149	0.00541215									0.0105149	0.00517803	0.00759972
									0.135742	0.00579972									0.00579972	0.0421705									0.00579972	0.0127119	0.0383153
									0.0536237	0.00938177									0.00938177	0.0188113									0.00938177	0.00174905	0.0549534
									0.0607042	0.0151072									0.0151072	0.0218994									0.0151072	0.0106968	0.00186562
									0.023149	0.00353671									0.00353671	0.0118368									0.00353671	0.0130033	0.0595971
									0.317467	0.00863053									0.00863053	0.0330616									0.00863053	0.00483083	0.00457618
									0.0069922	0.0115915									0.0115915	0.0174582									0.0115915	0.00616221	0.0134642
									0.00427738	0.00560469									0.00560469	0.0246358									0.00560469	0.00531878	0.0154716
									0.00217842	0.00931494									0.00931494	0.0738697									0.00931494	0.00190087	0.0281333
									0.29014	0.00490891									0.00490891	0.054978									0.00490891	0.0478587	0.0183275
									0.190332	0.00653746									0.00653746	0.0315723									0.00653746	0.0236102	0.00712584
									0.0864756	0.00801332									0.00801332	0.0411522									0.00801332	0.0639686	0.0164948
									0.177481	0.00652782									0.00652782	0.00638287									0.00652782	0.00428533	0.0271557
									0.00464022	0.0118355									0.0118355	0.00841597									0.0118355	0.00641905	0.00406393
									0.00904456	0.00701822									0.00701822	0.0324547									0.00701822	0.0128494	0.011522
									0.214348	0.00709606									0.00709606	0.164896									0.00709606	0.0453738	0.0139158
									0.211064	0.00288024									0.00288024	0.0324685									0.00288024	0.00808354	0.00843743
									0.0712092	0.00939897									0.00939897	0.071421									0.00939897	0.141445	0.00412009
									0.0463766	0.00708461									0.00708461	0.154916									0.00708461	0.00482714	0.147722
									0.0805112	0.00390235									0.00390235	0.0656448									0.00390235	0.00436691	0.0118384
									0.0392518	0.00347442									0.00347442	0.0581761									0.00347442	0.00881556	0.00553805
									0.104727	0.00338607									0.00338607	0.0529332									0.00338607	0.00566166	0.0169128
									0.0448392	0.00431327									0.00431327	0.0527857									0.00431327	0.0188935	0.00731155
									0.0988862	0.00315478									0.00315478	0.0183838									0.00315478	0.00980613	0.088954
									0.212277	0.00111532									0.00111532	0.00246485									0.00111532	0.0122901	0.0502033
									0.467205	0.00518056									0.00518056	0.0279957									0.00518056	0.00714375	0.00736294
									0.0842854	0.00696183									0.00696183	0.0211565									0.00696183	0.00492449	0.120661
									0.0168926	0.00598372									0.00598372	0.515006									0.00598372	0.0091312	0.00929325
									0.335925	0.00445836									0.00445836	0.234543									0.00445836	0.0213806	0.025332
									0.00659042	0.00241162									0.00241162	0.0209246									0.00241162	0.0103224	0.0151124
									0.0611565	0.00598621									0.00598621	0.0189045									0.00598621	0.0335857	0.0306362
									0.000860199	0.00211069									0.00211069	0.0157475									0.00211069	0.00589786	0.0130769
									0.0229246	0.00297139									0.00297139	0.0270765									0.00297139	0.0130554	0.0131408
									0.0153018	0.0106034									0.0106034	0.0889322									0.0106034	0.00448404	0.0033763
									0.00115346	0.00724559									0.00724559	0.0721619									0.00724559	0.0238417	0.00448697
									0.0648715	0.00791001									0.00791001	0.0814031									0.00791001	0.0454817	0.0140285
									0.00555837	0.00400548									0.00400548	0.02141									0.00400548	0.0305757	0.00544253
									0.0381454	0.00527753									0.00527753	0.0456554									0.00527753	0.0061139	0.00823626
									0.243138	0.00473681									0.00473681	0.0108157									0.00473681	0.00807918	0.023607
									0.014534	0.00752083									0.00752083	0.0454697									0.00752083	0.0108243	0.00327615
									0.00870766	0.00672014									0.00672014	0.0197514									0.00672014	0.0065515	0.270513
									0.00412971	0.0116655									0.0116655	0.0647202									0.0116655	0.0147162	0.062894
									0.0165901	0.00852306									0.00852306	0.0719471									0.00852306	0.0124199	0.0552004
									0.088539	0.00788429									0.00788429	0.0202134									0.00788429	0.00308496	0.0429002
									0.104837	0.00607501									0.00607501	0.0220792									0.00607501	0.0349469	0.0412436
									0.122637	0.0141068									0.0141068	0.0747217									0.0141068	0.00556948	0.037753
									0.153893	0.00476904									0.00476904	0.00765938									0.00476904	0.00287334	0.0772786
									0.350608	0.0011307									0.0011307	0.0793694									0.0011307	0.00332358	0.00343503
									0.0244528	0.00287503									0.00287503	0.0240748									0.00287503	0.0329788	0.0495036
									0.202627	0.00361703									0.00361703	0.00395845									0.00361703	0.0169728	0.00614702
									0.00530465	0.00388336									0.00388336	0.0031898									0.00388336	0.0415397	0.00687077
									0.157864	0.00271393									0.00271393	0.101578									0.00271393	0.00271456	0.0177479
									0.0956064	0.00710387									0.00710387	0.0112671									0.00710387	0.0206809	0.0235416
									0.0890203	0.00931349									0.00931349	0.0193398									0.00931349	0.00726249	0.0364413
									0.0080666	0.00517548									0.00517548	0.0143641									0.00517548	0.0424715	0.0169107
									0.198756	0.00246914									0.00246914	0.026247									0.00246914	0.00359415	0.00693868
									0.261886	0.0038595									0.0038595	0.0849546									0.0038595	0.124584	0.0137736
									0.0482692	0.00172265									0.00172265	0.00790161									0.00172265	0.000149298	0.020469
									0.259291	0.00198625									0.00198625	0.140865									0.00198625	0.026277	0.0143609
									0.154945	0.00386653									0.00386653	0.0373406									0.00386653	0.055685	0.00163111
									0.0741109	0.00661047									0.00661047	0.00892704									0.00661047	0.0036388	0.0191323
									0.276824	0.00793003									0.00793003	0.0028112									0.00793003	0.0193438	0.00634793
									0.0199958	0.0114529									0.0114529	0.00296597									0.0114529	0.00852558	0.0355374
									0.0179979	0.00810465									0.00810465	0.181329									0.00810465	0.0119747	0.0550307
									0.311088	0.00749036									0.00749036	0.0672289									0.00749036	0.0349469	0.065379
									0.0382938	0.00732444									0.00732444	0.0074412									0.00732444	0.00911223	0.0355837
									0.145546	0.0104039									0.0104039	0.0768724									0.0104039	0.00157072	0.0420696
									0.315334	0.00355469									0.00355469	0.0228766									0.00355469	0.00889716	0.11599
									0.125431	0.00451889									0.00451889	0.024849									0.00451889	0.0374658	0.0207282
									0.0326724	0.00658737									0.00658737	0.0331432									0.00658737	0.0149297	0.0029079
									0.223488	0.00365471									0.00365471	0.0340335									0.00365471	0.0281804	0.00248498
									0.318687	0.00626136									0.00626136	0.0926757									0.00626136	0.00961222	0.102788
									0.211955	0.00238509									0.00238509	0.0815591									0.00238509	0.00875006	0.00332024
									0.257856	0.00318685									0.00318685	0.253566									0.00318685	0.0266236	0.0166304
									0.137236	0.00394418									0.00394418	0.0864855									0.00394418	0.00782998	0.0228015
									0.261126	0.00232147									0.00232147	0.00230313									0.00232147	0.0126849	0.0364505
									0.0655953	0.00682804									0.00682804	0.237285									0.00682804	0.0346106	0.0722891
									0.0697634	0.00161647									0.00161647	0.222885									0.00161647	0.00852716	0.0381339
									0.124909	0.00435449									0.00435449	0.0506131									0.00435449	0.055784	0.0044944
									0.203486	0.00184577									0.00184577	0.059632									0.00184577	0.00823352	0.0131926
									0.36342	0.00379622									0.00379622	0.00464169									0.00379622	0.0131498	0.00288593
									0.00573921	0.00742622									0.00742622	0.0449877									0.00742622	0.0142437	0.0268359
									0.00729959	0.00442003									0.00442003	0.0731442									0.00442003	0.00760911	0.0132688
									0.605572	0.0122223									0.0122223	0.0318218									0.0122223	0.00752083	0.00414729
									0.00812125	0.0103466									0.0103466	0.15418									0.0103466	0.0112792	0.0911259
									0.0331209	0.00851268									0.00851268	0.0215133									0.00851268	0.0149763	0.0149154
									0.284525	0.00756387									0.00756387	0.0171455									0.00756387	0.0464434	0.0135804
									0.274506	0.0110415									0.0110415	0.00910528									0.0110415	0.00432613	0.00371632
									0.182806	0.00633943									0.00633943	0.00310584									0.00633943	0.0492954	0.00814975
									0.241677	0.0175172									0.0175172	0.0661394									0.0175172	0.0129459	0.143005
									0.0203132	0.0108453									0.0108453	0.0926338									0.0108453	0.0067963	0.0355
									0.00398294	0.00621059									0.00621059	0.018443									0.00621059	0.0138938	0.00887033
									0.32116	0.00742927									0.00742927	0.060293									0.00742927	0.00491004	0.00589688
									0.239568	0.00126202									0.00126202	0.162396									0.00126202	0.0239827	0.161696
									0.0775702	0.00636298									0.00636298	0.0106304									0.00636298	0.052727	0.00631801
									0.276247	0.00471053									0.00471053	0.00358761									0.00471053	0.00883933	0.00663085
									0.382259	0.00594803									0.00594803	0.0247622									0.00594803	0.0414962	0.0268577
									0.431794	0.0101723									0.0101723	0.0804023									0.0101723	0.0114253	0.0231504
									0.0421617	0.00384482									0.00384482	0.0855388									0.00384482	0.0256648	0.00908694
									0.0754485	0.00374039									0.00374039	0.0478829									0.00374039	0.010361	0.043778
									0.0185336	0.0037245									0.0037245	0.0374459									0.0037245	0.0227766	0.0188732
									0.0244347	0.00578809									0.00578809	0.0924483									0.00578809	0.0864965	0.00598243
									0.0584618	0.0141422									0.0141422	0.0126884									0.0141422	0.00377881	0.00964968
									0.00468957	0.0109955									0.0109955	0.0171444									0.0109955	0.00788096	0.0135571
									0.263928	0.0105825									0.0105825	0.0125698									0.0105825	0.00894132	0.0126936
									0.00471976	0.0154741									0.0154741	0.0195647									0.0154741	0.0383821	0.00234559
									0.0182621	0.0100566									0.0100566	0.0136926									0.0100566	0.0158237	0.0442579
									0.153657	0.00451216									0.00451216	0.23816									0.00451216	0.00503553	0.0103059
									0.0079127	0.0130159									0.0130159	0.00777498									0.0130159	0.00950948	0.0128422
									0.00728609	0.00763685									0.00763685	0.0313327									0.00763685	0.019707	0.0590649
									0.400992	0.00379457									0.00379457	0.00120056									0.00379457	0.00673934	0.00875379
									0.32166	0.005451									0.005451	0.0756949									0.005451	0.0184234	0.00161795
									0.307906	0.00574887									0.00574887	0.0103493									0.00574887	0.00404547	0.191436
									0.0401173	0.00335611									0.00335611	0.0205637									0.00335611	0.00526238	0.0493343
									0.0602241	0.0019024									0.0019024	0.0768544									0.0019024	0.0104739	0.187216
									0.0921824	0.0100745									0.0100745	0.0677249									0.0100745	0.0466892	0.00651458
									0.00933925	0.00665235									0.00665235	0.0190533									0.00665235	0.00831054	0.00249198
									0.31433	0.00516708									0.00516708	0.00567067									0.00516708	0.0441213	0.00256483
									0.0145697	0.0046757									0.0046757	0.0248619									0.0046757	0.00573086	0.025791
									0.0959775	0.00371476									0.00371476	0.107726									0.00371476	0.0118071	0.0292034
									0.0750573	0.00781385									0.00781385	0.107672									0.00781385	0.0864965	0.0111075
									0.352497	0.00254585									0.00254585	0.0663294									0.00254585	0.0130112	0.0241975
									0.222484	0.00504143									0.00504143	0.0354667									0.00504143	0.00721423	0.0195446
									0.24989	0.00252921									0.00252921	0.100059									0.00252921	0.00742142	0.00722145
									0.00693929	0.00979671									0.00979671	0.104628									0.00979671	0.0502654	0.0633266
									0.0169404	0.00294488									0.00294488	0.0397185									0.00294488	0.0111152	0.0117722
									0.307586	0.00438873									0.00438873	0.00482124									0.00438873	0.00372751	0.00901336
									0.0013923	0.00531369									0.00531369	0.00958421									0.00531369	0.023327	0.00964523
									0.0363001	0.00155365									0.00155365	0.0198265									0.00155365	0.0114998	0.0687137
									0.170938	0.00518422									0.00518422	0.235526									0.00518422	0.00398507	0.0134054
									0.119459	0.0119919									0.0119919	0.0428794									0.0119919	0.00782303	0.0152189
									0.155369	0.0193736									0.0193736	0.0439275									0.0193736	0.089894	0.0113632
									0.173078	0.00915753									0.00915753	0.0567679									0.00915753	0.00440823	0.00580889
									0.264091	0.00860377									0.00860377	0.0108629									0.00860377	0.0187159	0.0385866
									0.199725	0.00631711									0.00631711	0.0350227									0.00631711	0.00718738	0.00383425
									0.300984	0.00724412									0.00724412	0.00684901									0.00724412	0.00892166	0.0278342
									0.545019	0.00852605									0.00852605	0.112204									0.00852605	0.0221001	0.0502519
									0.12759	0.00708478									0.00708478	0.0126147									0.00708478	0.00424278	0.140572
									0.296248	0.00611972									0.00611972	0.218181									0.00611972	0.030626	0.00187927
									0.291383	0.00732871									0.00732871	0.0266055									0.00732871	0.00975796	0.00724764
									0.251145	0.00122905									0.00122905	0.0622744									0.00122905	0.0124284	0.0361948
									0.0242159	0.00532569									0.00532569	0.00592897									0.00532569	0.0128867	0.00496501
									0.709251	0.00653745									0.00653745	0.0083105									0.00653745	0.141424	0.0136425
									0.170302	0.00343192									0.00343192	0.0325975									0.00343192	0.0129959	0.0134076
									0.0981712	0.00301486									0.00301486	0.0220128									0.00301486	0.0214307	0.0219456
									0.0974388	0.00260866									0.00260866	0.083947									0.00260866	0.0039537	0.00993624
									0.182557	0.00455957									0.00455957	0.0290198									0.00455957	0.0208345	0.00758509
									0.141161	0.00748345									0.00748345	0.02352									0.00748345	0.000592326	0.053022
									0.00263918	0.0626579									0.0626579	0.0648629									0.0626579	0.00737987	0.00887315
									0.00811339	0.00254886									0.00254886	0.00706881									0.00254886	0.0436932	0.0036049
									0.368901	0.00461501									0.00461501	0.147918									0.00461501	0.00870405	0.0117568
									0.153738	0.00322804									0.00322804	0.0376605									0.00322804	0.0138141	0.08425
									0.0106368	0.00161963									0.00161963	0.00839309									0.00161963	0.00763941	0.0135094
									0.0702575	0.00364917									0.00364917	0.0319477									0.00364917	0.00212987	0.0203292
									0.112041	0.00423917									0.00423917	0.0334703									0.00423917	0.0065298	0.00485415
									0.0919606	0.0353087									0.0353087	0.0390325									0.0353087	0.00506678	0.0205668
									0.177268	0.0589568									0.0589568	0.0569184									0.0589568	0.0176041	0.00824207
									0.298779	0.00526838									0.00526838	0.108187									0.00526838	0.0540873	0.0131283
									0.0210697	0.00443433									0.00443433	0.115758									0.00443433	0.00404764	0.0338599
									0.103672	0.0122203									0.0122203	0.0215785									0.0122203	0.00483936	0.020442
									0.054152	0.0070725									0.0070725	0.18415									0.0070725	0.106191	0.111063
									0.143623	0.00935197									0.00935197	0.0111293									0.00935197	0.0241878	0.0116186
									0.0481439	0.00364023									0.00364023	0.00761613									0.00364023	0.00294947	0.00562853
									0.0064861	0.0139808									0.0139808	0.00999781									0.0139808	0.0171304	0.0159591
									0.360652	0.133618									0.133618	0.013254									0.133618	0.00270709	0.0030676
									0.389781	0.005271									0.005271	0.0115679									0.005271	0.00655703	0.014771
									0.420162	0.00481472									0.00481472	0.0181579									0.00481472	0.00888696	0.0195157
									0.315594	0.00349641									0.00349641	0.00645863									0.00349641	0.0100637	0.0282435
									0.00521188	0.00307703									0.00307703	0.0364142									0.00307703	0.00116713	0.00697823
									0.0104471	0.00688877									0.00688877	0.0108085									0.00688877	0.0150355	0.0471705
									0.157407	0.00384757									0.00384757	0.00937577									0.00384757	0.0043696	0.0236376
									0.00332274	0.00663336									0.00663336	0.00879858									0.00663336	0.00122816	0.00452813
									0.294067	0.010523									0.010523	0.0526755									0.010523	0.00249133	0.00723776
									0.0376206	0.00417011									0.00417011	0.0452247									0.00417011	0.00130672	0.00486765
									0.00380755	0.00593005									0.00593005	0.00864154									0.00593005	0.0460799	0.706283
									0.0503257	0.00411276									0.00411276	0.00623943									0.00411276	0.013409	0.0184208
									0.47864	0.00366844									0.00366844	0.114721									0.00366844	0.00733742	0.00335346
									0.0471801	0.0070661									0.0070661	0.00602405									0.0070661	0.00806019	0.0267047
									0.0449608	0.00284612									0.00284612	0.0889828									0.00284612	0.04736	0.0166758
									0.178437	0.0123375									0.0123375	0.0208932									0.0123375	0.0062765	0.00822446
									0.00979336	0.00604857									0.00604857	0.0141237									0.00604857	0.00439166	0.014718
									0.0386296	0.00293313									0.00293313	0.0563715									0.00293313	0.0542409	0.00605335
									0.0506879	0.00411986									0.00411986	0.0310435									0.00411986	0.0238463	0.077472
									0.00520473	0.00771891									0.00771891	0.0404922									0.00771891	0.00456172	0.0807994
									0.174847	0.00596165									0.00596165	0.0235079									0.00596165	0.0210502	0.00306556
									0.00818095	0.00587292									0.00587292	0.0495251									0.00587292	0.00378569	0.00511332
									0.287355	0.0119867									0.0119867	0.0180879									0.0119867	0.00286835	0.0163432
									0.0128234	0.0100431									0.0100431	0.0651355									0.0100431	0.00556865	0.00515774
									0.0971358	0.131546									0.131546	0.053324									0.131546	0.00377582	0.00756034
									0.181452	0.00432404									0.00432404	0.030417									0.00432404	0.00316809	0.0273156
									0.0197114	0.00652468									0.00652468	0.00326551									0.00652468	0.0386234	0.0931891
									0.0541541	0.00908674									0.00908674	0.020351									0.00908674	0.0447444	0.0240641
									0.359035	0.00723402									0.00723402	0.0932827									0.00723402	0.0179916	0.0235314
									0.307118	0.0115138									0.0115138	0.0104587									0.0115138	0.0077461	0.0153544
									0.072868	0.0142612									0.0142612	0.0184068									0.0142612	0.050804	0.0446878
									0.0178935	0.00748679									0.00748679	0.0434437									0.00748679	0.00245201	0.0152012
									0.0382477	0.00424275									0.00424275	0.135424									0.00424275	0.00869646	0.12592
									0.00411637	0.00780374									0.00780374	0.0111803									0.00780374	0.0316124	0.00746029
									0.089094	0.0062613									0.0062613	0.0684979									0.0062613	0.0232333	0.00566321
									0.030928	0.00498486									0.00498486	0.0396835									0.00498486	0.0117606	0.0119158
									0.00685308	0.0041806									0.0041806	0.0535194									0.0041806	0.0138022	0.0114774
									0.199079	0.00275905									0.00275905	0.0369069									0.00275905	0.0125739	0.0590791
									0.0371557	0.00478771									0.00478771	0.0734135									0.00478771	0.0311102	0.00741327
									0.00776457	0.00381968									0.00381968	0.0880801									0.00381968	0.0152107	0.0721987
									0.216762	0.00214418									0.00214418	0.00374559									0.00214418	0.0950919	0.0251975
									0.111303	0.00339488									0.00339488	0.0118558									0.00339488	0.0126997	0.0377957
									0.0543827	0.00428059									0.00428059	0.00622272									0.00428059	0.0136625	0.00522865
									0.398724	0.00199488									0.00199488	0.0119339									0.00199488	0.00793883	0.0016994
									0.385444	0.00494487									0.00494487	0.134843									0.00494487	0.0124951	0.0224537
									0.178078	0.00333605									0.00333605	0.00926751									0.00333605	0.0106036	0.00567417
									0.00667584	0.00134595									0.00134595	0.0423331									0.00134595	0.0447444	0.00551616
									0.0500909	0.00151233									0.00151233	0.0119033									0.00151233	0.0208281	0.021111
									0.0120422	0.0013482									0.0013482	0.0769774									0.0013482	0.0260999	0.0425776
									0.0717102	0.00156413									0.00156413	0.0946364									0.00156413	0.0117318	0.0241537
									0.00982013	0.00196588									0.00196588	0.0872889									0.00196588	0.0108628	0.0145348
									0.23211	0.00301573									0.00301573	0.0545492									0.00301573	0.0255171	0.00820742
									0.0516577	0.00901577									0.00901577	0.0648591									0.00901577	0.0393624	0.0454539
									0.15786	0.0053959									0.0053959	0.0626419									0.0053959	0.018368	0.00597339
									0.432596	0.00307653									0.00307653	0.115692									0.00307653	0.0216042	0.00510396
									0.371703	0.00607366									0.00607366	0.0338439									0.00607366	0.00863448	0.00424645
									0.197396	0.00329661									0.00329661	0.0889746									0.00329661	0.0195083	0.0103141
									0.0183952	0.00138747									0.00138747	0.124653									0.00138747	0.00928603	0.0297438
									0.131415	0.00382087									0.00382087	0.0510014									0.00382087	0.0213366	0.00886592
									0.0130141	0.00663324									0.00663324	0.0272705									0.00663324	0.0634474	0.00868276
									0.228501	0.00642052									0.00642052	0.0386992									0.00642052	0.0133275	0.00573955
									0.0136369	0.00579166									0.00579166	0.110495									0.00579166	0.0060778	0.0346335
									0.193104	0.0120167									0.0120167	0.010757									0.0120167	0.00338464	0.0533702
									0.0708418	0.00564109									0.00564109	0.0377296									0.00564109	0.00678425	0.0928477
									0.115751	0.00335107									0.00335107	0.00778465									0.00335107	0.00791853	0.00601952
									0.0390961	0.00518125									0.00518125	0.0644046									0.00518125	0.017303	0.00367647
									0.265913	0.00330457									0.00330457	0.100038									0.00330457	0.0219164	0.0171387
									0.376522	0.00165948									0.00165948	0.0710577									0.00165948	0.0132817	0.00297017
									0.329053	0.0123226									0.0123226	0.164479									0.0123226	0.0130302	0.0189559
									0.208128	0.0036599									0.0036599	0.103072									0.0036599	0.0211099	0.00701904
									0.0691184	0.00180881									0.00180881	0.0431463									0.00180881	0.062538	0.0229924
									0.0463264	0.0063378									0.0063378	0.0162299									0.0063378	0.0167856	0.00472851
									0.057893	0.00305216									0.00305216	0.0529885									0.00305216	0.0149307	0.00903406
									0.146084	0.00300039									0.00300039	0.0619216									0.00300039	0.00283515	0.0172635
									0.194997	0.0086109									0.0086109	0.142729									0.0086109	0.0102139	0.0215993
									0.532028	0.00748738									0.00748738	0.0489322									0.00748738	0.00610071	0.000892568
									0.186463	0.00740505									0.00740505	0.0746335									0.00740505	0.00917472	0.0307295
									0.0216046	0.00799126									0.00799126	0.00983925									0.00799126	0.00965966	0.00373356
									0.127169	0.0161377									0.0161377	0.0133939									0.0161377	0.00935047	0.00594863
									0.0704158	0.00888944									0.00888944	0.0282912									0.00888944	0.0103709	0.00562274
									0.262962	0.0026181									0.0026181	0.0406245									0.0026181	0.0207262	0.030262
									0.0583	0.00943821									0.00943821	0.013121									0.00943821	0.00664065	0.00831704
									0.257332	0.0129722									0.0129722	0.0939676									0.0129722	0.016131	0.00726254
									0.0900798	0.0116259									0.0116259	0.0156698									0.0116259	0.00364208	0.130555
									0.347454	0.02278									0.02278	0.13632									0.02278	0.0189898	0.0404411
									0.129647	0.0123955									0.0123955	0.00984354									0.0123955	0.00837534	0.0218156
									0.0890855	0.0170037									0.0170037	0.0652849									0.0170037	0.00304028	0.00107009
									0.119984	0.010119									0.010119	0.0324909									0.010119	0.00487685	0.00705122
									0.0821407	0.00488701									0.00488701	0.0292717									0.00488701	0.0425234	0.00214446
									0.0161698	0.00943274									0.00943274	0.0490889									0.00943274	0.0101205	0.00937062
									0.0613672	0.0139845									0.0139845	0.140303									0.0139845	0.0149521	0.0287654
									0.279129	0.00366446									0.00366446	0.023745									0.00366446	0.0205184	0.0175742
									0.170134	0.0100042									0.0100042	0.0139064									0.0100042	0.00850127	0.0333042
									0.190537	0.00374618									0.00374618	0.0326554									0.00374618	0.0157933	0.0123779
									0.107756	0.00560414									0.00560414	0.0120059									0.00560414	0.0102477	0.0107224
									0.135948	0.00239197									0.00239197	0.0189753									0.00239197	0.093276	0.00893984
									0.151979	0.00577381									0.00577381	0.0368992									0.00577381	0.012428	0.0107905
									0.165908	0.00349661									0.00349661	0.122502									0.00349661	0.0113296	0.00552759
									0.103831	0.00543853									0.00543853	0.013396									0.00543853	0.0431998	0.106304
									0.290406	0.00800136									0.00800136	0.0270822									0.00800136	0.0413384	0.00643745
									0.185284	0.0154318									0.0154318	0.0169906									0.0154318	0.00858548	0.00437109
									0.212425	0.00532133									0.00532133	0.00602097									0.00532133	0.0172627	0.016356
									0.0972288	0.00950622									0.00950622	0.0230962									0.00950622	0.022114	0.00670093
									0.0998576	0.00300711									0.00300711	0.0124744									0.00300711	0.00776672	0.00610895
									0.11269	0.00843733									0.00843733	0.0421884									0.00843733	0.00800163	0.0582166
									0.067995	0.00674283									0.00674283	0.0158908									0.00674283	0.0111757	0.00932723
									0.258576	0.010228									0.010228	0.106709									0.010228	0.0240619	0.0585694
									0.0175195	0.00166992									0.00166992	0.0426201									0.00166992	0.0243783	0.0183873
									0.145951	0.004532									0.004532	0.00940216									0.004532	0.0139713	0.00307866
									0.0071259	0.00286971									0.00286971	0.0783135									0.00286971	0.0110618	0.00505629
									0.315002	0.00140367									0.00140367	0.0134259									0.00140367	0.00912823	0.00411438
									0.413138	0.00637198									0.00637198	0.139291									0.00637198	0.00657702	0.0108663
									0.224095	0.00594204									0.00594204	0.0265378									0.00594204	0.0189915	0.0144244
									0.308126	0.00126444									0.00126444	0.126261									0.00126444	0.00753941	0.00766725
									0.741573	0.00479186									0.00479186	0.0109892									0.00479186	0.012571	0.0334916
									0.362526	0.00378312									0.00378312	0.0303981									0.00378312	0.00268206	0.00300238
									0.439216	0.00298284									0.00298284	0.0254474									0.00298284	0.018373	0.00644725
									0.216288	0.00282687									0.00282687	0.0815699									0.00282687	0.0180999	0.00761435
									0.387133	0.00230888									0.00230888	0.0582908									0.00230888	0.0218258	0.00797336
									0.143624	0.00474726									0.00474726	0.154148									0.00474726	0.0221732	0.00445547
									0.148542	0.00336797									0.00336797	0.0109253									0.00336797	0.0088524	0.09021
									0.10677	0.00266913									0.00266913	0.11111									0.00266913	0.00722391	0.00748978
									0.203282	0.00426137									0.00426137	0.0362774									0.00426137	0.00330048	0.00536201
									0.0401961	0.00225853									0.00225853	0.0801974									0.00225853	0.0392588	0.0191425
									0.0873917	0.00452637									0.00452637	0.0167559									0.00452637	0.00823199	0.0093899
									0.36644	0.00265715									0.00265715	0.00920441									0.00265715	0.00441603	0.01377
									0.176416	0.00118688									0.00118688	0.00567426									0.00118688	0.00347897	0.125351
									0.215425	0.00932732									0.00932732	0.241966									0.00932732	0.0086171	0.00910235
									0.334006	0.0041812									0.0041812	0.00718692									0.0041812	0.0145899	0.0830743
									0.155737	0.00164832									0.00164832	0.0891467									0.00164832	0.00265388	0.0495793
									0.271131	0.00488287									0.00488287	0.0898455									0.00488287	0.00399168	0.0043012
									0.140079	0.00794659									0.00794659	0.0192615									0.00794659	0.00829483	0.0079174
									0.410472	0.00614996									0.00614996	0.0119599									0.00614996	0.0303375	0.0026138
									0.0452432	0.00787862									0.00787862	0.0798669									0.00787862	0.00686981	0.0466156
									0.0529244	0.00463914									0.00463914	0.0469376									0.00463914	0.0097088	0.00952717
									0.0879611	0.00967857									0.00967857	0.0178321									0.00967857	0.00507427	0.0115447
									0.0994054	0.00383901									0.00383901	0.0827766									0.00383901	0.0150602	0.00952264
									0.0422508	0.00795659									0.00795659	0.0279275									0.00795659	0.0175054	0.0316991
									0.0768795	0.00958052									0.00958052	0.126249									0.00958052	0.0122316	0.00526481
									0.322895	0.00446091									0.00446091	0.0555683									0.00446091	0.00177816	0.0113012
									0.153337	0.00553279									0.00553279	0.0473429									0.00553279	0.00243819	0.0140178
									0.307983	0.00214125									0.00214125	0.143265									0.00214125	0.0110298	0.00503285
									0.0204801	0.0022336									0.0022336	0.129									0.0022336	0.0110962	0.0266579
									0.313424	0.00545937									0.00545937	0.0136211									0.00545937	0.00191307	0.00191811
									0.047126	0.00401902									0.00401902	0.0555465									0.00401902	0.00379889	0.00226016
									0.315458	0.00268306									0.00268306	0.0122938									0.00268306	0.0110106	0.0412193
									0.0326627	0.000602515									0.000602515	0.0679386									0.000602515	0.00454357	0.00835991
									0.3376	0.0210928									0.0210928	0.0865621									0.0210928	0.0133838	0.0118296
									0.049219	0.0120538									0.0120538	0.175802									0.0120538	0.0148135	0.00696192
									0.334977	0.0135576									0.0135576	0.0105918									0.0135576	0.0102033	0.127225
									0.348193	0.0116013									0.0116013	0.0177172									0.0116013	0.00683354	0.0368854
									0.0169261	0.0135761									0.0135761	0.0876779									0.0135761	0.0409269	0.155819
									0.614928	0.00954851									0.00954851	0.0117709									0.00954851	0.023165	0.00187042
									0.367297	0.0148718									0.0148718	0.00250769									0.0148718	0.00462543	0.0081349
									0.0774957	0.00807372									0.00807372	0.0159764									0.00807372	0.00772609	0.0266772
									0.0924138	0.0843885									0.0843885	0.026761									0.0843885	0.0044248	0.00205923
									0.0897661	0.0659132									0.0659132	0.0921091									0.0659132	0.0122271	0.0373199
									0.105552	0.0407774									0.0407774	0.0945949									0.0407774	0.0279761	0.0178963
									0.0838797	0.022133									0.022133	0.0160136									0.022133	0.00762991	0.0331409
									0.0534791	0.196924									0.196924	0.00765695									0.196924	0.00634604	0.00946199
									0.503263	0.038009									0.038009	0.136674									0.038009	0.00519226	0.0040813
									0.22312	0.0865667									0.0865667	0.0202894									0.0865667	0.00726915	0.0269245
									0.48957	0.0940186									0.0940186	0.00695904									0.0940186	0.0222002	0.00884896
									0.333373	0.0351806									0.0351806	0.0818603									0.0351806	0.00891153	0.0109775
									0.208782	0.0280398									0.0280398	0.0207019									0.0280398	0.00682143	0.163878
									0.30156	0.0102337									0.0102337	0.0829939									0.0102337	0.0115798	0.00301349
									0.640778	0.0387278									0.0387278	0.0484327									0.0387278	0.0573365	0.007839
									0.0149071	0.0767141									0.0767141	0.252239									0.0767141	0.0116698	0.0135194
									0.00387222	0.104879									0.104879	0.0252576									0.104879	0.0177159	0.0155349
									0.00798071	0.0305709									0.0305709	0.12392									0.0305709	0.0137059	0.0245469
									0.55299	0.00626501									0.00626501	0.178202									0.00626501	0.0123899	0.0134292
									0.0194318	0.00861883									0.00861883	0.0464087									0.00861883	0.0083221	0.0294999
									0.0299123	0.0558687									0.0558687	0.0527794									0.0558687	0.00596233	0.226829
									0.00473262	0.0508248									0.0508248	0.039399									0.0508248	0.0223701	0.10888
									0.0165944	0.126757									0.126757	0.0554333									0.126757	0.0060451	0.0074469
									0.0173076	0.0246									0.0246	0.120334									0.0246	0.0265632	0.00442005
									0.0209194	0.029552									0.029552	0.122538									0.029552	0.00985473	0.0067739
									0.0156685	0.0148771									0.0148771	0.0819252									0.0148771	0.00212031	0.0278786
									0.00865769	0.0219364									0.0219364	0.00465648									0.0219364	0.0197912	0.0252336
									0.00594905	0.0971905									0.0971905	0.121923									0.0971905	0.0100787	0.0171347
									0.00193762	0.0241801									0.0241801	0.0122987									0.0241801	0.00532445	0
									0.00311701	0.0182618									0.0182618	0.15475									0.0182618	0.00735686	0.0464208
									0.00775708	0.114547									0.114547	0.145496									0.114547	0.012809	0.0239601
									0.00614867	0.0389869									0.0389869	0.069529									0.0389869	0.00863798	0.00800622
									0.00735483	0.118071									0.118071	0.0414216									0.118071	0.00746737	0.00809882
									0.00130663	0.0226995									0.0226995	0.0978345									0.0226995	0.00607703	0.0181541
									0.00870665	0.0179794									0.0179794	0.0492109									0.0179794	0.0115798	0.0362683
									0.00329658	0.0122931									0.0122931	0.0106249									0.0122931	0.00473912	0.00231342
									0.019718	0.0372047									0.0372047	0.00769095									0.0372047	0.0037816	0.00403536
									0.0159454	0.0661593									0.0661593	0.0516917									0.0661593	0.0208047	0.00372873
									0.0147586	0.0469915									0.0469915	0.0147607									0.0469915	0.0232925	0.018947
									0.0118893	0.0276088									0.0276088	0.0566998									0.0276088	0.0121227	0.00118526
									0.00812666	0.00182539									0.00182539	0.0262793									0.00182539	0.0218635	0.00636622
									0.00640236	0.00580457									0.00580457	0.00528522									0.00580457	0.0344219	0.0140211
									0.0114213	0.0376657									0.0376657	0.0580725									0.0376657	0.0113611	0.101803
									0.00575886	0.0309821									0.0309821	0.222698									0.0309821	0.00737711	0.00124598
									0.1314	0.0579592									0.0579592	0.0688324									0.0579592	0.00313168	0.00311948
									0.0594106	0.0204297									0.0204297	0.0318596									0.0204297	0.00374051	0.00255799
									0.0103352	0.0198788									0.0198788	0.094144									0.0198788	0.0138277	0.0221429
									0.00661184	0.0178214									0.0178214	0.056634									0.0178214	0.043967	0.0111592
									0.0166386	0.0132466									0.0132466	0.00817955									0.0132466	0.0156741	0.00830371
									0.00858105	0.00796522									0.00796522	0.00867967									0.00796522	0.00535365	0.0174214
									0.00953654	0.036178									0.036178	0.0083246									0.036178	0.00415853	0.00332618
									0.00763527	0.0693198									0.0693198	0.0572294									0.0693198	0.0098538	0.0135932
									0.00423402	0.0330282									0.0330282	0.0638277									0.0330282	0.0102557	0.0173551
									0.00750459	0.0126409									0.0126409	0.0181996									0.0126409	0.00612684	0.0189666
									0.0107119	0.0289529									0.0289529	0.0752837									0.0289529	0.00356623	0.0192773
									0.0106756	0.0271192									0.0271192	0.0171275									0.0271192	0.0574961	0.0647821
									0.0714047	0.134397									0.134397	0.00368979									0.134397	0.00616354	0.00286484
									0.0547027	0.0354053									0.0354053	0.0202994									0.0354053	0.0275113	0.00411274
									0.00411194	0.0266825									0.0266825	0.0680502									0.0266825	0.00526521	0.192305
									0.0166001	0.0334395									0.0334395	0.0870722									0.0334395	0.00698832	0.0011718
									0.00536494	0.113642									0.113642	0.00816127									0.113642	0.018855	0.00413507
									0.00739901	0.0128271									0.0128271	0.0131985									0.0128271	0.00692132	0.00359942
									0.178843	0.00902603									0.00902603	0.089284									0.00902603	0.0297245	0.020753
									0.031233	0.0103556									0.0103556	0.0508632									0.0103556	0.00978334	0.0080815
									0.0110902	0.0216649									0.0216649	0.144416									0.0216649	0.0198534	0.0421649
									0.0140174	0.0199785									0.0199785	0.0183769									0.0199785	0.0144794	0.00080179
									0.00339633	0.013402									0.013402	0.283779									0.013402	0.00812089	0.108974
									0.00968805	0.016504									0.016504	0.0239106									0.016504	0.0921202	0.00740541
									0.00380837	0.0105042									0.0105042	0.109034									0.0105042	0.0433255	0.00233676
									0.0605478	0.0271627									0.0271627	0.117231									0.0271627	0.00312633	0.0213073
									0.0275911	0.0182271									0.0182271	0.123243									0.0182271	0.00852899	0.0105518
									0.008042	0.0150432									0.0150432	0.144431									0.0150432	0.0198466	0.00200362
									0.0123479	0.0107818									0.0107818	0.135641									0.0107818	0.00818906	0.0256872
									0.00395303	0.00899514									0.00899514	0.0535204									0.00899514	0.0117465	0.00328899
									0.0276875	0.00843327									0.00843327	0.0532476									0.00843327	0.00738765	0.00822161
									0.55299	0.0333717									0.0333717	0.148229									0.0333717	0.00692121	0.00490109
									0.0252285	0.010871									0.010871	0.0678536									0.010871	0.00585477	0.0207498
									0.00527393	0.0302688									0.0302688	0.0383946									0.0302688	0.0294696	0.0197081
									0.00899744	0.0404524									0.0404524	0.00675781									0.0404524	0.0304475	0.00745466
									0.0173076	0.120698									0.120698	0.07685									0.120698	0.0110209	0.0176994
									0.0376856	0.022395									0.022395	0.00618013									0.022395	0.0115226	0.00122269
									0.00871252	0.0123053									0.0123053	0.0100077									0.0123053	0.0165776	0.0169514
									0.00414127	0.0225306									0.0225306	0.0361082									0.0225306	0.00212344	0.00496183
									0.00928277	0.028767									0.028767	0.0770052									0.028767	0.0321563	0.00681385
									0.00375279	0.0110782									0.0110782	0.00752168									0.0110782	0.00694239	0.00490052
									0.00723346	0.0119718									0.0119718	0.0115648									0.0119718	0.0146403	0.0976976
									0.00389492	0.0203056									0.0203056	0.151796									0.0203056	0.0460454	0.0029692
									0.00611379	0.0224785									0.0224785	0.0136027									0.0224785	0.00367964	0.0358563
									0.0280513	0.0154581									0.0154581	0.0125125									0.0154581	0.00281565	0.118791
									0.00899279	0.0136392									0.0136392	0.0473981									0.0136392	0.00233506	0.00251355
									0.00695044	0.0171695									0.0171695	0.0846891									0.0171695	0.0160883	0.00221732
									0.00346283	0.00952041									0.00952041	0.141025									0.00952041	0.0089774	0.00112773
									0.00103454	0.0124501									0.0124501	0.119418									0.0124501	0.007104	0.00338884
									0.00925007	0.038969									0.038969	0.0567041									0.038969	0.0584712	0.00363877
									0.0032869	0.00397316									0.00397316	0.18903									0.00397316	0.00378454	0.0104786
									0.00477489	0.0760515									0.0760515	0.0435742									0.0760515	0.0221928	0.0268359
									0.00763333	0.0120799									0.0120799	0.178828									0.0120799	0.00825683	0.020632
									0.00514243	0.00465067									0.00465067	0.257519									0.00465067	0.004427	0.00192242
									0.00383737	0.0238581									0.0238581	0.0436779									0.0238581	0.0111222	0.00345842
									0.00448907	0.109406									0.109406	0.244881									0.109406	0.0451209	0.00793617
									0.0310132	0.0669977									0.0669977	0.0106594									0.0669977	0.00731038	0.0177493
									0.0364449	0.0367853									0.0367853	0.0158937									0.0367853	0.0101786	0.00207904
									0.00543362	0.0119994									0.0119994	0.0381896									0.0119994	0.00153763	0.0990182
									0.00612194	0.00389531									0.00389531	0.0517884									0.00389531	0.00383388	0.00829303
									0.00815723	0.0371286									0.0371286	0.0737139									0.0371286	0.0178714	0.0368485
									0.0054657	0.0228081									0.0228081	0.00685625									0.0228081	0.00419269	0.00333781
									0.00503516	0.0122727									0.0122727	0.0139429									0.0122727	0.00702245	0.0067497
									0.003949	0.00644007									0.00644007	0.0096062									0.00644007	0.0100809	0.00602917
									0.00415841	0.00242335									0.00242335	0.0533768									0.00242335	0.0443658	0.00635404
									0.00414819	0.0359054									0.0359054	0.0430699									0.0359054	0.00445064	0.0297353
									0.00781964	0.056611									0.056611	0.0126025									0.056611	0.00450579	0.0197367
									0.00617259	0.0053393									0.0053393	0.0140994									0.0053393	0.0656116	0.152398
									0.054942	0.00341248									0.00341248	0.0275895									0.00341248	0.00944642	0.00140476
									0.0472379	0.0049315									0.0049315	0.0276652									0.0049315	0.0453529	0.00116352
									0.00236026	0.00635427									0.00635427	0.0454495									0.00635427	0.00687716	0.00297863
									0.00567077	0.114029									0.114029	0.0440673									0.114029	0.00547058	0.00797431
									0.00474546	0.0181984									0.0181984	0.0314795									0.0181984	0.0120151	0.0211195
									0.153848	0.00274576									0.00274576	0.0678573									0.00274576	0.0123313	0.0191654
									0.00442619	0.00785054									0.00785054	0.0383486									0.00785054	0.00809048	0.0259179
									0.0207127	0.0329844									0.0329844	0.101432									0.0329844	0.00790416	0.00451875
									0.0055754	0.00983069									0.00983069	0.013434									0.00983069	0.00418656	0.0395949
									0.0104782	0.0305523									0.0305523	0.00621019									0.0305523	0.0118643	0.0262888
									0.00257618	0.0988758									0.0988758	0.022366									0.0988758	0.00939664	0.00257836
									0.00469127	0.00679132									0.00679132	0.0747067									0.00679132	0.00685441	0.0120819
									0.0021743	0.0224517									0.0224517	0.0104129									0.0224517	0.0124574	0.0784458
									0.0188754	0.141226									0.141226	0.0548666									0.141226	0.0457971	0.00147164
									0.00740562	0.0778249									0.0778249	0.0426924									0.0778249	0.0621613	0.00234604
									0.0289528	0.0519425									0.0519425	0.109511									0.0519425	0.00402384	0.00738913
									0.00486944	0.0743285									0.0743285	0.132472									0.0743285	0.00694125	0.011129
									0.00943512	0.0196923									0.0196923	0.134922									0.0196923	0.00513281	0.00500781
									0.223443	0.00788058									0.00788058	0.0233313									0.00788058	0.00550542	0.00742834
									0.0257971	0.00863727									0.00863727	0.220622									0.00863727	0.00726612	0.00814287
									0.00156162	0.00657068									0.00657068	0.0322939									0.00657068	0.0726826	0.00434546
									0.0106353	0.0411998									0.0411998	0.0200745									0.0411998	0.0141185	0.0312991
									0.0329714	0.066908									0.066908	0.157308									0.066908	0.0072941	0.118223
									0.00725862	0.0063082									0.0063082	0.0790846									0.0063082	0.00737256	0.00530487
									0.00365117	0.00591116									0.00591116	0.0538911									0.00591116	0.0846714	0.00304107
									0.00740323	0.0336037									0.0336037	0.0399077									0.0336037	0.00642543	0.00104618
									0.00407723	0.00740565									0.00740565	0.0260724									0.00740565	0.00476158	0.00761008
									0.0106817	0.0165226									0.0165226	0.00540751									0.0165226	0.00261059	0.0180852
									0.00720368	0.0366742									0.0366742	0.0706104									0.0366742	0.0149316	0.0111873
									0.00646192	0.0131559									0.0131559	0.0155871									0.0131559	0.014246	0.0137119
									0.00612052	0.0303202									0.0303202	0.00936852									0.0303202	0.00785759	0.0116474
									0.00600231	0.0138028									0.0138028	0.0826607									0.0138028	0.00849192	0.0049442
									0.00627331	0.0161626									0.0161626	0.0588709									0.0161626	0.0457971	0.0468216
									0.00300533	0.0499808									0.0499808	0.012571									0.0499808	0.0194638	0.00771817
									0.00360259	0.0319093									0.0319093	0.00956114									0.0319093	0.0103872	0.00688211
									0.00537732	0.00825279									0.00825279	0.0665048									0.00825279	0.010325	0.00427645
									0.0124628	0.0407878									0.0407878	0.00515788									0.0407878	0.0104708	0.0023949
									0.0061988	0.144187									0.144187	0.244475									0.144187	0.0135264	0.00673607
									0.0150511	0.118111									0.118111	0.072105									0.118111	0.00934902	0.00436208
									0.00999868	0.0256636									0.0256636	0.0768983									0.0256636	0.0369132	0.0173817
									0.0046692	0.0761095									0.0761095	0.0204741									0.0761095	0.025927	0.00670448
									0.00562238	0.00898515									0.00898515	0.0171374									0.00898515	0.00903492	0.10392
									0.00650149	0.014118									0.014118	0.0318854									0.014118	0.0865896	0.0185058
									0.063026	0.00908286									0.00908286	0.0635854									0.00908286	0.00315115	0.0128288
									0.0254795	0.00697564									0.00697564	0.00958359									0.00697564	0.0120833	0.0473256
									0.00449845	0.0658634									0.0658634	0.0309376									0.0658634	0.0130536	0.00232827
									0.00336735	0.0685183									0.0685183	0.0579668									0.0685183	0.00658931	0.00476397
									0.00125359	0.00864258									0.00864258	0.0554215									0.00864258	0.0143338	0.0731019
									0.00464594	0.00592256									0.00592256	0.0131274									0.00592256	0.00264211	0.00342736
									0.00807294	0.00783186									0.00783186	0.0233443									0.00783186	0.00859843	0.00907857
									0.0041867	0.0315801									0.0315801	0.0114874									0.0315801	0.0110446	0.0114103
									0.00989097	0.0371578									0.0371578	0.0170283									0.0371578	0.0149347	0.0130107
									0.0048131	0.0112644									0.0112644	0.0089494									0.0112644	0.00848326	0.0103603
									0.00479673	0.00824902									0.00824902	0.0230298									0.00824902	0.0230009	0.0269407
									0.00224721	0.00968704									0.00968704	0.0629095									0.00968704	0.00726842	0.0204503
									0.0322749	0.0633884									0.0633884	0.103256									0.0633884	0.0132212	0.00964465
									0.00347197	0.00702381									0.00702381	0.031705									0.00702381	0.0111953	0.0133857
									0.0112467	0.0154875									0.0154875	0.010661									0.0154875	0.0221871	0.0106986
									0.132446	0.0800792									0.0800792	0.0759995									0.0800792	0.0180156	0.00790292
									0.327399	0.0319533									0.0319533	0.0208737									0.0319533	0.0137208	0.113806
									0.0100665	0.0108805									0.0108805	0.0675045									0.0108805	0.0372441	0.00347581
									0.00257984	0.0128481									0.0128481	0.148757									0.0128481	0.00420034	0.00266312
									0.00384819	0.111213									0.111213	0.0858796									0.111213	0.00951926	0.00965148
									0.00641734	0.112637									0.112637	0.0362804									0.112637	0.00740547	0.00386437
									0.0200292	0.0422255									0.0422255	0.0257429									0.0422255	0.00998128	0.0165016
									0.00364469	0.0122081									0.0122081	0.0222259									0.0122081	0.0129574	0.0105521
									0.00328298	0.0126849									0.0126849	0.00913536									0.0126849	0.00562737	0.0751188
									0.00211556	0.00512752									0.00512752	0.116849									0.00512752	0.00851747	0.0561048
									0.0149552	0.00625503									0.00625503	0.0646418									0.00625503	0.0053594	0.0263059
									0.00722178	0.0892341									0.0892341	0.0320176									0.0892341	0.0126509	0.0577978
									0.00387412	0.047326									0.047326	0.0856927									0.047326	0.00285068	0.00625088
									0.00715313	0.00688123									0.00688123	0.00785621									0.00688123	0.00915622	0.00450568
									0.011912	0.00346676									0.00346676	0.032586									0.00346676	0.0197829	0.0184452
									0.454273	0.0382808									0.0382808	0.171672									0.0382808	0.00645076	0.0205071
									0.00864975	0.0234084									0.0234084	0.0674468									0.0234084	0.00422236	0.0148835
									0.0477829	0.0137835									0.0137835	0.053281									0.0137835	0.0219677	0.0146463
									0.0057688	0.0172591									0.0172591	0.0205328									0.0172591	0.00694284	0.0124089
									0.0128708	0.0755674									0.0755674	0.0598247									0.0755674	0.00645391	0.0241528
									0.0192117	0.035173									0.035173	0.147884									0.035173	0.00513884	0.00693771
									0.00705087	0.00596226									0.00596226	0.0612666									0.00596226	0.0102442	0.0117522
									0.0027191	0.0383342									0.0383342	0.0210902									0.0383342	0.0133863	0.0317981
									0.0114507	0.113769									0.113769	0.0598827									0.113769	0.0193406	0.118427
									0.0100233	0.067073									0.067073	0.0264211									0.067073	0.00556607	0.00417377
									0.00791672	0.0169653									0.0169653	0.0591282									0.0169653	0.00748495	0.0150437
									0.00998375	0.012869									0.012869	0.061967									0.012869	0.0312822	0.00316145
									0.00517942	0.015747									0.015747	0.0268668									0.015747	0.00301026	0.00137668
									0.0417434	0.0505601									0.0505601	0.0309773									0.0505601	0.00707944	0.017196
									0.0105147	0.0408241									0.0408241	0.0785999									0.0408241	0.0111616	0.00882046
									0.00956764	0.00709523									0.00709523	0.220489									0.00709523	0.0134415	0.00936625
									0.00635197	0.0167785									0.0167785	0.082103									0.0167785	0.00808548	0.0142428
									0.0113878	0.00434642									0.00434642	0.131616									0.00434642	0.00492558	0.00285622
									0.0113034	0.00627284									0.00627284	0.0172185									0.00627284	0.00873304	0.0869957
									0.00639477	0.0648451									0.0648451	0.0327894									0.0648451	0.00354437	0.00680543
									0.00801012	0.0418831									0.0418831	0.00680865									0.0418831	0.0123645	0.0208732
									0.00857635	0.00455449									0.00455449	0.0064512									0.00455449	0.0185844	0.00286659
									0.00809046	0.00413625									0.00413625	0.0516368									0.00413625	0.00559692	0.0402458
									0.0056477	0.0241571									0.0241571	0.00441631									0.0241571	0.0102676	0.0155953
									0.00577461	0.00144181									0.00144181	0.246747									0.00144181	0.013616	0.0129682
									0.0112151	0.0065624									0.0065624	0.00896952									0.0065624	0.00699065	0.0160457
									0.055237	0.0166516									0.0166516	0.0761054									0.0166516	0.0249766	0.0351332
									0.0133416	0.0198105									0.0198105	0.0272093									0.0198105	0.00381833	0.00745866
									0.0070215	0.0472651									0.0472651	0.0860165									0.0472651	0.00721305	0.0284188
									0.00499797	0.0203573									0.0203573	0.0579787									0.0203573	0.0286723	0.0580251
									0.00605311	0.00298235									0.00298235	0.0980386									0.00298235	0.00661955	0.0279117
									0.00455557	0.0527686									0.0527686	0.0768564									0.0527686	0.0131157	0.0197954
									0.00237544	0.118873									0.118873	0.105809									0.118873	0.0185946	0.00225892
									0.00851031	0.120276									0.120276	0.0825864									0.120276	0.0150664	0.00168804
									0.00600516	0.018269									0.018269	0.0127272									0.018269	0.00855124	0.0129167
									0.00208537	0.0168663									0.0168663	0.140051									0.0168663	0.0254335	0.00999159
									0.00385212	0.0206153									0.0206153	0.063344									0.0206153	0.00592628	0.0065323
									0.665372	0.0124739									0.0124739	0.0316099									0.0124739	0.00427943	0.0270684
									0.00677383	0.0216091									0.0216091	0.015859									0.0216091	0.00624769	0.0806528
									0.0902982	0.0130169									0.0130169	0.0608206									0.0130169	0.0351505	0.00648302
									0.0178101	0.00227935									0.00227935	0.0622735									0.00227935	0.0044457	0.0593059
									0.005823	0.0036372									0.0036372	0.0222262									0.0036372	0.00445972	0.00693398
									0.00795294	0.0512841									0.0512841	0.113799									0.0512841	0.0148476	0.00291142
									0.0167163	0.019058									0.019058	0.236399									0.019058	0.0136918	0.0916815
									0.00298526	0.152972									0.152972	0.00724182									0.152972	0.0124251	0.00139409
									0.0109822	0.00239531									0.00239531	0.138663									0.00239531	0.00338213	0.0271643
									0.00751812	0.0139287									0.0139287	0.0342549									0.0139287	0.00802586	0.00920697
									0.00845383	0.00570803									0.00570803	0.040484									0.00570803	0.00437951	0.0127739
									0.00369269	0.0375248									0.0375248	0.0421856									0.0375248	0.00641896	0.0317587
									0.00860878	0.00841658									0.00841658	0.014818									0.00841658	0.136438	0.0381323
									0.00540841	0.0085729									0.0085729	0.115544									0.0085729	0.20602	0.0115577
									0.0172125	0.0494123									0.0494123	0.0211352									0.0494123	0.0133328	0.00282581
									0.0164168	0.00589366									0.00589366	0.0258109									0.00589366	0.00462376	0.0600666
									0.0246644	0.00638639									0.00638639	0.0117625									0.00638639	0.00842632	0.0179551
									0.0047002	0.015762									0.015762	0.0577965									0.015762	0.0575708	0.0123844
									0.00410387	0.25645									0.25645	0.00754474									0.25645	0.00564227	0.00211334
									0.161198	0.0886348									0.0886348	0.0190673									0.0886348	0.0181109	0.00132998
									0.0474804	0.0206041									0.0206041	0.163293									0.0206041	0.0362341	0.00374255
									0.00301343	0.00140539									0.00140539	0.16287									0.00140539	0.0070477	0.0187255
									0.00581441	0.0103304									0.0103304	0.03967									0.0103304	0.00690872	0.0150284
									0.0470087	0.0304085									0.0304085	0.0831798									0.0304085	0.00848115	0.00822213
									0.00329794	0.0179613									0.0179613	0.0936337									0.0179613	0.00684165	0.00229337
									0.00467972	0.0158938									0.0158938	0.00932337									0.0158938	0.0442445	0.085834
									0.00411705	0.00234196									0.00234196	0.00597886									0.00234196	0.00311188	0.0929603
									0.00566877	0.00843992									0.00843992	0.0504971									0.00843992	0.00722605	0.00355002
									0.00673714	0.0195386									0.0195386	0.0141156									0.0195386	0.00560925	0.00425755
									0.00411333	0.149706									0.149706	0.245757									0.149706	0.00228955	0.123353
									0.00696297	0.0253892									0.0253892	0.15038									0.0253892	0.424375	0.00248691
									0.00233703	0.00380071									0.00380071	0.0354458									0.00380071	0.132636	0.0101808
									0.00755234	0.00558069									0.00558069	0.0229791									0.00558069	0.0107662	0.00706931
									0.00921392	0.011404									0.011404	0.0119268									0.011404	0.00713914	0.00339242
									0.00935351	0.00636424									0.00636424	0.0191717									0.00636424	0.00525652	0.0115125
									0.0036082	0.0314377									0.0314377	0.030006									0.0314377	0.00810259	0.0130563
									0.00475036	0.00297808									0.00297808	0.0741118									0.00297808	0.00545361	0.00364891
									0.00554192	0.0047271									0.0047271	0.0707346									0.0047271	0.0203968	0.0133907
									0.00690135	0.0324779									0.0324779	0.0654931									0.0324779	0.0186904	0.0108176
									0.00525543	0.0112634									0.0112634	0.0103811									0.0112634	0.00449918	0.0115709
									0.00961705	0.00324965									0.00324965	0.091614									0.00324965	0.00505432	0.0333744
									0.00423149	0.0289449									0.0289449	0.0172622									0.0289449	0.0429542	0.00170316
									0.00611172	0.24745									0.24745	0.103657									0.24745	0.00639538	0.00414811
									0.00378044	0.0331164									0.0331164	0.147993									0.0331164	0.0142081	0.00665974
									0.0205652	0.0391802									0.0391802	0.111889									0.0391802	0.0025505	0.00559203
									0.00961685	0.01834									0.01834	0.0160543									0.01834	0.00824217	0.00256923
									0.00606	0.00819772									0.00819772	0.00455164									0.00819772	0.017589	0.0168319
									0.0126368	0.0120858									0.0120858	0.0283407									0.0120858	0.0435963	0.0134952
									0.00732925	0.00602625									0.00602625	0.00982057									0.00602625	0.00936322	0.00808448
									0.00329514	0.013642									0.013642	0.0792386									0.013642	0.00644269	0.0655066
									0.00510386	0.00856783									0.00856783	0.0209821									0.00856783	0.00505358	0.00320921
									0.00911942	0.0369792									0.0369792	0.0045359									0.0369792	0.00645399	0.00294374
									0.0133404	0.0501681									0.0501681	0.0778595									0.0501681	0.0122364	0.0843404
									0.00116579	0.00422628									0.00422628	0.0897125									0.00422628	0.0186376	0.00405757
									0.00440702	0.0144943									0.0144943	0.0664304									0.0144943	0.00579439	0.0110689
									0.00651109	0.0180113									0.0180113	0.0139878									0.0180113	0.0111628	0.0120109
									0.01571	0.0152074									0.0152074	0.0337457									0.0152074	0.00134431	0.0226271
									0.015056	0.0140724									0.0140724	0.188926									0.0140724	0.00602448	0.00822014
									0.0159441	0.00655335									0.00655335	0.00519609									0.00655335	0.0158792	0.00930105
									0.0436288	0.01573									0.01573	0.174084									0.01573	0.0119618	0.0309153
									0.0151727	0.00954823									0.00954823	0.0251362									0.00954823	0.0220844	0.00295181
									0.0042967	0.00746442									0.00746442	0.0236592									0.00746442	0.0103528	0.00841859
									0.0105467	0.0163095									0.0163095	0.0218104									0.0163095	0.00724647	0.00515055
									0.0108647	0.0718821									0.0718821	0.0875647									0.0718821	0.0434188	0.0110076
									0.0153497	0.0292257									0.0292257	0.0997986									0.0292257	0.00384047	0.00524898
									0.00591823	0.0143398									0.0143398	0.0133844									0.0143398	0.00205654	0.0130718
									0.00688378	0.00720428									0.00720428	0.104418									0.00720428	0.020594	0.0281994
									0.00388742	0.0251263									0.0251263	0.00211734									0.0251263	0.0261168	0.00456949
									0.0152749	0.0192299									0.0192299	0.0522737									0.0192299	0.0142451	0.0042887
									0.00934572	0.00685266									0.00685266	0.0105729									0.00685266	0.0149878	0.0263243
									0.00406434	0.00864409									0.00864409	0.0448741									0.00864409	0.0118573	0.0109403
									0.00817188	0.0142472									0.0142472	0.0050327									0.0142472	0.00484921	0.0335483
									0.0161142	0.0488364									0.0488364	0.191993									0.0488364	0.0141936	0.114202
									0.0278399	0.00328536									0.00328536	0.0138345									0.00328536	0.00610665	0.0090361
									0.00443593	0.0261572									0.0261572	0.104545									0.0261572	0.00831369	0.0017254
									0.0122746	0.00405545									0.00405545	0.106657									0.00405545	0.00130469	0.0720503
									0.162818	0.0101478									0.0101478	0.0382736									0.0101478	0.0260603	0.00158936
									0.071301	0.0129094									0.0129094	0.0818321									0.0129094	0.00832276	0.0209856
									0.00419272	0.0103496									0.0103496	0.0180964									0.0103496	0.0117448	0.00641438
									0.00280378	0.019854									0.019854	0.0124813									0.019854	0.00764672	0.00516484
									0.00829516	0.0137192									0.0137192	0.0269372									0.0137192	0.00824533	0.00637409
									0.0101165	0.0178893									0.0178893	0.0197715									0.0178893	0.00705201	0.0128605
									0.0106977	0.00718938									0.00718938	0.0455766									0.00718938	0.00458062	0.00275919
									0.00746575	0.0112165									0.0112165	0.0921692									0.0112165	0.0113887	0.00785041
									0.00366203	0.0327228									0.0327228	0.0921445									0.0327228	0.064082	0.00557179
									0.0229492	0.0560742									0.0560742	0.00500179									0.0560742	0.00881461	0.0138739
									0.00444061	0.0109237									0.0109237	0.00951445									0.0109237	0.00770506	0.00303335
									0.0137163	0.0185655									0.0185655	0.146614									0.0185655	0.0114804	0.0168568
									0.0112449	0.00684671									0.00684671	0.0215389									0.00684671	0.00216239	0.00404976
									0.00955384	0.0346949									0.0346949	0.154206									0.0346949	0.00267274	0.00302089
									0.00995113	0.0185889									0.0185889	0.00463996									0.0185889	0.00604604	0.00880663
									0.00266769	0.0392889									0.0392889	0.0729286									0.0392889	0.00876529	0.0089229
									0.00248486	0.0159524									0.0159524	0.0760753									0.0159524	0.0653558	0.0044237
									0.0171087	0.00865261									0.00865261	0.0681856									0.00865261	0.0144032	0.0510357
									0.00773743	0.0133042									0.0133042	0.015196									0.0133042	0.00639987	0.0822945
									0.00304912	0.00869757									0.00869757	0.00847345									0.00869757	0.00817904	0.0141456
									0.00353206	0.0505359									0.0505359	0.114844									0.0505359	0.00640192	0.0027856
									0.00490745	0.00221263									0.00221263	0.0412565									0.00221263	0.00730374	0.00504814
									0.0487046	0.00686863									0.00686863	0.110826									0.00686863	0.0155359	0.0394463
									0.0302149	0.00202699									0.00202699	0.0480128									0.00202699	0.0169123	0.0146409
									0.00344017	0.008969									0.008969	0.0326115									0.008969	0.0521007	0.00290571
									0.0106535	0.0058978									0.0058978	0.0366659									0.0058978	0.0126805	0.010069
									0.00305541	0.0326288									0.0326288	0.0915615									0.0326288	0.0188306	0.013901
									0.00459826	0.0119188									0.0119188	0.0597745									0.0119188	0.011385	0.0234782
									0.00556599	0.0118422									0.0118422	0.0913543									0.0118422	0.0150874	0.00245944
									0.00701439	0.0168662									0.0168662	0.0452212									0.0168662	0.00988488	0.00771603
									0.00686812	0.0786146									0.0786146	0.079843									0.0786146	0.00642695	0.0250712
									0.0056884	0.0228329									0.0228329	0.0171723									0.0228329	0.00257413	0.00433852
									0.00361521	0.0116913									0.0116913	0.0207061									0.0116913	0.00270333	0.00771729
									0.0107767	0.0083999									0.0083999	0.011645									0.0083999	0.0120137	0.0404962
									0.0123598	0.00323501									0.00323501	0.00758959									0.00323501	0.00787069	0.00627067
									0.0212881	0.0188979									0.0188979	0.0384995									0.0188979	0.00244255	0.00172798
									0.0166696	0.0345156									0.0345156	0.0757882									0.0345156	0.00762775	0.00513761
									0.0335038	0.0263844									0.0263844	0.0610217									0.0263844	0.00512584	0.0108845
									0.0127669	0.00662433									0.00662433	0.15286									0.00662433	0.0149843	0.00575897
									0.00269415	0.00550287									0.00550287	0.120051									0.00550287	0.0118717	0.0110324
									0.00800423	0.00831248									0.00831248	0.0238772									0.00831248	0.077504	0.0216461
									0.00899882	0.12081									0.12081	0.026021									0.12081	0.00584368	0.00526433
									0.00585109	0.0702997									0.0702997	0.0650204									0.0702997	0.0029798	0.100832
									0.00368744	0.00569654									0.00569654	0.527698									0.00569654	0.014912	0.00333946
									0.00471197	0.0753213									0.0753213	0.230176									0.0753213	0.00905006	0.00797753
									0.00119306	0.0161689									0.0161689	0.108108									0.0161689	0.00312995	0.0725965
									0.00755063	0.00404405									0.00404405	0.0634978									0.00404405	0.00345466	0.00640984
									0.00902118	0.00858024									0.00858024	0.0176683									0.00858024	0.0061772	0.00383557
									0.00752887	0.0114883									0.0114883	0.0109443									0.0114883	0.027973	0.0120091
									0.0106451	0.00688484									0.00688484	0.0247782									0.00688484	0.00944983	0.00948084
									0.0114076	0.00539052									0.00539052	0.00878678									0.00539052	0.0142343	0.010808
									0.00731351	0.00666754									0.00666754	0.0254122									0.00666754	0.00169978	0.00400719
									0.00680653	0.0114619									0.0114619	0.0124139									0.0114619	0.00756444	0.00460396
									0.0128662	0.0404545									0.0404545	0.0202316									0.0404545	0.00469931	0.00431892
									0.00600037	0.0215825									0.0215825	0.0228614									0.0215825	0.0115461	0.00895647
									0.0373212	0.017768									0.017768	0.0880553									0.017768	0.00889273	0.00896375
									0.010281	0.0233383									0.0233383	0.0126068									0.0233383	0.0366555	0.0118497
									0.00724706	0.00546505									0.00546505	0.0131324									0.00546505	0.0138876	0.00819947
									0.0126355	0.00995605									0.00995605	0.0463137									0.00995605	0.00945119	0.00881306
									0.00624114	0.018738									0.018738	0.015014									0.018738	0.0106917	0.00462554
									0.0205672	0.016855									0.016855	0.0305817									0.016855	0.00869358	0.00593842
									0.0156092	0.0254198									0.0254198	0.00536594									0.0254198	0.0034064	0.00813997
									0.00612489	0.00367335									0.00367335	0.153827									0.00367335	0.0292545	0.028562
									0.00964338	0.00437994									0.00437994	0.0693558									0.00437994	0.00290815	0.0238471
									0.0127485	0.0911069									0.0911069	0.0448062									0.0911069	0.00786448	0.00412563
									0.021791	0.00503456									0.00503456	0.0572017									0.00503456	0.00557037	0.136988
									0.0139184	0.0151038									0.0151038	0.0288918									0.0151038	0.0059473	0.00388222
									0.00965405	0.00362021									0.00362021	0.203981									0.00362021	0.0118194	0.00234818
									0.00987147	0.00524467									0.00524467	0.0106639									0.00524467	0.00297219	0.00233355
									0.0092188	0.0111996									0.0111996	0.0977002									0.0111996	0.00474474	0.0867575
									0.0124063	0.0285551									0.0285551	0.0263056									0.0285551	0.00562041	0.0283216
									0.0190113	0.0146932									0.0146932	0.0233674									0.0146932	0.0140656	0.00429178
									0.00922438	0.00514759									0.00514759	0.00489081									0.00514759	0.017333	0.00742507
									0.00544663	0.0185406									0.0185406	0.146123									0.0185406	0.0272264	0.0227158
									0.00605119	0.0256329									0.0256329	0.00959888									0.0256329	0.00428706	0.0303344
									0.00410929	0.0108631									0.0108631	0.0416165									0.0108631	0.00617926	0.00597136
									0.0395883	0.0102973									0.0102973	0.0568646									0.0102973	0.0105236	0.00709189
									0.0162583	0.0101915									0.0101915	0.1611									0.0101915	0.0181494	0.0113909
									0.00855078	0.0452829									0.0452829	0.0420763									0.0452829	0.00951519	0.00430587
									0.00525868	0.0278899									0.0278899	0.0136226									0.0278899	0.00482498	0.0518902
									0.00487925	0.0147316									0.0147316	0.0198861									0.0147316	0.00507768	0.00154663
									0.00758833	0.011872									0.011872	0.162987									0.011872	0.00584424	0.00803551
									0.00826146	0.010739									0.010739	0.0496315									0.010739	0.0044048	0.0060345
									0.0099801	0.010831									0.010831	0.0152112									0.010831	0.00349125	0.0020064
									0.00981884	0.00633136									0.00633136	0.0424882									0.00633136	0.00899013	0.00510575
									0.00828172	0.0341668									0.0341668	0.0461188									0.0341668	0.00515478	0.011535
									0.00542544	0.00882367									0.00882367	0.027358									0.00882367	0.003101	0.00498637
									0.00834301	0.0867306									0.0867306	0.105404									0.0867306	0.00694323	0.0729496
									0.0158983	0.00997819									0.00997819	0.0679635									0.00997819	0.00277704	0.0754841
									0.0228426	0.00811125									0.00811125	0.0736765									0.00811125	0.00618139	0.00122511
									0.0531475	0.014456									0.014456	0.0282691									0.014456	0.0196888	0.00196505
									0.012968	0.015937									0.015937	0.124682									0.015937	0.00322637	0.00284834
									0.0093798	0.00343028									0.00343028	0.015634									0.00343028	0.00348886	0.01086
									0.00869919	0.0073586									0.0073586	0.0170348									0.0073586	0.00713619	0.0576849
									0.00801855	0.0379717									0.0379717	0.289063									0.0379717	0.018294	0.0243644
									0.00939648	0.00196567									0.00196567	0.0367634									0.00196567	0.00263271	0.0080327
									0.0122477	0.0247349									0.0247349	0.147007									0.0247349	0.0018803	0.0169492
									0.00614613	0.00310819									0.00310819	0.108384									0.00310819	0.00972413	0.00501089
									0.00682438	0.00838827									0.00838827	0.0327048									0.00838827	0.0134426	0.0161128
									0.00840901	0.00655762									0.00655762	0.0455123									0.00655762	0.00603562	0.0195868
									0.0063302	0.0444036									0.0444036	0.028565									0.0444036	0.00332569	0.00362217
									0.0354451	0.00316144									0.00316144	0.00549569									0.00316144	0.0195877	0.0108939
									0.011342	0.010159									0.010159	0.059965									0.010159	0.0104175	0.0124858
									0.0137996	0.0309603									0.0309603	0.00972725									0.0309603	0.00338706	0.00234187
									0.0128807	0.00674361									0.00674361	0.00878703									0.00674361	0.00813228	0.0118697
									0.0168152	0.00502452									0.00502452	0.0121698									0.00502452	0.0044016	0.00682142
									0.000569946	0.00196909									0.00196909	0.111194									0.00196909	0.0158274	0.0160443
									0.00516988	0.0171667									0.0171667	0.0174281									0.0171667	0.0193815	0.00393706
									0.0674811	0.00380455									0.00380455	0.112762									0.00380455	0.0214492	0.0543373
									0.00565193	0.00453188									0.00453188	0.164913									0.00453188	0.0195157	0.00508092
									0.00369976	0.00107069									0.00107069	0.00461053									0.00107069	0.0142052	0.0235556
									0.00765908	0.0176314									0.0176314	0.0086702									0.0176314	0.0297087	0.105641
									0.0022006	0.00468843									0.00468843	0.0442886									0.00468843	0.00792025	0.00263596
									0.0077071	0.00918733									0.00918733	0.0424139									0.00918733	0.0166637	0.00270687
									0.00372054	0.0418528									0.0418528	0.0125492									0.0418528	0.0146425	0.00313469
									0.0094403	0.0287174									0.0287174	0.0457541									0.0287174	0.0186296	0.0113796
									0.00604546	0.00556421									0.00556421	0.0444921									0.00556421	0.015795	0.0406559
									0.00253362	0.029988									0.029988	0.0790347									0.029988	0.0107906	0.00555444
									0.0133268	0.0100864									0.0100864	0.091427									0.0100864	0.0231208	0.00494232
									0.00649465	0.0121917									0.0121917	0.0256317									0.0121917	0.0365111	0.00894859
									0.00400273	0.00631589									0.00631589	0.0777348									0.00631589	0.00902155	0.0189995
									0.00389558	0.019356									0.019356	0.0262788									0.019356	0.0194471	0.00739596
									0.00172099	0.00700569									0.00700569	0.0280805									0.00700569	0.0211055	0.0341694
									0.00572803	0.0175184									0.0175184	0.220866									0.0175184	0.0177777	0.00623636
									0.0156463	0.0112393									0.0112393	0.127401									0.0112393	0.0182299	0.0159842
									0.00441726	0.00836054									0.00836054	0.00293907									0.00836054	0.0211195	0.00648104
									0.00756633	0.0108809									0.0108809	0.0462217									0.0108809	0.0148732	0.0114559
									0.00388325	0.00326005									0.00326005	0.0653444									0.00326005	0.00990001	0.00516033
									0.00241554	0.00992962									0.00992962	0.00553489									0.00992962	0.0159607	0.00681196
									0.0188006	0.0157385									0.0157385	0.00960641									0.0157385	0.0319329	0.00860782
									0.0267709	0.00164938									0.00164938	0.0215021									0.00164938	0.0131264	0.0449854
									0.0012822	0.0138587									0.0138587	0.0112499									0.0138587	0.0261276	0.00490351
									0.00269236	0.00305982									0.00305982	0.0213707									0.00305982	0.0196284	0.0111827
									0.00544667	0.00585628									0.00585628	0.103897									0.00585628	0.0113806	0.00888662
									0.00213135	0.0258395									0.0258395	0.0115583									0.0258395	0.0226768	0.0925789
									0.00211966	0.011397									0.011397	0.0339151									0.011397	0.00750244	0.000975897
									0.00387922	0.0127036									0.0127036	0.0130799									0.0127036	0.0217296	0.00242153
									0.00356652	0.0335806									0.0335806	0.0298378									0.0335806	0.0109081	0.00526788
									0.00297859	0.0253566									0.0253566	0.0142767									0.0253566	0.00618282	0.00470036
									0.00182653	0.0163949									0.0163949	0.0175767									0.0163949	0.00997044	0.0200401
									0.0015257	0.0278212									0.0278212	0.0843431									0.0278212	0.0126333	0.0147006
									0.0226865	0.00872396									0.00872396	0.0338204									0.00872396	0.0291845	0.00406191
									0.0100968	0.0114871									0.0114871	0.145123									0.0114871	0.00564817	0.0116114
									0.0467878	0.100146									0.100146	0.027364									0.100146	0.0104498	0.00615941
									0.00857207	0.00641669									0.00641669	0.0346538									0.00641669	0.0128721	0.0501852
									0.0107414	0.0172241									0.0172241	0.0265934									0.0172241	0.0176735	0.0109989
									0.00769929	0.0162947									0.0162947	0.132227									0.0162947	0.0076002	0.0069702
									0.0106739	0.0134824									0.0134824	0.0427398									0.0134824	0.0113252	0.00860116
									0.00604104	0.0125385									0.0125385	0.175631									0.0125385	0.0117136	0.0135998
									0.00837121	0.00840844									0.00840844	0.1621									0.00840844	0.00649593	0.0104446
									0.0041691	0.0173954									0.0173954	0.0166528									0.0173954	0.0105778	0.00631964
									0.00469321	0.00798466									0.00798466	0.0160935									0.00798466	0.0222413	0.0040333
									0.010922	0.0171901									0.0171901	0.0925351									0.0171901	0.00904706	0.0305987
									0.0134405	0.00771034									0.00771034	0.00532834									0.00771034	0.0139283	0.0123429
									0.0343755	0.025402									0.025402	0.00929771									0.025402	0.0109845	0.00398798
									0.00187599	0.00408437									0.00408437	0.00269061									0.00408437	0.00922179	0.00911276
									0.00303187	0.0140461									0.0140461	0.0809309									0.0140461	0.014575	0.0017829
									0.00723553	0.0167029									0.0167029	0.053862									0.0167029	0.00736728	0.0620443
									0.0681969	0.00956697									0.00956697	0.0479041									0.00956697	0.0306905	0.0028903
									0.00160353	0.0264333									0.0264333	0.0345964									0.0264333	0.0037216	0.00198002
									0.00636229	0.00646306									0.00646306	0.0659391									0.00646306	0.00307884	0.0020393
									0.0127255	0.0161445									0.0161445	0.0728034									0.0161445	0.0039572	0.0107794
									0.0575693	0.0109043									0.0109043	0.0593585									0.0109043	0.00325148	0.0447546
									0.00136621	0.00772325									0.00772325	0.0497834									0.00772325	0.0196413	0.018472
									0.00302267	0.00674684									0.00674684	0.00564211									0.00674684	0.0073592	0.00439995
									0.00965685	0.0970613									0.0970613	0.0762518									0.0970613	0.00477159	0.0132173
									0.00449059	0.00999576									0.00999576	0.180916									0.00999576	0.00712356	0.0121219
									0.0115917	0.00839538									0.00839538	0.0691387									0.00839538	0.00989137	0.00457591
									0.0108119	0.0193095									0.0193095	0.0155818									0.0193095	0.00581496	0.0060793
									0.00668423	0.00945548									0.00945548	0.0140175									0.00945548	0.0066309	0.00607992
									0.00962211	0.0448735									0.0448735	0.0325272									0.0448735	0.00672387	0.0130911
									0.0107512	0.0107483									0.0107483	0.0646324									0.0107483	0.00478044	0.00850947
									0.00646032	0.0109771									0.0109771	0.124309									0.0109771	0.00951478	0.141061
									0.00821208	0.0047573									0.0047573	0.123689									0.0047573	0.00996196	0.00822859
									0.00978046	0.00913835									0.00913835	0.038003									0.00913835	0.00473503	0.0448085
									0.00496708	0.0210845									0.0210845	0.0155748									0.0210845	0.00740112	0.0073582
									0.00418976	0.00763004									0.00763004	0.0688928									0.00763004	0.00684989	0.0202148
									0.0061584	0.00732293									0.00732293	0.0135808									0.00732293	0.0308477	0.0105704
									0.0133345	0.033838									0.033838	0.0374177									0.033838	0.0107012	0.00328282
									0.0075074	0.0224692									0.0224692	0.158166									0.0224692	0.00241526	0.017569
									0.00369537	0.00619955									0.00619955	0.134368									0.00619955	0.00108313	0.0644508
									0.00394851	0.0149302									0.0149302	0.0327418									0.0149302	0.0241004	0.00501555
									0.00247742	0.00768959									0.00768959	0.00784349									0.00768959	0.0120095	0.00268499
									0.0415873	0.0121132									0.0121132	0.0434758									0.0121132	0.00085014	0.00196152
									0.00311501	0.00342816									0.00342816	0.0264123									0.00342816	0.00182953	0.0351396
									0.00437519	0.00752234									0.00752234	0.0153534									0.00752234	0.0019675	0.0056164
									0.00354756	0.0096151									0.0096151	0.0946892									0.0096151	0.00146684	0.0543778
									0.00323714	0.00555244									0.00555244	0.0940763									0.00555244	0.00112223	0.0108472
									0.00325662	0.0047198									0.0047198	0.168336									0.0047198	0.00522966	0.013575
									0.0101873	0.00561945									0.00561945	0.0232824									0.00561945	0.00454952	0.00218578
									0.008605	0.0285862									0.0285862	0.00940846									0.0285862	0.0110067	0.0018216
									0.00676948	0.00573521									0.00573521	0.0694583									0.00573521	0.00538129	0.00556159
									0.00239949	0.00512659									0.00512659	0.111259									0.00512659	0.00161817	0.00573069
									0.00705272	0.00318693									0.00318693	0.0639405									0.00318693	0.00201116	0.0391782
									0.00231418	0.0123631									0.0123631	0.0311667									0.0123631	0.00549184	0.00961429
									0.0458831	0.00489177									0.00489177	0.0519819									0.00489177	0.00397366	0.00685284
									0.0333173	0.00932905									0.00932905	0.0276651									0.00932905	0.00298309	0.00942943
									0.0484502	0.0875111									0.0875111	0.030921									0.0875111	0.00207345	0.0213098
									0.0123535	0.0330092									0.0330092	0.0332418									0.0330092	0.00436476	0.0108831
									0.0101085	0.00753071									0.00753071	0.0537681									0.00753071	0.0231672	0.00429435
									0.00155957	0.00957785									0.00957785	0.00323134									0.00957785	0.0122098	0.0199338
									0.00812032	0.00801105									0.00801105	0.0311041									0.00801105	0.00765362	0.0122257
									0.00434128	0.00637317									0.00637317	0.0118394									0.00637317	0.00890129	0.0138616
									0.00189912	0.00373365									0.00373365	0.045032									0.00373365	0.0414052	0.00565703
									0.0026243	0.000860494									0.000860494	0.00785671									0.000860494	0.00679187	0.00305423
									0.00352335	0.00724002									0.00724002	0.129674									0.00724002	0.00751761	0.00172826
									0.00498875	0.0142528									0.0142528	0.0833868									0.0142528	0.00588047	0.00682208
									0.00861488	0.00724681									0.00724681	0.00751847									0.00724681	0.00702985	0.00841415
									0.00733917	0.00184942									0.00184942	0.0514395									0.00184942	0.00830685	0.0682736
									0.00550355	0.00376417									0.00376417	0.0255876									0.00376417	0.0112613	0.0221698
									0.00535239	0.00340701									0.00340701	0.00519867									0.00340701	0.00906719	0.00912898
									0.00235565	0.00250123									0.00250123	0.00900908									0.00250123	0.0134508	0.00261185
									0.00195288	0.00656593									0.00656593	0.0386519									0.00656593	0.00749266	0.00808362
									0.00889672	0.00523538									0.00523538	0.00915206									0.00523538	0.00914814	0.00517466
									0.00458058	0.00181772									0.00181772	0.0292051									0.00181772	0.0090678	0.00438643
									0.0181182	0.0144964									0.0144964	0.00466998									0.0144964	0.00954298	0.0673959
									0.0764351	0.0203582									0.0203582	0.0255029									0.0203582	0.0114513	0.00852884
									0.00350275	0.0302929									0.0302929	0.020604									0.0302929	0.00782225	0.00752335
									0.00338588	0.00412836									0.00412836	0.0835881									0.00412836	0.0149163	0.00515446
									0.00557063	0.00815361									0.00815361	0.0103005									0.00815361	0.0142213	0.129738
									0.00497679	0.0688833									0.0688833	0.00584748									0.0688833	0.00915776	0.00622879
									0.00684156	0.089618									0.089618	0.0122412									0.089618	0.0205477	0.0451878
									0.0214781	0.0301338									0.0301338	0.0569865									0.0301338	0.0131972	0.0232431
									0.0059585	0.00834457									0.00834457	0.00789412									0.00834457	0.0254872	0.0123319
									0.00793362	0.013634									0.013634	0.0275822									0.013634	0.00237234	0.0480044
									0.00206437	0.00669409									0.00669409	0.0632771									0.00669409	0.00409685	0.00343792
									0.0055276	0.0129683									0.0129683	0.0663559									0.0129683	0.0177257	0.00251556
									0.00786832	0.00492118									0.00492118	0.0505111									0.00492118	0.00361587	0.00298401
									0.00262354	0.0209852									0.0209852	0.0277578									0.0209852	0.00231982	0.204999
									0.0117815	0.0213443									0.0213443	0.0571056									0.0213443	0.00714739	0.0252531
									0.006204	0.0106961									0.0106961	0.00889953									0.0106961	0.00255528	0.0313983
									0.00939	0.00863569									0.00863569	0.00164284									0.00863569	0.00899397	0.00577834
									0.00820944	0.0071449									0.0071449	0.108618									0.0071449	0.00481321	0.0047204
									0.00374165	0.0109002									0.0109002	0.00901961									0.0109002	0.00797982	0.00611019
									0.00586667	0.00475863									0.00475863	0.0436915									0.00475863	0.00407987	0.00381865
									0.00412753	0.0193971									0.0193971	0.0447575									0.0193971	0.00457788	0.00809765
									0.0032892	0.0281177									0.0281177	0.0700955									0.0281177	0.00424367	0.0033259
									0.0337341	0.00529154									0.00529154	0.0309378									0.00529154	0.00531749	0.0623029
									0.00086395	0.0180778									0.0180778	0.158965									0.0180778	0.00283523	0.0061999
									0.00152674	0.103291									0.103291	0.0461097									0.103291	0.00570504	0.00369399
									0.00384107	0.0103133									0.0103133	0.0501065									0.0103133	0.00301414	0.0094808
									0.00632708	0.0275261									0.0275261	0.00647364									0.0275261	0.0069914	0.00458599
									0.00177578	0.00704172									0.00704172	0.0542286									0.00704172	0.00476001	0.142351
									0.00466418	0.00411408									0.00411408	0.0553695									0.00411408	0.0458624	0.0167139
									0.00269638	0.00940404									0.00940404	0.0829466									0.00940404	0.0168647	0.00809228
									0.00554809	0.00948516									0.00948516	0.0082554									0.00948516	0.0106316	0.0598249
									0.00382837	0.00364123									0.00364123	0.00829699									0.00364123	0.00293653	0.00214426
									0.00689041	0.00906155									0.00906155	0.00716083									0.00906155	0.00400915	0.0037992
									0.00242685	0.0112812									0.0112812	0.0116163									0.0112812	0.00631094	0.382155
									0.0196076	0.0171327									0.0171327	0.0636507									0.0171327	0.132651	0.00324992
									0.018216	0.00546346									0.00546346	0.139394									0.00546346	0.0049896	0.0266802
									0.00549034	0.00553058									0.00553058	0.0315637									0.00553058	0.00716532	0.0138065
									0.0185004	0.00344812									0.00344812	0.0382154									0.00344812	0.00413407	0.0151509
									0.0103102	0.00818931									0.00818931	0.0611957									0.00818931	0.00583706	0.0548744
									0.00582696	0.00760673									0.00760673	0.134455									0.00760673	0.00247388	0.00327791
									0.0216821	0.0132753									0.0132753	0.00836206									0.0132753	0.0183502	0.00178042
									0.00560851	0.0163231									0.0163231	0.0228587									0.0163231	0.00165987	0.0109815
									0.0045019	0.01649									0.01649	0.0373554									0.01649	0.00421376	0.00206012
									0.00571487	0.00553976									0.00553976	0.0529933									0.00553976	0.00335152	0.00328239
									0.00426147	0.0225092									0.0225092	0.24605									0.0225092	0.00316508	0.0300457
									0.00327294	0.145803									0.145803	0.0373969									0.145803	0.00231233	0.00967622
									0.0151907	0.00556075									0.00556075	0.0403386									0.00556075	0.00131421	0.00648541
									0.0169489	0.0267436									0.0267436	0.0719839									0.0267436	0.00277963	0.0151813
									0.00500521	0.00673163									0.00673163	0.0668669									0.00673163	0.00389904	0.0350216
									0.00775709	0.00715656									0.00715656	0.0102314									0.00715656	0.00332026	0.0103176
									0.00805338	0.00998454									0.00998454	0.158983									0.00998454	0.0187156	0.0811881
									0.00385837	0.0148669									0.0148669	0.0881067									0.0148669	0.0164211	0.0332682
									0.00365149	0.00552731									0.00552731	0.00287631									0.00552731	0.0207903	0.00524045
									0.012752	0.00938629									0.00938629	0.0180499									0.00938629	0.00761289	0.0036594
									0.00238133	0.00886099									0.00886099	0.0663213									0.00886099	0.00697943	0.0053894
									0.0284897	0.0136123									0.0136123	0.039101									0.0136123	0.00389089	0.00999095
									0.0303892	0.0125973									0.0125973	0.0898178									0.0125973	0.132423	0.0159153
									0.0126742	0.00723232									0.00723232	0.03571									0.00723232	0.0180366	0.0261892
									0.00487345	0.0120467									0.0120467	0.055769									0.0120467	0.0044299	0.00290079
									0.00704361	0.00792202									0.00792202	0.129475									0.00792202	0.00538698	0.01563
									0.00564035	0.00534884									0.00534884	0.0268083									0.00534884	0.00399642	0.0036004
									0.0128024	0.0111788									0.0111788	0.0312455									0.0111788	0.0205945	0.00334027
									0.0133474	0.00810811									0.00810811	0.0964332									0.00810811	0.00327292	0.00454437
									0.00876277	0.0148525									0.0148525	0.0306307									0.0148525	0.00647198	0.00579615
									0.00855863	0.00905933									0.00905933	0.287382									0.00905933	0.138212	0.00405768
									0.0102162	0.027663									0.027663	0.0660506									0.027663	0.00480937	0.00667224
									0.0106462	0.12184									0.12184	0.055977									0.12184	0.00495737	0.00981002
									0.0116744	0.0181286									0.0181286	0.0362927									0.0181286	0.00405772	0.00489085
									0.00189615	0.0245066									0.0245066	0.0307571									0.0245066	0.0134066	0.00259161
									0.00615861	0.00344708									0.00344708	0.0404986									0.00344708	0.0154571	0.00830423
									0.00864289	0.00151438									0.00151438	0.0261673									0.00151438	0.00635641	0.0169994
									0.0129888	0.0199046									0.0199046	0.00617294									0.0199046	0.0411677	0.00198747
									0.00739562	0.0136312									0.0136312	0.0547813									0.0136312	0.0129538	0.00344151
									0.00677822	0.00496378									0.00496378	0.0637011									0.00496378	0.030289	0.0105585
									0.00448593	0.0401377									0.0401377	0.0144395									0.0401377	0.00262849	0.00243242
									0.00712344	0.0107699									0.0107699	0.0109028									0.0107699	0.00531596	0.0143281
									0.00795393	0.0137151									0.0137151	0.0169073									0.0137151	0.00192426	0.0305572
									0.0755794	0.0164169									0.0164169	0.035828									0.0164169	0.00562961	0.00306946
									0.0374436	0.0108756									0.0108756	0.0392827									0.0108756	0.013478	0.00940936
									0.00701049	0.0110578									0.0110578	0.0500222									0.0110578	0.00284357	0.00528146
									0.00408182	0.0137772									0.0137772	0.0108055									0.0137772	0.000889905	0.00580009
									0.0031775	0.00846204									0.00846204	0.00754759									0.00846204	0.0112847	0.0153698
									0.00504505	0.00900949									0.00900949	0.0955534									0.00900949	0.00110748	0.00690375
									0.014268	0.0187655									0.0187655	0.0375724									0.0187655	0.00358388	0.0342931
									0.00823117	0.0228114									0.0228114	0.00548184									0.0228114	0.00419571	0.0196129
									0.00924792	0.00773591									0.00773591	0.0226445									0.00773591	0.000714489	0.00676471
									0.00450858	0.026332									0.026332	0.0459027									0.026332	0.00298402	0.0144475
									0.00481627	0.054491									0.054491	0.0677464									0.054491	0.00289811	0.0940284
									0.00727605	0.00565137									0.00565137	0.0271605									0.00565137	0.014519	0.00970992
									0.0581059	0.0690594									0.0690594	0.0826619									0.0690594	0.00533291	0.0227746
									0.00625826	0.00135287									0.00135287	0.0686591									0.00135287	0.00429119	0.00163802
									0.0471393	0.00511562									0.00511562	0.0611004									0.00511562	0.0255816	0.00256754
									0.019047	0.0135247									0.0135247	0.274211									0.0135247	0.0203673	0.00206426
									0.0146514	0.0166528									0.0166528	0.0695124									0.0166528	0.00942543	0.0192737
									0.00375228	0.00812318									0.00812318	0.00600629									0.00812318	0.0208432	0.0123528
									0.00544049	0.0414575									0.0414575	0.110415									0.0414575	0.0242082	0.040285
									0.0187137	0.0108631									0.0108631	0.047527									0.0108631	0.00311483	0.003382
									0.00798527	0.020158									0.020158	0.132074									0.020158	0.00608787	0.0129585
									0.00583868	0.0120869									0.0120869	0.0226473									0.0120869	0.00757564	0.00805274
									0.0113044	0.00991546									0.00991546	0.0465504									0.00991546	0.00641709	0.00868616
									0.00641603	0.00809265									0.00809265	0.0566387									0.00809265	0.00671099	0.0131404
									0.0111794	0.00846345									0.00846345	0.00434001									0.00846345	0.00458896	0.00933128
									0.027545	0.00644891									0.00644891	0.0418619									0.00644891	0.0153264	0.260657
									0.128324	0.00609088									0.00609088	0.00622913									0.00609088	0.00446857	0.0258918
									0.00713464	0.00168369									0.00168369	0.00322275									0.00168369	0.01081	0.0131099
									0.00631048	0.0129665									0.0129665	0.0981018									0.0129665	0.136977	0.010527
									0.0108111	0.0102681									0.0102681	0.00381196									0.0102681	0.00368451	0.188309
									0.00227431	0.00501926									0.00501926	0.053497									0.00501926	0.00770767	0.0126984
									0.00608917	0.00739315									0.00739315	0.0623855									0.00739315	0.00772525	0.102765
									0.0043059	0.0177627									0.0177627	0.0666882									0.0177627	0.0154179	0.00811972
									0.031451	0.0449767									0.0449767	0.0635583									0.0449767	0.0266654	0.00611843
									0.067406	0.0122412									0.0122412	0.0849944									0.0122412	0.0112939	0.0183914
									0.00323957	0.0162377									0.0162377	0.0526572									0.0162377	0.00843261	0.00669793
									0.0141224	0.00985317									0.00985317	0.027374									0.00985317	0.0363181	0.019153
									0.00406674	0.0056413									0.0056413	0.134742									0.0056413	0.0387629	0.030556
									0.00519228	0.00722329									0.00722329	0.0168226									0.00722329	0.00261903	0.00623832
									0.00208548	0.00632026									0.00632026	0.0667279									0.00632026	0.00304711	0.00846258
									0.00111582	0.0181664									0.0181664	0.0143276									0.0181664	0.00176988	0.00932895
									0.00928799	0.0134556									0.0134556	0.0151883									0.0134556	0.00541444	0.0163204
									0.00611594	0.00844795									0.00844795	0.0532041									0.00844795	0.00388499	0.0205911
									0.0199324	0.00647839									0.00647839	0.0159929									0.00647839	0.00606755	0.0155959
									0.00503038	0.00723662									0.00723662	0.0078111									0.00723662	0.00218814	0.0437975
									0.00690997	0.00278949									0.00278949	0.0690681									0.00278949	0.0132304	0.0147675
									0.00934182	0.00305223									0.00305223	0.181535									0.00305223	0.00156743	0.124467
									0.00297929	0.00567994									0.00567994	0.0073671									0.00567994	0.00298963	0.0148645
									0.00243173	0.0198026									0.0198026	0.00788253									0.0198026	0.00442779	0.0350628
									0.00530702	0.041734									0.041734	0.041722									0.041734	0.0018207	0.0645191
									0.00250768	0.0185096									0.0185096	0.269237									0.0185096	0.00234338	0.0211449
									0.0036745	0.015516									0.015516	0.0165968									0.015516	0.00423785	0.0400446
									0.00355472	0.0151317									0.0151317	0.00551178									0.0151317	0.0018242	0.611495
									0.00564849	0.0702369									0.0702369	0.00462142									0.0702369	0.00311052	0.0355981
									0.0353107	0.024133									0.024133	0.00963816									0.024133	0.00186788	0.185578
									0.0143102	0.0951304									0.0951304	0.0115505									0.0951304	0.00354298	0.00669714
									0.00310913	0.00257062									0.00257062	0.0344071									0.00257062	0.0155249	0.0180886
									0.00175718	0.00730677									0.00730677	0.079854									0.00730677	0.0183309	0.00523208
									0.00348993	0.0206783									0.0206783	0.0354484									0.0206783	0.00300589	0.053813
									0.00221936	0.0070048									0.0070048	0.0158163									0.0070048	0.0440008	0.00973224
									0.00575534	0.0336447									0.0336447	0.0868053									0.0336447	0.0103876	0.00853673
									0.0014337	0.0209149									0.0209149	0.0121885									0.0209149	0.00479756	0.0451059
									0.00695955	0.0236333									0.0236333	0.0292699									0.0236333	0.00361039	0.0125682
									0.00218328	0.0159727									0.0159727	0.00547867									0.0159727	0.000739706	0.0186368
									0.00103612	0.0178128									0.0178128	0.0574841									0.0178128	0.00389556	0.00868953
									0.0832566	0.0168357									0.0168357	0.140585									0.0168357	0.00319035	0.342045
									0.00357741	0.019324									0.019324	0.108197									0.019324	0.0118332	0.0132095
									0.0809275	0.0123859									0.0123859	0.0762244									0.0123859	0.00888695	0.0219896
									0.00686655	0.00312633									0.00312633	0.0300675									0.00312633	0.000970303	0.00557752
									0.0172757	0.00556922									0.00556922	0.0812983									0.00556922	0.00254082	0.00663486
									0.0187507	0.00700254									0.00700254	0.0935614									0.00700254	0.00152677	0.016098
									0.00389832	0.0210122									0.0210122	0.060861									0.0210122	0.00281405	0.00595005
									0.00644159	0.0431886									0.0431886	0.0238379									0.0431886	0.00143744	0.117734
									0.0103389	0.0148986									0.0148986	0.00829224									0.0148986	0.00423747	0.00369266
									0.00496995	0.0156379									0.0156379	0.0100066									0.0156379	0.00426575	0.00590545
									0.00178581	0.0129572									0.0129572	0.24032									0.0129572	0.00164128	0.126439
									0.00784975	0.00789254									0.00789254	0.0580729									0.00789254	0.00306119	0.0214555
									0.00102831	0.0147419									0.0147419	0.00829838									0.0147419	0.0237293	0.00399629
									0.0100209	0.00601824									0.00601824	0.037021									0.00601824	0.0156038	0.082048
									0.0059647	0.00589636									0.00589636	0.0180659									0.00589636	0.0205981	0.0307765
									0.00133708	0.00405649									0.00405649	0.0815201									0.00405649	0.00163911	0.00439373
									0.0697868	0.00567552									0.00567552	0.0733138									0.00567552	0.00538007	0.0140078
									0.00848264	0.00733376									0.00733376	0.0126138									0.00733376	0.132186	0.0155688
									0.0077642	0.00236383									0.00236383	0.0214854									0.00236383	0.00559189	0.126439
									0.0181386	0.00626782									0.00626782	0.0717207									0.00626782	0.00462855	0.00455215
									0.00371322	0.0029513									0.0029513	0.0515687									0.0029513	0.00416263	0.00940346
									0.0061265	0.00564691									0.00564691	0.0211925									0.00564691	0.00415292	0.117734
									0.00945584	0.00564525									0.00564525	0.0100296									0.00564525	0.0150332	0.0024715
									0.0700131	0.00748945									0.00748945	0.0705921									0.00748945	0.00359879	0.0337323
									0.070905	0.0283805									0.0283805	0.0280873									0.0283805	0.00343895	0.00540645
									0.0111649	0.0387266									0.0387266	0.136872									0.0387266	0.00565845	0.0133301
									0.00502468	0.0174702									0.0174702	0.0105134									0.0174702	0.00418756	0.0730915
									0.00549525	0.0155375									0.0155375	0.0341349									0.0155375	0.00280036	0.00447027
									0.00231543	0.0113216									0.0113216	0.0148867									0.0113216	0.00587049	0.0503034
									0.00399037	0.0101217									0.0101217	0.0709952									0.0101217	0.00741776	0.00888808
									0.0021334	0.0103728									0.0103728	0.00328114									0.0103728	0.00344331	0.0350967
									0.0055693	0.0312831									0.0312831	0.0952322									0.0312831	0.00639726	0.0101171
									0.00729515	0.0129041									0.0129041	0.0103515									0.0129041	0.00802612	0.0782692
									0.00113271	0.00550395									0.00550395	0.00904329									0.00550395	0.0159691	0.00678754
									0.00200432	0.0111084									0.0111084	0.0872488									0.0111084	0.0106525	0.0134917
									0.00974743	0.0185998									0.0185998	0.00646008									0.0185998	0.00340124	0.00451036
									0.00314691	0.00958338									0.00958338	0.0794471									0.00958338	0.0080241	0.0234701
									0.0129605	0.013461									0.013461	0.0698527									0.013461	0.132441	0.00551687
									0.00362195	0.0165118									0.0165118	0.0495485									0.0165118	0.0039815	0.0145973
									0.00854658	0.104064									0.104064	0.292517									0.104064	0.00244181	0.0639097
									0.00700358	0.0201077									0.0201077	0.0168803									0.0201077	0.00471585	0.00361126
									0.00555145	0.0154178									0.0154178	0.0381123									0.0154178	0.0288232	0.0399727
									0.00326423	0.0142355									0.0142355	0.0311697									0.0142355	0.0049056	0.0346852
									0.00815011	0.0165231									0.0165231	0.0591721									0.0165231	0.005788	0.0027972
									0.00840791	0.0142092									0.0142092	0.0107354									0.0142092	0.016864	0.00484129
									0.0406671	0.00778135									0.00778135	0.123822									0.00778135	0.0135223	0.0136796
									0.0160635	0.0105392									0.0105392	0.0637872									0.0105392	0.00354891	0.013649
									0.00766782	0.0186541									0.0186541	0.0424856									0.0186541	0.00403241	0.00617226
									0.00574031	0.0310119									0.0310119	0.00618724									0.0310119	0.00325987	0.00205715
									0.00334341	0.00354589									0.00354589	0.0185931									0.00354589	0.00136902	0.00854542
									0.00397495	0.0175654									0.0175654	0.0338043									0.0175654	0.00829483	0.00384416
									0.007433	0.0156978									0.0156978	0.0136961									0.0156978	0.0100192	0.00515435
									0.00899567	0.00437263									0.00437263	0.0100098									0.00437263	0.00379563	0.0211549
									0.00374268	0.00990889									0.00990889	0.113379									0.00990889	0.00711352	0.0058808
									0.0036398	0.0183785									0.0183785	0.00952927									0.0183785	0.00293115	0.0186299
									0.00339307	0.00190998									0.00190998	0.104407									0.00190998	0.00548219	0.00740877
									0.0195435	0.00720838									0.00720838	0.178472									0.00720838	0.0329297	0.0673112
									0.0988169	0.00102423									0.00102423	0.00697336									0.00102423	0.0186421	0.0074779
									0.0058062	0.0313205									0.0313205	0.0184326									0.0313205	0.00483268	0.0852172
									0.029574	0.00625988									0.00625988	0.0119874									0.00625988	0.00590849	0.00826245
									0.0139013	0.0825963									0.0825963	0.0166459									0.0825963	0.0101553	0.00939067
									0.0252714	0.00432391									0.00432391	0.0429802									0.00432391	0.00314759	0.0461617
									0.00221629	0.00635929									0.00635929	0.0676414									0.00635929	0.0038111	0.0042767
									0.0085304	0.00783416									0.00783416	0.0298836									0.00783416	0.00256308	0.0168231
									0.0114552	0.0050081									0.0050081	0.0555234									0.0050081	0.00361498	0.00363459
									0.00496013	0.0675675									0.0675675	0.0279547									0.0675675	0.00239616	0.0388356
									0.00352748	0.00911131									0.00911131	0.0193214									0.00911131	0.0153214	0.00424912
									0.00818542	0.00657195									0.00657195	0.00653551									0.00657195	0.0101894	0.145633
									0.00344052	0.00762112									0.00762112	0.129302									0.00762112	0.00387761	0.120891
									0.0102873	0.0086987									0.0086987	0.073403									0.0086987	0.00451407	0.0101069
									0.0188671	0.0276449									0.0276449	0.0646723									0.0276449	0.00361722	0.0153843
									0.00988374	0.0092874									0.0092874	0.057238									0.0092874	0.00516399	0.0329929
									0.00667679	0.023275									0.023275	0.143764									0.023275	0.00480509	0.00882722
									0.00918571	0.0126835									0.0126835	0.00526499									0.0126835	0.00927754	0.00381268
									0.00111981	0.0053135									0.0053135	0.165598									0.0053135	0.00607009	0.0532448
									0.00441421	0.0166854									0.0166854	0.0121761									0.0166854	0.00849009	0.00327248
									0.043596	0.0066065									0.0066065	0.0290067									0.0066065	0.00162281	0.0070484
									0.0382848	0.00420024									0.00420024	0.0227408									0.00420024	0.0113611	0.00775422
									0.0147934	0.00355954									0.00355954	0.00498767									0.00355954	0.0226725	0.00585489
									0.00246231	0.00704596									0.00704596	0.173293									0.00704596	0.00196604	0.00642161
									0.00778206	0.00158468									0.00158468	0.0292646									0.00158468	0.0303143	0.157732
									0.00928337	0.0320486									0.0320486	0.00507524									0.0320486	0.00140019	0.00629522
									0.00690371	0.00530801									0.00530801	0.0260169									0.00530801	0.00208247	0.0182409
									0.00173912	0.00698334									0.00698334	0.0290335									0.00698334	0.00123576	0.00895289
									0.00420129	0.00655003									0.00655003	0.0107131									0.00655003	0.00489045	0.00711058
									0.00195309	0.00476377									0.00476377	0.00649039									0.00476377	0.00465187	0.00571586
									0.00975282	0.0659741									0.0659741	0.00837104									0.0659741	0.00380507	0.00903629
									0.00740692	0.00880813									0.00880813	0.137727									0.00880813	0.00235154	0.00304713
									0.00748559	0.00774695									0.00774695	0.0505219									0.00774695	0.0227143	0.00368647
									0.00913423	0.00835296									0.00835296	0.0474221									0.00835296	0.0105587	0.00105921
									0.00301264	0.0134118									0.0134118	0.0339076									0.0134118	0.00119803	0.0530593
									0.00182896	0.0122296									0.0122296	0.0118324									0.0122296	0.00531889	0.000392384
									0.0100019	0.00869394									0.00869394	0.136353									0.00869394	0.00572758	0.141937
									0.00701828	0.0116377									0.0116377	0.00726082									0.0116377	0.00190334	0.00885746
									0.00585153	0.00990698									0.00990698	0.0760559									0.00990698	0.00252586	0.00394064
									0.00294713	0.0174338									0.0174338	0.00607116									0.0174338	0.00332102	0.0447308
									0.00764466	0.0117701									0.0117701	0.0291154									0.0117701	0.00287024	0.00878458
									0.00374641	0.00473335									0.00473335	0.0191871									0.00473335	0.00219294	0.00293652
									0.0370615	0.00532973									0.00532973	0.0811796									0.00532973	0.00234736	0.00477288
									0.00718352	0.00514306									0.00514306	0.0121169									0.00514306	0.0187238	0.00845768
									0.00394006	0.00664601									0.00664601	0.00621847									0.00664601	0.0142195	0.0098711
									0.00189193	0.00831184									0.00831184	0.0839613									0.00831184	0.0064361	0.00811554
									0.00792689	0.0309713									0.0309713	0.00792413									0.0309713	0.0067057	0.0721825
									0.00186036	0.00835815									0.00835815	0.02295									0.00835815	0.0123193	0.00621745
									0.00394036	0.00867459									0.00867459	0.0475342									0.00867459	0.00548523	0.038817
									0.00344781	0.00874492									0.00874492	0.104526									0.00874492	0.00366271	0.141174
									0.00554531	0.0121103									0.0121103	0.0314208									0.0121103	0.00217932	0.0100206
									0.00339793	0.00695077									0.00695077	0.025065									0.00695077	0.0153468	0.0124585
									0.00499946	0.0169838									0.0169838	0.0124814									0.0169838	0.00145589	0.0970881
									0.0742105	0.00684999									0.00684999	0.0831007									0.00684999	0.00273802	0.0167499
									0.0100181	0.00417572									0.00417572	0.0571877									0.00417572	0.0399872	0.00642106
									0.00245989	0.016803									0.016803	0.0298224									0.016803	0.00869207	0.00661365
									0.00802862	0.00486632									0.00486632	0.00502235									0.00486632	0.00432714	0.00180283
									0.00766957	0.0136289									0.0136289	0.00881032									0.0136289	0.0022446	0.0137949
									0.0175321	0.0173412									0.0173412	0.00345475									0.0173412	0.00394738	0.00939
									0.00257063	0.00524948									0.00524948	0.0123381									0.00524948	0.00439468	0.0477192
									0.00485059	0.0129145									0.0129145	0.0169206									0.0129145	0.00485704	0.00246364
									0.0091989	0.0114918									0.0114918	0.0131806									0.0114918	0.00641957	0.0108908
									0.00442623	0.00533336									0.00533336	0.0541373									0.00533336	0.0106304	0.0665831
									0.00170903	0.00536528									0.00536528	0.152631									0.00536528	0.0115537	0.00227365
									0.00839679	0.00165678									0.00165678	0.0781516									0.00165678	0.00556929	0.00851444
									0.000840946	0.00354557									0.00354557	0.0655169									0.00354557	0.0145567	0.0302559
									0.0204342	0.00516844									0.00516844	0.0377787									0.00516844	0.00862604	0.0055119
									0.0108921	0.0188677									0.0188677	0.170072									0.0188677	0.00307108	0.0091587
									0.0234189	0.0165657									0.0165657	0.0868641									0.0165657	0.00524194	0.00944343
									0.011612	0.00477695									0.00477695	0.177316									0.00477695	0.0551172	0.0168368
									0.00788077	0.00806402									0.00806402	0.197982									0.00806402	0.00368731	0.0201127
									0.00212811	0.00936963									0.00936963	0.078783									0.00936963	0.00363848	0.00327325
									0.00636693	0.00157681									0.00157681	0.00229355									0.00157681	0.00200754	0.0856147
									0.00271777	0.0159799									0.0159799	0.0123662									0.0159799	0.00679645	0.00886923
									0.108866	0.00530485									0.00530485	0.0525431									0.00530485	0.00448457	0.0273187
									0.0239866	0.00595564									0.00595564	0.018011									0.00595564	0.0184783	0.0243316
									0.00154532	0.00717426									0.00717426	0.00767043									0.00717426	0.00130912	0.00992501
									0.00656608	0.00148648									0.00148648	0.152382									0.00148648	0.0149287	0.00686959
									0.00332893	0.00627703									0.00627703	0.0978863									0.00627703	0.00188758	0.00627638
									0.0149492	0.0100133									0.0100133	0.00713781									0.0100133	0.00579702	0.00331004
									0.00458256	0.00531958									0.00531958	0.0458161									0.00531958	0.0022043	0.0117352
									0.00362652	0.0103949									0.0103949	0.0667818									0.0103949	0.00413353	0.007605
									0.00188698	0.00537251									0.00537251	0.00501479									0.00537251	0.00372867	0.0133532
									0.00903073	0.00491433									0.00491433	0.0335395									0.00491433	0.00184733	0.0221424
									0.0151533	0.00304463									0.00304463	0.112081									0.00304463	0.00268227	0.00287587
									0.0089716	0.00429835									0.00429835	0.0104168									0.00429835	0.00355287	0.0735689
									0.00129349	0.00209634									0.00209634	0.17178									0.00209634	0.00197674	0.00371691
									0.0067792	0.00384657									0.00384657	0.00968645									0.00384657	0.0457989	0.00683156
									0.00402504	0.0158141									0.0158141	0.00815327									0.0158141	0.00467177	0.0386933
									0.00311144	0.00210502									0.00210502	0.0513823									0.00210502	0.00322617	0.0071578
									0.0114814	0.00590926									0.00590926	0.203715									0.00590926	0.0444593	0.00904406
									0.0061639	0.00802509									0.00802509	0.0147174									0.00802509	0.00263349	0.00766638
									0.0054541	0.00622497									0.00622497	0.0428589									0.00622497	0.00300236	0.0133903
									0.00119275	0.00815663									0.00815663	0.0897929									0.00815663	0.00406005	0.00411057
									0.00212221	0.00704257									0.00704257	0.0297864									0.00704257	0.00888013	0.00364325
									0.0232724	0.0081725									0.0081725	0.00808286									0.0081725	0.00186737	0.0024135
									0.00803956	0.0048123									0.0048123	0.0114975									0.0048123	0.00290784	0.00847185
									0.00374633	0.0192201									0.0192201	0.0948259									0.0192201	0.0231536	0.0166058
									0.0043014	0.00143725									0.00143725	0.0865888									0.00143725	0.000587953	0.00363935
									0.00600289	0.011548									0.011548	0.0663364									0.011548	0.012772	0.0232481
									0.00215815	0.0139322									0.0139322	0.0625925									0.0139322	0.00187957	0.00197555
									0.00676537	0.0112356									0.0112356	0.102363									0.0112356	0.00474508	0.0116598
									0.00412822	0.00595347									0.00595347	0.0392437									0.00595347	0.00337478	0.043673
									0.0097913	0.00377535									0.00377535	0.292503									0.00377535	0.00176314	0.014149
									0.00275449	0.00202763									0.00202763	0.0812483									0.00202763	0.00201316	0.0163864
									0.0026976	0.00354442									0.00354442	0.0380569									0.00354442	0.00737017	0.0527376
									0.0472275	0.00146026									0.00146026	0.0711337									0.00146026	0.00227384	0.00647364
									0.00720183	0.00359102									0.00359102	0.0487014									0.00359102	0.00113055	0.00495608
									0.00281546	0.0124291									0.0124291	0.063429									0.0124291	0.00230579	0.00957084
									0.0128729	0.00697318									0.00697318	0.0747132									0.00697318	0.0746284	0.0020968
									0.00618863	0.00726937									0.00726937	0.0728286									0.00726937	0.00422777	0.274792
									0.0102315	0.00999577									0.00999577	0.07836									0.00999577	0.00142811	0.0235117
									0.00587394	0.00887327									0.00887327	0.0146359									0.00887327	0.00257147	0.0071299
									0.00160676	0.0074945									0.0074945	0.0773615									0.0074945	0.0318191	0.00511989
									0.00837702	0.0127625									0.0127625	0.00819286									0.0127625	0.00333537	0.00202288
									0.00292217	0.00807363									0.00807363	0.00928975									0.00807363	0.00143928	0.0158633
									0.0044181	0.0093769									0.0093769	0.0206928									0.0093769	0.00270602	0.130453
									0.0115949	0.0145124									0.0145124	0.105322									0.0145124	0.00833667	0.00582684
									0.00193491	0.00616755									0.00616755	0.164607									0.00616755	0.00319115	0.00825713
									0.0119274	0.0434178									0.0434178	0.0506684									0.0434178	0.0162168	0.0718425
									0.0113947	0.00895503									0.00895503	0.057232									0.00895503	0.00143482	0.558207
									0.00159582	0.00551393									0.00551393	0.0385927									0.00551393	0.00703735	0.011179
									0.00990693	0.00543296									0.00543296	0.0264362									0.00543296	0.00211659	0.00940949
									0.00321995	0.00724937									0.00724937	0.00857465									0.00724937	0.00198349	0.00388455
									0.0192203	0.0120701									0.0120701	0.0115186									0.0120701	0.00557561	0.0161337
									0.00433389	0.0050879									0.0050879	0.0282217									0.0050879	0.000526284	0.00723777
									0.00315347	0.00587454									0.00587454	0.130374									0.00587454	0.00109511	0.00470172
									0.00271777	0.00740805									0.00740805	0.102352									0.00740805	0.000690927	0.00682597
									0.0714457	0.0158603									0.0158603	0.00922477									0.0158603	0.00240182	0.0031384
									0.0329271	0.00867862									0.00867862	0.0264515									0.00867862	0.00114197	0.00956131
									0.0114838	0.00915783									0.00915783	0.0160366									0.00915783	0.00404236	0.141044
									0.00502891	0.00987174									0.00987174	0.00792219									0.00987174	0.049048	0.0101773
									0.00828391	0.00553422									0.00553422	0.0260984									0.00553422	0.0160338	0.00772992
									0.00593799	0.00888694									0.00888694	0.0199648									0.00888694	0.00203022	0.0442917
									0.00884225	0.019445									0.019445	0.0827355									0.019445	0.00364828	0.012583
									0.00976105	0.0051223									0.0051223	0.0814891									0.0051223	0.0393084	0.0305585
									0.00621766	0.0033004									0.0033004	0.0632349									0.0033004	0.00389411	0.0029938
									0.00436289	0.0254431									0.0254431	0.189379									0.0254431	0.00265636	0.00201376
									0.0109294	0.0201276									0.0201276	0.118207									0.0201276	0.0020653	0.00822106
									0.010509	0.0108046									0.0108046	0.0697146									0.0108046	0.010875	0.0117713
									0.00956228	0.046936									0.046936	0.0489317									0.046936	0.000883517	0.0152546
									0.00846152	0.0037769									0.0037769	0.0597965									0.0037769	0.0182317	0.00932898
									0.00490772	0.00234976									0.00234976	0.00774351									0.00234976	0.00426953	0.0198976
									0.00357944	0.00710188									0.00710188	0.00927974									0.00710188	0.00925461	0.0565294
									0.00518371	0.0271437									0.0271437	0.049826									0.0271437	0.00285111	0.00737318
									0.00409421	0.00303817									0.00303817	0.0933541									0.00303817	0.00323138	0.0145218
									0.00413848	0.00527266									0.00527266	0.0117939									0.00527266	0.00281853	0.00965498
									0.00429201	0.00293275									0.00293275	0.0152586									0.00293275	0.00200436	0.00286249
									0.00421579	0.00930988									0.00930988	0.0535491									0.00930988	0.00371124	0.00242991
									0.00746261	0.00534175									0.00534175	0.00668377									0.00534175	0.00332851	0.00441803
									0.00829777	0.00378773									0.00378773	0.109696									0.00378773	0.00619378	0.0133562
									0.0154611	0.00334368									0.00334368	0.0453626									0.00334368	0.00314	0.00312431
									0.00505502	0.00181031									0.00181031	0.00723887									0.00181031	0.00307989	0.000889308
									0.000508399	0.00836512									0.00836512	0.190878									0.00836512	0.0419925	0.0127014
									0.00380853	0.0109193									0.0109193	0.00963364									0.0109193	0.0103086	0.00134972
									0.0044039	0.00736217									0.00736217	0.0525642									0.00736217	0.00227379	0.00515921
									0.00680573	0.00378128									0.00378128	0.0763554									0.00378128	0.000829954	0.0229962
									0.00933236	0.0120188									0.0120188	0.254213									0.0120188	0.00283833	0.00479693
									0.00501968	0.015798									0.015798	0.0573918									0.015798	0.0133641	0.0111716
									0.0020107	0.00120619									0.00120619	0.0892508									0.00120619	0.102094	0.0256907
									0.00313959	0.00590386									0.00590386	0.125454									0.00590386	0.00150769	0.0057464
									0.0219652	0.0094574									0.0094574	0.0137969									0.0094574	0.0016039	0.00871604
									0.0131737	0.00530056									0.00530056	0.0126729									0.00530056	0.00480278	0.0154186
									0.00483582	0.0026466									0.0026466	0.0711547									0.0026466	0.000451238	0.0165055
									0.021897	0.00445224									0.00445224	0.0196878									0.00445224	0.0166756	0.00693747
									0.00865513	0.00657985									0.00657985	0.0231299									0.00657985	0.00107812	0.00817834
									0.0127202	0.00212071									0.00212071	0.0943597									0.00212071	0.0188025	0.0123849
									0.00503123	0.00369159									0.00369159	0.031748									0.00369159	0.00337644	0.00885581
									0.00276589	0.00742091									0.00742091	0.0783901									0.00742091	0.00107503	0.0260802
									0.0144376	0.00644794									0.00644794	0.031883									0.00644794	0.00236166	0.0403797
									0.00480517	0.00101995									0.00101995	0.0395418									0.00101995	0.00829279	0.0145052
									0.00776124	0.0044471									0.0044471	0.132455									0.0044471	0.00345706	0.00205056
									0.0019812	0.000470664									0.000470664	0.010479									0.000470664	0.00284345	0.00850774
									0.00347013	0.00351112									0.00351112	0.0194305									0.00351112	0.00121503	0.00139631
									0.14306	0.00364252									0.00364252	0.0974447									0.00364252	0.00114385	0.00554012
									0.0052638	0.00731719									0.00731719	0.0135407									0.00731719	0.0839654	0.00777675
									0.00699804	0.0137791									0.0137791	0.0486763									0.0137791	0.00619107	0.00758441
									0.0145656	0.00529585									0.00529585	0.0145145									0.00529585	0.00110625	0.00852372
									0.00349706	0.00477677									0.00477677	0.0542453									0.00477677	0.00356917	0.00494707
									0.00485445	0.0153446									0.0153446	0.0156814									0.0153446	0.00727006	0.034504
									0.0483196	0.0121593									0.0121593	0.00714773									0.0121593	0.00296553	0.00449796
									0.0102399	0.0100626									0.0100626	0.0279711									0.0100626	0.00234123	0.0139554
									0.00600731	0.0188955									0.0188955	0.0317928									0.0188955	0.000698071	0.0864271
									0.0037123	0.00309002									0.00309002	0.0352792									0.00309002	0.0074803	0.00535559
									0.00466914	0.00989373									0.00989373	0.169185									0.00989373	0.00183483	0.00449556
									0.0111007	0.00533553									0.00533553	0.0483507									0.00533553	0.00490122	0.0138113
									0.00562284	0.00115994									0.00115994	0.0685594									0.00115994	0.0259805	0.0355536
									0.010151	0.00393056									0.00393056	0.0414195									0.00393056	0.0280086	0.000703256
									0.00737036	0.0073466									0.0073466	0.0622092									0.0073466	0.00191144	0.011173
									0.00395237	0.00956052									0.00956052	0.0226643									0.00956052	0.00773361	0.00699226
									0.00932755	0.00359612									0.00359612	0.00597968									0.00359612	0.136122	0.0141767
									0.0059879	0.00496076									0.00496076	0.0200049									0.00496076	0.00130889	0.00805615
									0.0061606	0.00199468									0.00199468	0.0052147									0.00199468	0.305181	0.0123908
									0.00564954	0.00363537									0.00363537	0.0465822									0.00363537	0.00136079	0.000959358
									0.0101809	0.00430658									0.00430658	0.0154024									0.00430658	0.0016228	0.00878748
									0.00466581	0.00734095									0.00734095	0.0201409									0.00734095	0.00139532	0.0568119
									0.00303696	0.00661916									0.00661916	0.0434027									0.00661916	0.00301023	0.0143077
									0.00649269	0.00441209									0.00441209	0.00101778									0.00441209	0.0951834	0.0259192
									0.00324089	0.0269081									0.0269081	0.0156031									0.0269081	0.0109737	0.0199456
									0.00273763	0.0151676									0.0151676	0.0176772									0.0151676	0.0133238	0.0108375
									0.00592498	0.00760072									0.00760072	0.0144386									0.00760072	0.0090719	0.0117955
									0.00681945	0.0164429									0.0164429	0.0570583									0.0164429	0.00469762	0.0119545
									0.00281585	0.0589639									0.0589639	0.0500018									0.0589639	0.0041236	0.00389108
									0.00712097	0.00396821									0.00396821	0.0361606									0.00396821	0.00654024	0.0152309
									0.00225434	0.012334									0.012334	0.0388466									0.012334	0.00482547	0.00252911
									0.00330039	0.00587854									0.00587854	0.0193537									0.00587854	0.0286725	0.018674
									0.00768827	0.00520294									0.00520294	0.00543725									0.00520294	0.00752922	0.0039869
									0.00270068	0.00331892									0.00331892	0.064261									0.00331892	0.0222958	0.00616124
									0.00201882	0.00595455									0.00595455	0.00383138									0.00595455	0.0033928	0.0288466
									0.00352767	0.00502441									0.00502441	0.0188186									0.00502441	0.0241949	0.00455158
									0.0065931	0.00347121									0.00347121	0.0139257									0.00347121	0.00539516	0.00794904
									0.00496325	0.00191055									0.00191055	0.0349031									0.00191055	0.0063651	0.00367859
									0.00292731	0.00589495									0.00589495	0.0542481									0.00589495	0.00710212	0.0274982
									0.0279296	0.00506171									0.00506171	0.0634494									0.00506171	0.0155396	0.00292035
									0.00663718	0.0115									0.0115	0.00353634									0.0115	0.00900824	0.0263885
									0.0051741	0.0064545									0.0064545	0.117298									0.0064545	0.300884	0.00581128
									0.0207074	0.00867799									0.00867799	0.00320375									0.00867799	0.0136578	0.00490783
									0.00711137	0.00618322									0.00618322	0.021012									0.00618322	0.00528904	0.00519684
									0.0135576	0.00265387									0.00265387	0.141172									0.00265387	0.0701875	0.00589723
									0.0076314	0.0286307									0.0286307	0.147933									0.0286307	0.00723629	0.00299475
									0.00473228	0.0070881									0.0070881	0.0168058									0.0070881	0.017605	0.00242556
									0.0030322	0.00888355									0.00888355	0.109755									0.00888355	0.00274201	0.0118153
									0.00476126	0.00957532									0.00957532	0.162335									0.00957532	0.00443419	0.00915585
									0.0058527	0.00957624									0.00957624	0.0854465									0.00957624	0.0039464	0.0230003
									0.0022355	0.0043973									0.0043973	0.0787833									0.0043973	0.00198793	0.00439023
									0.0047356	0.0026669									0.0026669	0.0523435									0.0026669	0.00175382	0.0241535
									0.209024	0.00477277									0.00477277	0.00320933									0.00477277	0.10862	0.0100306
									0.0449572	0.00575299									0.00575299	0.0299144									0.00575299	0.0043886	0.00696449
									0.0412939	0.00882396									0.00882396	0.0596565									0.00882396	0.0182953	0.0032012
									0.0125882	0.00507122									0.00507122	0.0182216									0.00507122	0.00293926	0.00453892
									0.0025252	0.00863545									0.00863545	0.00782577									0.00863545	0.00232044	0.00361306
									0.00208142	0.00481832									0.00481832	0.0903753									0.00481832	0.00497357	0.0260929
									0.00300394	0.00138203									0.00138203	0.0394855									0.00138203	0.133085	0.00496516
									0.0389681	0.0205754									0.0205754	0.0405499									0.0205754	0.00417218	0.0215108
									0.0217266	0.00767042									0.00767042	0.225465									0.00767042	0.00322273	0.0222891
									0.00484686	0.00873523									0.00873523	0.0231229									0.00873523	0.0116238	0.00470174
									0.00124879	0.00697984									0.00697984	0.0927777									0.00697984	0.00876872	0.00446522
									0.00297663	0.00431798									0.00431798	0.0544729									0.00431798	0.00454618	0.0841888
									0.00483637	0.00715021									0.00715021	0.0197596									0.00715021	0.00376834	0.00942856
									0.00494515	0.0053527									0.0053527	0.00968513									0.0053527	0.010127	0.00692806
									0.00318235	0.0335258									0.0335258	0.0097742									0.0335258	0.0132772	0.00362855
									0.00370649	0.00942498									0.00942498	0.0308814									0.00942498	0.00688804	0.0127893
									0.00644494	0.0126304									0.0126304	0.044764									0.0126304	0.0164268	0.0162151
									0.00345262	0.00579597									0.00579597	0.017282									0.00579597	0.00431158	0.00594413
									0.00763528	0.00332701									0.00332701	0.0776253									0.00332701	0.00544693	0.0209454
									0.00481411	0.00616896									0.00616896	0.0441256									0.00616896	0.045507	0.0011656
									0.0070933	0.0120622									0.0120622	0.0430849									0.0120622	0.00513641	0.00464669
									0.00819872	0.0107388									0.0107388	0.258178									0.0107388	0.00392088	0.0180564
									0.00363926	0.00611079									0.00611079	0.0247043									0.00611079	0.00448092	0.00845042
									0.00310305	0.0118151									0.0118151	0.108195									0.0118151	0.00345156	0.0116195
									0.00380797	0.00778296									0.00778296	0.076759									0.00778296	0.0257908	0.00606221
									0.00434985	0.00600328									0.00600328	0.067829									0.00600328	0.0115017	0.00355808
									0.00310574	0.00587872									0.00587872	0.0232765									0.00587872	0.00503152	0.00382852
									0.00290064	0.0074833									0.0074833	0.0794724									0.0074833	0.00657596	0.00393852
									0.00613561	0.00932455									0.00932455	0.0299012									0.00932455	0.00428574	0.01158
									0.021658	0.0090278									0.0090278	0.0357092									0.0090278	0.00785543	0.00288408
									0.035583	0.00831646									0.00831646	0.00349879									0.00831646	0.00605338	0.00717375
									0.00151119	0.00809839									0.00809839	0.00868433									0.00809839	0.00754799	0.0482009
									0.00331948	0.0139979									0.0139979	0.00688796									0.0139979	0.00989392	0.00461827
									0.00282976	0.00352204									0.00352204	0.234534									0.00352204	0.0049334	0.0175386
									0.00304	0.00206528									0.00206528	0.0138652									0.00206528	0.0131692	0.0245905
									0.0104933	0.0032918									0.0032918	0.0875334									0.0032918	0.0176725	0.00714559
									0.00559707	0.00400632									0.00400632	0.130217									0.00400632	0.0048295	0.0146482
									0.00639759	0.00387379									0.00387379	0.00701444									0.00387379	0.00492698	0.0739698
									0.00262961	0.00727398									0.00727398	0.0477655									0.00727398	0.0028122	0.00711663
									0.00538479	0.00181677									0.00181677	0.0394477									0.00181677	0.00727649	0.0118829
									0.0438033	0.00394775									0.00394775	0.0519653									0.00394775	0.021083	0.0027063
									0.0162906	0.00610311									0.00610311	0.00369835									0.00610311	0.111519	0.00526782
									0.00589462	0.00413043									0.00413043	0.149624									0.00413043	0.00344627	0.00648457
									0.0609134	0.00580399									0.00580399	0.0375015									0.00580399	0.0033048	0.0179926
									0.00490406	0.00397072									0.00397072	0.186553									0.00397072	0.0174863	0.0276929
									0.0107721	0.00525482									0.00525482	0.0635365									0.00525482	0.00267009	0.00136735
									0.00423796	0.00883934									0.00883934	0.0524332									0.00883934	0.013376	0.00952304
									0.00318637	0.013122									0.013122	0.0526893									0.013122	0.00277959	0.0130674
									0.00587586	0.00312367									0.00312367	0.0120856									0.00312367	0.00809852	0.00648122
									0.0142814	0.0132728									0.0132728	0.0237013									0.0132728	0.00544662	0.00584248
									0.00919909	0.00816453									0.00816453	0.00262324									0.00816453	0.00710472	0.00713888
									0.00147318	0.00658696									0.00658696	0.0610647									0.00658696	0.00416888	0.0256734
									0.00397353	0.00679677									0.00679677	0.00348119									0.00679677	0.0132652	0.00291495
									0.00557225	0.00246126									0.00246126	0.0526355									0.00246126	0.00928365	0.0150167
									0.138895	0.00241884									0.00241884	0.101476									0.00241884	0.00645461	0.00150343
									0.0372336	0.00387532									0.00387532	0.128347									0.00387532	0.0176594	0.00566276
									0.0316591	0.00503588									0.00503588	0.00377553									0.00503588	0.0125454	0.00465245
									0.0141605	0.00303248									0.00303248	0.07992									0.00303248	0.0012365	0.00596965
									0.010753	0.00268993									0.00268993	0.0724746									0.00268993	0.0021451	0.00529077
									0.00163948	0.00506694									0.00506694	0.0452634									0.00506694	0.00164597	0.00805941
									0.00568784	0.00322665									0.00322665	0.0167246									0.00322665	0.000243929	0.00663156
									0.0045794	0.00578761									0.00578761	0.00489666									0.00578761	0.00100028	0.0087495
									0.0193154	0.00614558									0.00614558	0.125727									0.00614558	0.0338812	0.00809401
									0.0370054	0.00505772									0.00505772	0.012586									0.00505772	0.10937	0.0347106
									0.00280265	0.02397									0.02397	0.00332958									0.02397	0.00303959	0.0128163
									0.00341238	0.00804791									0.00804791	0.0595361									0.00804791	0.0126471	0.00702916
									0.00455237	0.00910254									0.00910254	0.0418354									0.00910254	0.000482079	0.00715453
									0.00331541	0.0092731									0.0092731	0.0622557									0.0092731	0.00430882	0.0153022
									0.00335743	0.0112559									0.0112559	0.0655065									0.0112559	0.000463101	0.0117405
									0.00118831	0.00832092									0.00832092	0.0137275									0.00832092	0.13415	0.000901248
									0.00859417	0.0125418									0.0125418	0.00724308									0.0125418	0.00160792	0.0181372
									0.00461325	0.00810599									0.00810599	0.0789262									0.00810599	0.00413806	0.00548834
									0.0119536	0.00765863									0.00765863	0.053836									0.00765863	0.000626739	0.0201378
									0.00461401	0.00530835									0.00530835	0.0171003									0.00530835	0.000478527	0.00843099
									0.00231494	0.00675253									0.00675253	0.0626678									0.00675253	0.00281073	0.00384996
									0.00938031	0.00803728									0.00803728	0.053941									0.00803728	0.000938404	0.00665916
									0.00437675	0.00468788									0.00468788	0.0124707									0.00468788	0.0147384	0.00311467
									0.00391536	0.0083215									0.0083215	0.0543164									0.0083215	0.0263565	0.0400548
									0.00221801	0.00430436									0.00430436	0.0834038									0.00430436	0.00367965	0.0062498
									0.00782822	0.00797912									0.00797912	0.0464205									0.00797912	0.00379824	0.0075861
									0.00417776	0.00433164									0.00433164	0.0467936									0.00433164	0.00290653	0.00229713
									0.00826823	0.00264673									0.00264673	0.0328272									0.00264673	0.0983072	0.00717826
									0.00285834	0.0738401									0.0738401	0.0649326									0.0738401	0.0232485	0.00770991
									0.00279442	0.00743432									0.00743432	0.39428									0.00743432	0.012755	0.00371579
									0.014481	0.00508077									0.00508077	0.0967235									0.00508077	0.00329406	0.00945151
									0.00101776	0.00629026									0.00629026	0.0186513									0.00629026	0.00301404	0.00665758
									0.000865491	0.00391476									0.00391476	0.0270069									0.00391476	0.0059364	0.0100437
									0.00776468	0.00768219									0.00768219	0.00420314									0.00768219	0.0157984	0.0104945
									0.00230591	0.00853302									0.00853302	0.209167									0.00853302	0.00177213	0.0225881
									0.0048426	0.0101245									0.0101245	0.148719									0.0101245	0.00116206	0.0178213
									0.00274107	0.0048055									0.0048055	0.00630246									0.0048055	0.135162	0.012833
									0.00582732	0.00650902									0.00650902	0.318346									0.00650902	0.00525584	0.0102184
									0.00258246	0.0020084									0.0020084	0.0400987									0.0020084	0.00389662	0.00422088
									0.00639097	0.004738									0.004738	0.00182987									0.004738	0.00581417	0.00412741
									0.0272962	0.00273392									0.00273392	0.0590251									0.00273392	0.00501537	0.00706358
									0.0109896	0.00866345									0.00866345	0.0638752									0.00866345	0.00767415	0.00396516
									0.00135592	0.00774562									0.00774562	0.0143758									0.00774562	0.00588706	0.0173318
									0.0301532	0.00568622									0.00568622	0.0737725									0.00568622	0.0154241	0.00748974
									0.00621699	0.00633018									0.00633018	0.00438226									0.00633018	0.0380292	0.0119079
									0.00226885	0.00618135									0.00618135	0.0840228									0.00618135	0.0301535	0.0174001
									0.00397524	0.0398109									0.0398109	0.00403587									0.0398109	0.00331346	0.00833386
									0.0029199	0.00697862									0.00697862	0.372084									0.00697862	0.00507489	0.00395096
									0.00354591	0.00917035									0.00917035	0.113621									0.00917035	0.00332951	0.00239347
									0.012419	0.0102955									0.0102955	0.00442834									0.0102955	0.00491275	0.0109252
									0.0161139	0.0161289									0.0161289	0.00611474									0.0161289	0.103016	0.00933149
									0.000886775	0.00780112									0.00780112	0.00488543									0.00780112	0.006427	0.00372643
									0.096295	0.00771204									0.00771204	0.0470094									0.00771204	0.0115423	0.0137116
									0.01141	0.00498987									0.00498987	0.102579									0.00498987	0.00540052	0.00594824
									0.00246217	0.00692556									0.00692556	0.0125511									0.00692556	0.00383235	0.015097
									0.0321453	0.00951247									0.00951247	0.0308973									0.00951247	0.017719	0.0271683
									0.0397004	0.00377968									0.00377968	0.0191317									0.00377968	0.0114235	0.00791812
									0.00478117	0.0105541									0.0105541	0.00524219									0.0105541	0.00577433	0.00847366
									0.00705878	0.00744046									0.00744046	0.00911184									0.00744046	0.00628299	0.0125906
									0.00116632	0.0107673									0.0107673	0.0853247									0.0107673	0.00508378	0.00374286
									0.00187353	0.00652278									0.00652278	0.00420673									0.00652278	0.0124258	0.0252348
									0.0045794	0.00634717									0.00634717	0.0186071									0.00634717	0.0156916	0.00716747
									0.012151	0.00497798									0.00497798	0.0382517									0.00497798	0.00853266	0.0159815
									0.0403429	0.00486887									0.00486887	0.00500662									0.00486887	0.00740186	0.0052344
									0.00443403	0.0101938									0.0101938	0.01421									0.0101938	0.00718643	0.00849901
									0.00347352	0.00445833									0.00445833	0.0613429									0.00445833	0.00481231	0.00156451
									0.00405434	0.0106335									0.0106335	0.0290183									0.0106335	0.0148698	0.00653914
									0.0055603	0.0166351									0.0166351	0.0460261									0.0166351	0.00209554	0.0133547
									0.00391144	0.0183897									0.0183897	0.0969727									0.0183897	0.00249255	0.030619
									0.00290277	0.017617									0.017617	0.0328353									0.017617	0.0023966	0.00117542
									0.00470448	0.0104298									0.0104298	0.0642049									0.0104298	0.00312161	0.0201505
									0.00793083	0.00270651									0.00270651	0.00626385									0.00270651	0.00418828	0.00785954
									0.00134122	0.00409742									0.00409742	0.00517725									0.00409742	0.00475395	0.00695413
									0.00679742	0.00493588									0.00493588	0.00924914									0.00493588	0.00749973	0.00221291
									0.00209398	0.00798826									0.00798826	0.0690258									0.00798826	0.00389853	0.00314202
									0.017123	0.0100027									0.0100027	0.0233601									0.0100027	0.00448034	0.0128971
									0.00432414	0.00878206									0.00878206	0.0531252									0.00878206	0.00402599	0.01636
									0.00204793	0.00515838									0.00515838	0.0290938									0.00515838	0.00417607	0.00496545
									0.008093	0.00663757									0.00663757	0.157041									0.00663757	0.00658203	0.00272118
									0.00167043	0.00507126									0.00507126	0.0854311									0.00507126	0.00284455	0.00200645
									0.00349042	0.0100847									0.0100847	0.173521									0.0100847	0.00426774	0.0121503
									0.00534293	0.00792096									0.00792096	0.00498337									0.00792096	0.00335079	0.0175884
									0.00131129	0.0203172									0.0203172	0.101628									0.0203172	0.00341678	0.00204271
									0.005383	0.00877333									0.00877333	0.0308524									0.00877333	0.0046415	0.0157147
									0.011692	0.0140826									0.0140826	0.00331783									0.0140826	0.00303629	0.00659203
									0.00546111	0.0117206									0.0117206	0.0114208									0.0117206	0.00646028	0.00951638
									0.00454269	0.00998072									0.00998072	0.0708175									0.00998072	0.00382491	0.0169943
									0.00499236	0.0218746									0.0218746	0.0977481									0.0218746	0.0163547	0.0477955
									0.00277696	0.0281832									0.0281832	0.0970281									0.0281832	0.00813925	0.00781914
									0.00391219	0.0161211									0.0161211	0.0149997									0.0161211	0.0104742	0.00907946
									0.00330894	0.00763972									0.00763972	0.0492936									0.00763972	0.0254603	0.00727009
									0.00326628	0.00970273									0.00970273	0.0256593									0.00970273	0.00395299	0.00761142
									0.0028852	0.0104272									0.0104272	0.0768991									0.0104272	0.0134937	0.00490217
									0.0023998	0.0143907									0.0143907	0.055383									0.0143907	0.00339012	0.00332046
									0.0241785	0.0133901									0.0133901	0.0645622									0.0133901	0.00552326	0.0187351
									0.0207968	0.0133498									0.0133498	0.0923182									0.0133498	0.022032	0.00839164
									0.00410699	0.00725742									0.00725742	0.136142									0.00725742	0.00466443	0.0165309
									0.0324308	0.0137889									0.0137889	0.00774029									0.0137889	0.00472762	0.00707272
									0.00455099	0.00318976									0.00318976	0.114499									0.00318976	0.00416612	0.00899049
									0.00241125	0.00750399									0.00750399	0.0257959									0.00750399	0.00487169	0.00798793
									0.00306809	0.00368033									0.00368033	0.0528999									0.00368033	0.014491	0.0114563
									0.00195701	0.00399218									0.00399218	0.0188328									0.00399218	0.00639398	0.00726005
									0.00473085	0.00380989									0.00380989	0.0534213									0.00380989	0.129222	0.00770011
									0.0105948	0.00461923									0.00461923	0.0295804									0.00461923	0.00542331	0.00585335
									0.017205	0.00653599									0.00653599	0.068462									0.00653599	0.00786337	0.00250145
									0.00245062	0.00957428									0.00957428	0.0528683									0.00957428	0.00705035	0.00756854
									0.00752314	0.00849002									0.00849002	0.0714502									0.00849002	0.0112237	0.00544557
									0.00129838	0.0103726									0.0103726	0.063404									0.0103726	0.0148095	0.0159162
									0.0995545	0.00799273									0.00799273	0.131841									0.00799273	0.00832042	0.00266083
									0.0241445	0.00574363									0.00574363	0.109457									0.00574363	0.012722	0.0101622
									0.059221	0.00874365									0.00874365	0.0886558									0.00874365	0.0206712	0.0119869
									0.00810041	0.00370994									0.00370994	0.101341									0.00370994	0.00333041	0.00335412
									0.00882915	0.00569341									0.00569341	0.0171732									0.00569341	0.00344615	0.00261033
									0.0048514	0.00572436									0.00572436	0.0308293									0.00572436	0.00884124	0.00497414
									0.00430705	0.0078103									0.0078103	0.0247351									0.0078103	0.00310224	0.00423081
									0.00351147	0.00290773									0.00290773	0.0499286									0.00290773	0.0396805	0.0169061
									0.0350097	0.00119619									0.00119619	0.00532695									0.00119619	0.0116879	0.00789784
									0.00343479	0.00127909									0.00127909	0.087213									0.00127909	0.000489227	0.0112834
									0.00512794	0.00429039									0.00429039	0.0259433									0.00429039	0.00294014	0.00615228
									0.00861555	0.00992839									0.00992839	0.0465915									0.00992839	0.00414729	0.00197448
									0.00499439	0.0078707									0.0078707	0.0197818									0.0078707	0.00201861	0.0310003
									0.00261317	0.00695425									0.00695425	0.0646999									0.00695425	0.00370065	0.0108655
									0.00319727	0.0128299									0.0128299	0.0343359									0.0128299	0.00664155	0.00336014
									0.00929441	0.0118417									0.0118417	0.0316606									0.0118417	0.0033063	0.0127042
									0.00631607	0.00817314									0.00817314	0.0528464									0.00817314	0.131816	0.00788331
									0.00793309	0.0147866									0.0147866	0.0120812									0.0147866	0.00353093	0.00921152
									0.00660759	0.01548									0.01548	0.0561826									0.01548	0.0113773	0.00528033
									0.00409284	0.0117545									0.0117545	0.0224195									0.0117545	0.00440761	0.0248237
									0.00907731	0.0125135									0.0125135	0.115981									0.0125135	0.260699	0.00530229
									0.00437637	0.0185563									0.0185563	0.0129131									0.0185563	0.00446067	0.00925821
									0.00526445	0.0112903									0.0112903	0.00816458									0.0112903	0.00400467	0.00895029
									0.0115616	0.0121228									0.0121228	0.195441									0.0121228	0.00284327	0.016334
									0.00516056	0.00718579									0.00718579	0.0707771									0.00718579	0.0281241	0.00270312
									0.00566124	0.0117635									0.0117635	0.092746									0.0117635	0.000963392	0.0191347
									0.00795515	0.0055333									0.0055333	0.00801684									0.0055333	0.00128285	0.00528088
									0.00269983	0.0123684									0.0123684	0.0705968									0.0123684	0.0107127	0.00311571
									0.0092337	0.0110264									0.0110264	0.0738132									0.0110264	0.00283859	0.00529468
									0.0118795	0.0102519									0.0102519	0.0545141									0.0102519	0.0164304	0.0128715
									0.0063104	0.00593818									0.00593818	0.0919338									0.00593818	0.00203317	0.00827508
									0.000767368	0.00682011									0.00682011	0.167075									0.00682011	0.000828078	0.0277938
									0.0054797	0.0075175									0.0075175	0.0416629									0.0075175	0.00395643	0.00955107
									0.00378189	0.0587592									0.0587592	0.184887									0.0587592	0.000799281	0.0148892
									0.00811925	0.00437774									0.00437774	0.0869038									0.00437774	0.000828328	0.00272263
									0.00456787	0.0105281									0.0105281	0.0912354									0.0105281	0.00444289	0.00749454
									0.00139347	0.00965808									0.00965808	0.00322779									0.00965808	0.00222907	0.00231148
									0.00038268	0.0176324									0.0176324	0.287708									0.0176324	0.00179845	0.0121285
									0.00315918	0.0164623									0.0164623	0.0335342									0.0164623	0.00905993	0.0793597
									0.0152468	0.0124836									0.0124836	0.00595644									0.0124836	0.00125853	0.00192849
									0.0201533	0.0170032									0.0170032	0.0154071									0.0170032	0.00206833	0.0122329
									0.002581	0.0116561									0.0116561	0.0663739									0.0116561	0.25939	0.00998742
									0.0164849	0.00581895									0.00581895	0.138965									0.00581895	0.00135299	0.0146855
									0.00861083	0.0025643									0.0025643	0.0552283									0.0025643	0.00312817	0.00314035
									0.00642864	0.00697317									0.00697317	0.0203968									0.00697317	0.0012897	0.00257349
									0.00846229	0.00795593									0.00795593	0.0060217									0.00795593	0.0189431	0.0169621
									0.00268508	0.00683778									0.00683778	0.0483285									0.00683778	0.0134489	0.00414411
									0.00330613	0.00355437									0.00355437	0.0573619									0.00355437	0.00396901	0.0144484
									0.00656789	0.00318976									0.00318976	0.0395989									0.00318976	0.00547862	0.00491324
									0.0170021	0.00239794									0.00239794	0.0334171									0.00239794	0.0049788	0.00358307
									0.00522979	0.00119428									0.00119428	0.0123432									0.00119428	0.021347	0.00305707
									0.00160971	0.00215261									0.00215261	0.00812319									0.00215261	0.00690469	0.0269464
									0.00312545	0.00533976									0.00533976	0.069634									0.00533976	0.00876573	0.00211551
									0.0480736	0.033466									0.033466	0.0734174									0.033466	0.0365156	0.0101914
									0.00460836	0.0090159									0.0090159	0.0407479									0.0090159	0.00645764	0.00708226
									0.0022793	0.0118004									0.0118004	0.0123278									0.0118004	0.00602374	0.0236342
									0.0048037	0.00995336									0.00995336	0.0560252									0.00995336	0.00305506	0.00217649
									0.000966998	0.0153451									0.0153451	0.0106725									0.0153451	0.00641612	0.00716965
									0.00665221	0.00939219									0.00939219	0.0943138									0.00939219	0.00843492	0.0178375
									0.00707219	0.0087978									0.0087978	0.0181258									0.0087978	0.00653325	0.0156422
									0.0330779	0.00986923									0.00986923	0.0223113									0.00986923	0.143402	0.00479982
									0.0061877	0.00664868									0.00664868	0.0851086									0.00664868	0.00696927	0.0100114
									0.00254579	0.00328487									0.00328487	0.00350603									0.00328487	0.0108558	0.0128349
									0.00407314	0.00551741									0.00551741	0.109287									0.00551741	0.014633	0.0227098
									0.000522128	0.00803744									0.00803744	0.126668									0.00803744	0.0212307	0.023627
									0.003505	0.0110868									0.0110868	0.0601836									0.0110868	0.00752234	0.00981026
									0.00690705	0.00619142									0.00619142	0.01542									0.00619142	0.00752031	0.00962768
									0.0104217	0.00427884									0.00427884	0.00252558									0.00427884	0.0289197	0.00572284
									0.00311064	0.0048305									0.0048305	0.0973987									0.0048305	0.0173726	0.0215549
									0.0198141	0.00684358									0.00684358	0.0196535									0.00684358	0.00341367	0.0139316
									0.00311049	0.00296618									0.00296618	0.0776977									0.00296618	0.000792366	0.00212016
									0.00518918	0.00205926									0.00205926	0.0602902									0.00205926	0.00139184	0.00307946
									0.0147235	0.00737401									0.00737401	0.0452275									0.00737401	0.0118635	0.0103505
									0.00696824	0.0103347									0.0103347	0.0284633									0.0103347	0.00389851	0.00905343
									0.0052291	0.00670462									0.00670462	0.039077									0.00670462	0.0194052	0.00275143
									0.002963	0.0112746									0.0112746	0.18233									0.0112746	0.00796161	0.00791987
									0.00122802	0.00513435									0.00513435	0.0112217									0.00513435	0.00338054	0.00934258
									0.00276122	0.0112844									0.0112844	0.0489964									0.0112844	0.00550218	0.0360615
									0.01121	0.00426151									0.00426151	0.0601556									0.00426151	0.00117215	0.00620691
									0.00349187	0.0140901									0.0140901	0.0151046									0.0140901	0.0102163	0.0104224
									0.0128671	0.0162723									0.0162723	0.00898101									0.0162723	0.00585248	0.00576876
									0.0223667	0.00648605									0.00648605	0.0118169									0.00648605	0.00226908	0.00788943
									0.00752339	0.0025139									0.0025139	0.0664471									0.0025139	0.00331448	0.00578549
									0.00251303	0.00265612									0.00265612	0.0527304									0.00265612	0.00299616	0.00528153
									0.00654761	0.000213169									0.000213169	0.0138768									0.000213169	0.00232373	0.0110786
									0.00385863	0.00359358									0.00359358	0.0847442									0.00359358	0.00702999	0.0162763
									0.0101263	0.00290096									0.00290096	0.0119699									0.00290096	0.00269009	0.00624613
									0.00430959	0.00405483									0.00405483	0.0269018									0.00405483	0.0026776	0.00970491
									0.00295695	0.00341514									0.00341514	0.00571414									0.00341514	0.00265615	0.00730948
									0.00553409	0.00134309									0.00134309	0.0684924									0.00134309	0.0228262	0.00439155
									0.0052161	0.00620354									0.00620354	0.0530061									0.00620354	0.0255848	0.0313958
									0.0277957	0.0013021									0.0013021	0.0601695									0.0013021	0.0051109	0.00874865
									0.017639	0.00675628									0.00675628	0.0243805									0.00675628	0.00568563	0.0175644
									0.00510041	0.0212708									0.0212708	0.0794201									0.0212708	0.00484721	0.0152038
									0.0125134	0.00440137									0.00440137	0.00464143									0.00440137	0.018498	0.00318592
									0.00673244	0.00305218									0.00305218	0.0415438									0.00305218	0.00640827	0.0182235
									0.00999463	0.00288502									0.00288502	0.0174222									0.00288502	0.0089938	0.00701278
									0.00455565	0.00601257									0.00601257	0.0372544									0.00601257	0.0326831	0.0139545
									0.00803306	0.00511502									0.00511502	0.0440511									0.00511502	0.00702336	0.00456856
									0.00679919	0.00567711									0.00567711	0.00458392									0.00567711	0.00882544	0.00918303
									0.0100748	0.0084808									0.0084808	0.00961186									0.0084808	0.00450756	0.00143863
									0.00976182	0.00246004									0.00246004	0.00885893									0.00246004	0.0132297	0.00380281
									0.00547374	0.00318296									0.00318296	0.0321697									0.00318296	0.00964436	0.00168653
									0.00790216	0.00716484									0.00716484	0.11073									0.00716484	0.00735831	0.0449739
									0.00482995	0.00923859									0.00923859	0.0610188									0.00923859	0.149373	0.00587531
									0.0476243	0.00341941									0.00341941	0.0578173									0.00341941	0.0102725	0.0151793
									0.114719	0.00423629									0.00423629	0.0855866									0.00423629	0.010795	0.0110184
									0.00423112	0.00323298									0.00323298	0.187494									0.00323298	0.0168158	0.00531236
									0.00870324	0.00144559									0.00144559	0.0276235									0.00144559	0.0214051	0.0205264
									0.00196904	0.00351958									0.00351958	0.16663									0.00351958	0.258973	0.00632219
									0.00537713	0.0057721									0.0057721	0.0262195									0.0057721	0.00876219	0.0400828
									0.0245548	0.00737691									0.00737691	0.0322318									0.00737691	0.0192453	0.0991828
									0.0408732	0.00300767									0.00300767	0.0222863									0.00300767	0.0244563	0.0100782
									0.00625397	0.00486382									0.00486382	0.0848052									0.00486382	0.00389507	0.00777109
									0.00179508	0.00714115									0.00714115	0.0859528									0.00714115	0.000921304	0.00198867
									0.00850054	0.00572408									0.00572408	0.00742981									0.00572408	0.000861109	0.0147599
									0.00380054	0.0150326									0.0150326	0.103169									0.0150326	0.000842858	0.0151434
									0.00545209	0.0152344									0.0152344	0.134021									0.0152344	0.00657187	0.00904172
									0.00776553	0.0231052									0.0231052	0.18549									0.0231052	0.00247289	0.00286677
									0.0014612	0.00324919									0.00324919	0.132627									0.00324919	0.00494696	0.0137997
									0.00319648	0.00621294									0.00621294	0.112321									0.00621294	0.00939622	0.00344725
									0.0104881	0.0045925									0.0045925	0.0524165									0.0045925	0.00369047	0.00326901
									0.00623913	0.00464781									0.00464781	0.0189194									0.00464781	0.000350546	0.0301869
									0.00331265	0.0148934									0.0148934	0.00411307									0.0148934	0.00698117	0.00945905
									0.00503913	0.00595628									0.00595628	0.204646									0.00595628	0.00276861	0.0991828
									0.00370505	0.00358626									0.00358626	0.0920866									0.00358626	0.00146843	0.00530414
									0.00448634	0.00800278									0.00800278	0.0602271									0.00800278	0.00231643	0.0457882
									0.0112556	0.00270609									0.00270609	0.144222									0.00270609	0.000681077	0.0063526
									0.00486927	0.00473121									0.00473121	0.0332774									0.00473121	0.00506683	0.00578431
									0.00311739	0.00397805									0.00397805	0.302165									0.00397805	0.0042711	0.0295802
									0.00274807	0.00254751									0.00254751	0.112475									0.00254751	0.00858046	0.00435907
									0.00452417	0.0257079									0.0257079	0.00483007									0.0257079	0.000960299	0.0150069
									0.0110692	0.0048123									0.0048123	0.00492142									0.0048123	0.000259399	0.00212048
									0.0043594	0.00447827									0.00447827	0.0159605									0.00447827	0.00693888	0.0348636
									0.00546145	0.00733321									0.00733321	0.0303198									0.00733321	0.0275165	0.00344626
									0.00801578	0.022474									0.022474	0.0681294									0.022474	0.00196234	0.00205647
									0.00612721	0.0171398									0.0171398	0.101108									0.0171398	0.00352137	0.0133125
									0.00357671	0.0135541									0.0135541	0.0789232									0.0135541	0.00490948	0.00581256
									0.00427977	0.0115464									0.0115464	0.0635461									0.0115464	0.00447514	0.00329324
									0.00607133	0.00640251									0.00640251	0.0225186									0.00640251	0.00455656	0.0488149
									0.00345924	0.00801418									0.00801418	0.040309									0.00801418	0.00704286	0.033001
									0.00587299	0.00582568									0.00582568	0.0662522									0.00582568	0.00279557	0.00261346
									0.00301431	0.0182483									0.0182483	0.0326361									0.0182483	0.00241447	0.00503629
									0.0157839	0.0194036									0.0194036	0.0642522									0.0194036	0.00429549	0.0229482
									0.00550719	0.00328539									0.00328539	0.0524563									0.00328539	0.00349742	0.014244
									0.000375743	0.00876248									0.00876248	0.0573118									0.00876248	0.00825029	0.0197754
									0.035757	0.00296935									0.00296935	0.0138303									0.00296935	0.00383565	0.00934547
									0.0060177	0.0057975									0.0057975	0.00997435									0.0057975	0.00867609	0.0133245
									0.00757332	0.0333446									0.0333446	0.0683475									0.0333446	0.00266277	0.0180834
									0.00219996	0.00862366									0.00862366	0.00835299									0.00862366	0.0037391	0.0080556
									0.00381897	0.00975377									0.00975377	0.0397369									0.00975377	0.00467038	0.00864246
									0.00754345	0.0211294									0.0211294	0.0155104									0.0211294	0.00696268	0.00869593
									0.00353727	0.0112902									0.0112902	0.0293568									0.0112902	0.00511541	0.0217312
									0.0144122	0.0137485									0.0137485	0.0155271									0.0137485	0.00428644	0.00472668
									0.00147578	0.00700478									0.00700478	0.0141638									0.00700478	0.00320861	0.0104925
									0.00645001	0.0102906									0.0102906	0.127113									0.0102906	0.002877	0.015205
									0.0485311	0.00810509									0.00810509	0.180394									0.00810509	0.0132901	0.00271972
									0.00593464	0.0120803									0.0120803	0.00404375									0.0120803	0.00137592	0.00404269
									0.13203	0.000827437									0.000827437	0.0575714									0.000827437	0.00190843	0.00626211
									0.00700573	0.0120368									0.0120368	0.166798									0.0120368	0.00550812	0.0160203
									0.00420468	0.0177275									0.0177275	0.00609675									0.0177275	0.00147434	0.00120563
									0.00332576	0.0206328									0.0206328	0.0404226									0.0206328	0.00671627	0.00933646
									0.00138222	0.0333769									0.0333769	0.0456746									0.0333769	0.0111336	0.00173094
									0.0126097	0.00645658									0.00645658	0.0057683									0.00645658	0.00255933	0.00494306
									0.0364508	0.0136596									0.0136596	0.0906427									0.0136596	0.00116732	0.00871518
									0.0479241	0.00539559									0.00539559	0.0523472									0.00539559	0.00155033	0.00278846
									0.00593337	0.0124241									0.0124241	0.0179803									0.0124241	0.001934	0.0390243
									0.00400329	0.00309676									0.00309676	0.0557245									0.00309676	0.00547509	0.0125967
									0.00418621	0.00685276									0.00685276	0.0644041									0.00685276	0.000544244	0.00669491
									0.00384211	0.0306274									0.0306274	0.0193043									0.0306274	0.00779906	0.0193229
									0.00391746	0.0245115									0.0245115	0.0492401									0.0245115	0.000947729	0.00425979
									0.00490562	0.00735168									0.00735168	0.0157028									0.00735168	0.00198087	0.00508905
									0.00630802	0.0189632									0.0189632	0.0439986									0.0189632	0.000811168	0.0119595
									0.00846272	0.0049975									0.0049975	0.0443386									0.0049975	0.00425459	0.0268076
									0.025925	0.0212178									0.0212178	0.0418633									0.0212178	0.00633642	0.0206788
									0.00389597	0.0111256									0.0111256	0.117384									0.0111256	0.26096	0.034266
									0.0038732	0.00426485									0.00426485	0.0918775									0.00426485	0.00275628	0.0199961
									0.00587581	0.00632215									0.00632215	0.158159									0.00632215	0.00449087	0.00456556
									0.00432075	0.0176496									0.0176496	0.0692292									0.0176496	0.0107955	0.0284247
									0.00448534	0.00894355									0.00894355	0.0536783									0.00894355	0.00158683	0.00255131
									0.00368733	0.00935655									0.00935655	0.0264768									0.00935655	0.00101813	0.0167158
									0.0050729	0.0787688									0.0787688	0.204437									0.0787688	0.000967141	0.00402895
									0.00288314	0.00581021									0.00581021	0.227898									0.00581021	0.00474847	0.0101933
									0.0040577	0.0204933									0.0204933	0.00754205									0.0204933	0.0021303	0.00472053
									0.0037247	0.00828226									0.00828226	0.00835587									0.00828226	0.0196498	0.00280422
									0.0121169	0.0315847									0.0315847	0.00426116									0.0315847	0.00266568	0.00630613
									0.00879886	0.0165542									0.0165542	0.0117886									0.0165542	0.00364134	0.0159109
									0.00690938	0.00249931									0.00249931	0.00753755									0.00249931	0.00504355	0.0279017
									0.00636684	0.0123614									0.0123614	0.0066949									0.0123614	0.000588265	0.0015289
									0.00697479	0.00439234									0.00439234	0.0119501									0.00439234	0.00583255	0.028839
									0.00409663	0.0191552									0.0191552	0.199632									0.0191552	0.00410729	0.00366447
									0.00411731	0.0113857									0.0113857	0.0905726									0.0113857	0.00065999	0.00525051
									0.00709123	0.00263239									0.00263239	0.0408895									0.00263239	0.0016297	0.00481347
									0.00348096	0.00826039									0.00826039	0.0910395									0.00826039	0.000407617	0.00174932
[truncated: 10,600 more rows]

## Sheet: Figure 6
	Figure 6a
	Schematic figure
	Figure 6b
CD11b+	Healthy	Heatlhy + Neuraminidase	Adjacent	Adjacent + Neuraminidase	Tumour	Tumour + Neuraminidase		CD163+	Healthy	Heatlhy + Neuraminidase	Adjacent	Adjacent + Neuraminidase	Tumour	Tumour + Neuraminidase		CD206+	Healthy	Heatlhy + Neuraminidase	Adjacent	Adjacent + Neuraminidase	Tumour	Tumour + Neuraminidase		CD209+	Healthy	Heatlhy + Neuraminidase	Adjacent	Adjacent + Neuraminidase	Tumour	Tumour + Neuraminidase
	1	0.909677	1	0.831271	1	1.24724			1	0.602564	1	0.568012	1	3.11561			1	0.860022	1	0.802339	1	1.09017			1	1.46528	1	0.356006	1	3.76
	1	0.997914	1	1.01145	1	1.2284			1	0.756032	1	1.09147	1	5.11765			1	1.05192	1	1.03741	1	1.07068			1	2.90816	1	0.862694	1	1.41379
	1	0.824353	1	0.673401	1	1.58889			1	0.255411	1	0.576369	1	14.5771			1	0.80273	1	0.475059	1	1.15869			1	4.98305	1	6.71141	1	3.65617
			1	0.99548	1	1.68571					1	2.19383	1	31.2174					1	0.916388	1	1.01493					1	0.818182	1	4.43878
			1	1.1997	1	2.39506					1	35.6	1	12.0502					1	0.912258	1	0.872404					1	1.11455	1	3.85593
			1	1.54789	1	2.74638					1	29.6629	1	24.9333					1	0.904984	1	0.811927					1	2.34911	1	5.2043
	Figure 6c
		Adj			Adj + NEU			Tum						Tum + NEU
	1	87.82	74.377	63.25	77.071	51.099	30.348	73.75	65.286	67.607	65.765	65.115	64.121	75.96	64.96	44.14	34.94	30.79	32.55
	2	2.629	1.472	2.95	5.75	27.52	18.28	1.242	1.35	2.279	1.39	6.42	6.327	5.559	7.167	28.391	20.613	24.7	21.88
	3	0.18	0.3	0.18	0	1.48	0.99	0	0.15	1.59	0.81	0.43	0.085	0.088	0.037	16.9	22.2	1.5	0.93
	Figure 6d
immunomodulatory level 1	Healthy	Heatlhy + Neuraminidase	Adjacent	Adjacent + Neuraminidase	Tumour	Tumour + Neuraminidase		immunomodulatory level 2	Healthy	Heatlhy + Neuraminidase	Adjacent	Adjacent + Neuraminidase	Tumour	Tumour + Neuraminidase		immunomodulatory level 3	Healthy	Heatlhy + Neuraminidase	Adjacent	Adjacent + Neuraminidase	Tumour	Tumour + Neuraminidase
	1	2.10192	1	1.63386	1	1.02997			1	2.10192	1	1.63386	1	1.02997			1	1.1608	1	0.234004	1	8.8
	1	1.66741	1	0.734936	1	0.995007			1	1.66741	1	0.734936	1	0.995007			1	3.46154	1	0.78882	1	0.246667
	1	1.21677	1	0.794913	1	0.671178			1	1.21677	1	0.794913	1	0.671178			1	0.204082	1	16.6667	1	10.6289
			1	0.877602	1	0.51681					1	0.877602	1	0.51681					1	0	1	27.4074
			1	0.687027	1	0.472856					1	0.687027	1	0.472856					1	4.93333	1	3.48837
			1	0.47981	1	0.507634					1	0.47981	1	0.507634					1	5.5	1	10.9412
	Figure 6e
		Adj			Adj + NEU			Tum						Tum + NEU
	1	44.22	16.8	21.25	33.4	17.37	23.87	38.81	30.35	22.33	21.26	15.84	24.4	27.44	34.42	10.87	13.15	26.73	29.5
	2	40.3	74.1	68.4	24.3	74.8	60.8	31.2	23.7	66.4	67.7	77	69.3	20	28.7	85.9	78.9	63.7	51.6

## Sheet: Figure 7
	Figure 7a
	Schematic figure
	Figure 7b
Activation level		1			2
	Adj - MAM + T	44.52	39.02	41.67	5.15	4.42	2.09
	Adj + Neu - MAM + T	40.24	43.08	41.65	2.14	1.56	4.39
	Tum - MAM + T	49.08	52.39	49.49	4.24	2.92	3.08
	Tum + Neu - MAM + T	49.14	50.25	45.16	4.52	2.23	5.47
	Adj - MAM + T + CC media	31.57	30.58	24.14	1.36	1.42	0.67
	Adj + Neu - MAM + T + CC media	22.91	26.68	31.05	1.14	0.81	1.33
	Tum - MAM + T + CC media	46.29	45.667	36.67	3.98	1.45	1.51
	Tum + Neu - MAM + T + CC media	38.25	37.746	48.36	2.81	1.44	2.54
	Figure 7c
Exhaustion level		1			2			3
	Adj - MAM + T	3.24	4.89763	2.68524	1.36288	2.01378	1.89396	0.034	0.06863	0.00924
	Adj + Neu - MAM + T	2.73166	2.223	3.451	0.65132	0.918	0.97	0.01149	0.015	0.08
	Tum - MAM + T	7.20992	5.58856	7.265	2.15988	2.70656	2.119	0.075	0.034	0
	Tum + Neu - MAM + T	4.58498	2.086	4.699	0.92947	1.33388	1.474	0.02998	0	0.134
	Adj - MAM + T + CC media	1.024	3.52706	5.571	0.204	1.01106	0.745	0	0.00853	0.033
	Adj + Neu - MAM + T + CC media	1.48	1.908	2.14939	0.55663	0.97553	0.86078	0.00721	0	0.094
	Tum - MAM + T + CC media	4.76547	6.073	7.301	2.45187	2.789	3.148	0.08	0	0
	Tum + Neu - MAM + T + CC media	2.26188	2.33262	4.879	1.27076	1.21248	1.047	0.02788	0	0.397
	Figure 7d
PD1+	MAM + Tcells				MAM + T cells + CC media
	Adjacent	Adjacent + Neuraminidase	Tumour	Tumour + Neuraminidase	Adjacent	Adjacent + Neuraminidase	Tumour	Tumour + Neuraminidase
	5.43	2.15	4.19	3.88	1.72	1.94	5.32	4.18
	4.57	2.55	4.05	2.77	1.81	1.75	3.38	2.17
	4.67	2.59	5.39	2.93	1.67	1.62	5.04	2.95
LAG3+	MAM + Tcells				MAM + T cells + CC media
	Adjacent	Adjacent + Neuraminidase	Tumour	Tumour + Neuraminidase	Adjacent	Adjacent + Neuraminidase	Tumour	Tumour + Neuraminidase
	2.71	1.82	7.24	3.52	0.99	0.68	3.64	1.73
	4.31	2.11	5.35	0.92	2.25	1.65	3.17	0.38
	2.88	1.83	5.21	1.53	2.39	1.55	4.33	1.09
TIGIT+	MAM + Tcells				MAM + T cells + CC media
	Adjacent	Adjacent + Neuraminidase	Tumour	Tumour + Neuraminidase	Adjacent	Adjacent + Neuraminidase	Tumour	Tumour + Neuraminidase
	1.71	1.61	3.66	1.08	0.25	1.41	3.78	1.92
	2.77	1.06	3.63	1.52	2.31	1.27	4.68	2.29
	2.74	1.8	4.31	1.88	3.91	1.87	4.51	2.37
	Figure 7e
	repeat 1	sample	IFN-γ (A6)	TNF-α (A7)	IL-6 (A10)	IL-10 (B3)	IL-12p70 (B4)	IL-17A (B5)	IL-18 (B6)	IL-23 (B7)
		MAC + T Cells + CC media - Adjacent	7601.76	48.88	1649.04	229.17	3.65	2.354	7.05	28.13
		MAC + T Cells + CC media - Adjacent	7350.43	44.61	1791.94	249.81	4.19	2.807	7.54	28.62
		MAC + T Cells + CC media - Adjacent + Neuraminidase	2046.36	16.09	1750.37	113.03	1.35	1.625	6.96	5.60
		MAC + T Cells + CC media - Adjacent + Neuraminidase	1709.99	12.84	1555.63	99.92	<1.25	1.414	5.43	4.43
		MAC + T Cells + CC media - Tumour	>11000.0	412.73	2721.18	771.82	18.52	6.823	3.87	232.21
		MAC + T Cells + CC media - Tumour	>11000.0	294.58	2187.00	546.91	14.27	5.530	3.49	170.18
		MAC + T Cells + CC media - Tumour + Neuraminidase	>11000.0	110.53	1697.39	436.50	4.23	6.423	3.27	77.30
		MAC + T Cells + CC media - Tumour + Neuraminidase	>11000.0	111.47	1414.59	336.60	3.43	4.208	3.64	77.93
		MAC + T Cells - Adjacent	>11000.0	683.60	322.11	993.37	71.43	5.143	2.27	122.02
		MAC + T Cells - Adjacent	>11000.0	1155.14	644.30	1763.12	119.08	8.724	2.98	180.01
		MAC + T Cells - Adjacent + Neuraminidase	>11000.0	372.98	661.57	713.49	32.81	4.258	3.79	97.28
		MAC + T Cells - Adjacent + Neuraminidase	>11000.0	302.63	605.82	694.65	29.13	3.947	3.49	77.61
		MAC + T Cells - Tumour	>11000.0	1658.80	316.80	1497.68	148.68	8.406	2.69	162.92
		MAC + T Cells - Tumour	>11000.0	1621.64	366.64	1600.73	147.98	8.469	2.20	155.57
		MAC + T Cells - Tumour + Neuraminidase	>11000.0	1493.17	174.22	1350.79	58.88	8.765	<1.25	208.34
		MAC + T Cells - Tumour + Neuraminidase	<5.54	<4.79	<0.57	<1.56	<1.25	<0.109	<1.25	<1.32
	repeat 2	sample	IFN-γ (A6)	TNF-α (A7)	IL-6 (A10)	IL-10 (B3)	IL-12p70 (B4)	IL-17A (B5)	IL-18 (B6)	IL-23 (B7)
		MAC + T Cells + CC media - Adjacent	9391.68	227.52	12483.5	1180.16	56.32	2112	104.96	109.12
		MAC + T Cells + CC media - Adjacent	8295.04	229.76	12298.6	1055.36	62.72	2383.36	99.84	104.32
		MAC + T Cells + CC media - Adjacent + Neuraminidase	5482.88	87.04	7746.88	599.04	58.24	1233.92	121.6	74.88
		MAC + T Cells + CC media - Adjacent + Neuraminidase	4760.96	84.48	8331.52	621.12	55.68	1395.84	124.48	83.84
		MAC + T Cells + CC media - Tumour	9443.84	177.28	10843.2	832.32	60.48	2145.92	175.36	111.36
		MAC + T Cells + CC media - Tumour	8052.48	156.16	9328	710.4	58.24	1787.2	158.08	105.6
		MAC + T Cells + CC media - Tumour + Neuraminidase	6247.36	110.72	4410.24	492.16	58.24	1331.2	97.92	89.6
		MAC + T Cells + CC media - Tumour + Neuraminidase	8134.4	122.24	5799.68	560.64	57.6	1566.72	112	90.24
		MAC + T Cells - Adjacent	9702.4	454.08	2397.44	940.16	60.8	1396.48	82.24	93.44
		MAC + T Cells - Adjacent	10132.5	458.88	3257.6	1116.16	63.04	1740.16	83.2	96
		MAC + T Cells - Adjacent + Neuraminidase	3015.68	73.6	1086.4	541.12	50.56	984.32	121.28	72.32
		MAC + T Cells - Adjacent + Neuraminidase	3299.2	68.48	1067.52	534.72	49.92	999.04	117.12	71.04
		MAC + T Cells - Tumour	2433.92	69.76	417.28	237.12	49.28	614.4	71.68	60.8
		MAC + T Cells - Tumour	3731.2	88.64	576	334.08	49.28	999.04	78.08	70.72
		MAC + T Cells - Tumour + Neuraminidase	5738.88	115.2	1712.64	451.52	56.64	1028.48	111.36	96.32
		MAC + T Cells - Tumour + Neuraminidase	3920.64	108.8	946.56	350.72	55.68	919.68	103.68	75.52
	repeat 3	sample	IFN-γ (A6)	TNF-α (A7)	IL-6 (A10)	IL-10 (B3)	IL-12p70 (B4)	IL-17A (B5)	IL-18 (B6)	IL-23 (B7)
		MAC + T Cells + CC media - Adjacent	43271	2031.04	9932.16	1954.56	59.52	1128.96	129.28	119.68
		MAC + T Cells + CC media - Adjacent	44627.8	1967.68	10369.3	1947.84	65.28	1120.64	126.4	114.56
		MAC + T Cells + CC media - Adjacent + Neuraminidase	20682.2	216.96	5463.36	797.44	71.04	272.64	134.4	71.04
		MAC + T Cells + CC media - Adjacent + Neuraminidase	17746.6	216.96	4652.16	783.36	78.08	325.12	137.6	75.52
		MAC + T Cells + CC media - Tumour	2179.2	92.16	2968	307.84	51.84	175.36	100.48	75.52
		MAC + T Cells + CC media - Tumour	1633.92	75.84	1686.4	234.24	51.2	146.88	90.56	67.84
		MAC + T Cells + CC media - Tumour + Neuraminidase	3879.68	134.72	3531.84	318.72	51.84	243.84	114.24	78.72
		MAC + T Cells + CC media - Tumour + Neuraminidase	2489.92	111.36	2504.32	247.68	51.2	200.32	100.48	75.52
		MAC + T Cells - Adjacent	59477.1	7397.12	4025.6	4864.32	139.84	556.16	89.6	199.68
		MAC + T Cells - Adjacent	57561.6	7390.4	3850.88	5020.8	145.92	607.36	89.92	213.44
		MAC + T Cells - Adjacent + Neuraminidase	50384	6079.04	2472.96	3357.12	122.24	503.04	84.8	182.72
		MAC + T Cells - Adjacent + Neuraminidase	49467.5	5898.24	2324.48	3362.88	120.96	520	78.08	179.52
		MAC + T Cells - Tumour	36992	4493.12	916.8	2611.2	168.96	380.8	63.04	222.72
		MAC + T Cells - Tumour	39281.3	5123.2	1013.76	3024.64	190.72	426.56	75.52	250.24
		MAC + T Cells - Tumour + Neuraminidase	30628.5	2625.28	1340.8	1734.08	88	371.2	83.84	125.44
		MAC + T Cells - Tumour + Neuraminidase	33653.8	3225.6	1978.56	2309.44	97.28	439.04	78.08	139.52
	Figure 7f
CD62L+	MAM + Tcells				MAM + T cells + CC media
	Adjacent	Adjacent + Neuraminidase	Tumour	Tumour + Neuraminidase	Adjacent	Adjacent + Neuraminidase	Tumour	Tumour + Neuraminidase
	17.3	12.9	42.6	27.7	22.1	18.4	32.7	24.1
	21.2	11.5	25.6	16.6	22.9	18.9	33.8	21.4
	22.3	7.13	47	20.1	22	19.8	35.7	18
CD162+	MAM + Tcells				MAM + T cells + CC media
	Adjacent	Adjacent + Neuraminidase	Tumour	Tumour + Neuraminidase	Adjacent	Adjacent + Neuraminidase	Tumour	Tumour + Neuraminidase
	17.4	10.5	32.5	23.3	30.1	23.2	31.1	20.5
	18.8	11.8	34.9	26.9	32	23.5	33.3	19.3
	18.9	10.1	37	22.2	33.5	25.4	33.6	20.8

## Sheet: Supplementary Fig 2
	Sup Fig. 2a
		Mono-sLe									Di-sLe
	Adjacent	0	3.83392	0	0	0	0	0	6.43829	0	0	0.377516	0	0	0	0	0	0.290854	0
	Tumor	7.89775	6.05025	0	0	4.94444	0.889088	1.85682	15.9894	3.1483	0.752126	1.38047	0	0	0	0.175313	0.345879	3.80374	0
	Sup Fig. 2d
		Non-Fuc									Mono-Fuc									Di-Fuc									Tri-Fuc									Tetra-Fuc
	Adjacent	100	39.0699	90.6091	87.8669	83.685	100	43.9183	39.6319	49.2188	0	57.0775	9.39086	12.1331	16.315	0	56.0817	53.9541	50.7812	0	2.35764	0	0	0	0	0	4.76578	0	0	0.899344	0	0	0	0	0	0.987973	0	0	0.595582	0	0	0	0	0	0.660156	0
	Tumor	32.5783	34.4882	72.7811	37.9872	37.9623	40.7667	29.6314	25.3155	40.6645	58.6358	59.7339	27.2189	62.0128	58.3683	57.992	68.2048	57.6124	56.5572	5.41148	3.98868	0	0	2.6154	0.667557	1.58735	10.7677	1.58345	2.49323	1.15268	0	0	0.380599	0.181624	0.215811	4.72907	0	0.881164	0.636603	0	0	0.673368	0.392114	0.360632	1.5753	1.19487
	Sup Fig. 2g
		2 LacNAc units									3 LacNAc units									4 LacNAc units									5 LacNAc units									6 LacNAc units
	Adjacent	15.9633	8.75776	13.8325	9.58904	11.8143	12.6168	11.0169	9.47052	9.40394	0	9.89438	0	6.65362	0	0	2.74178	9.42982	9.34606	0	2.93929	0	0	0	0	0	2.91192	3.03819	0	0.423197	0	0	0	0	0	0.411467	0	0	0.222945	0	0	0	0	0	0	0
	Tumor	13.7616	11.5802	15.9763	7.83133	12.023	8.61088	9.85632	18.4291	13.1436	7.04737	14.6119	7.86137	16.6194	16.3658	16.3846	16.6373	16.7526	20.0797	2.04535	4.42225	0	2.90574	6.21645	4.89542	4.24807	6.31386	7.91723	0.467328	0.736906	0	0	0.712404	0.303107	0.230009	1.18938	0.612007	0.1561	0.301719	0	0	0.117107	0.103441	0	0	0

## Sheet: Supplementary Fig 4
	Sup Fig. 4a
	Adjacent	Tumor
	0	6
	3	7
	0	1
	0	4
	2	3
	0	6
	0	7
	2	9
	0	4
		5
		11
		5
		11
		10
		2
		13
		14
		4
		5
		14
		3
		13
		6
		4
		5
		5
		3
		16
		3

## Sheet: Supplementary Fig 6
	Sup Fig.6c
	Adjacent Tissue	Tumour Tissue			Adjacent Tissue	Tumour Tissue			Adjacent Tissue	Tumour Tissue			Adjacent Tissue	Tumour Tissue
a2,3 sialic acids	673.875	1064.99		Poly-LacNAc	523.1	1498.46		High Mannose	259.814	1545.89		Gal-GlcNAc	192.885	474.041
	779.716	930.106			498.924	865.754			491.28	1484.65			202.086	450.916
	658.551	817.648			586.117	1121.7			588.961	1524.8			195.792	1116.59
	752.013	1350.08			560.984	1028.59			510.351	1347.12			197.765	894.16
	683.783	973.353			587.09	1217.5			471.828	1416.02			188.516	431.108
	696.672	1359.72			532.866	777.308			414.099	1324.61			168.24	1223.15
	740.844	1057.42			657.782	791.458			354.608	1029.2			201.378	1592.27
	637.089	1648.76			662.745	819.784			415.51	1024.58			223.659	1125.32
	506.45	1347.12			484.162	1099.01			306.053	1039.32			189.374	1236.78
	647.508	1416.02			445.746	755.297			370.151	1380.13			216.015	1309.43
	896.767	520.788
	712.593	463.905
	1040.35	664.211
	780.755	857.225
	790.325	869.055

## Sheet: Supplementary Fig 10
	Sup Fig.10b
	Cell	Decell			Cell	Decell
ConA	45.9678	44.5726		SNA	14.1089	11.1639
	58.0464	61.8861			26.1986	18.3365

## Sheet: Supplementary Fig 11
	Sup Fig. 11a
		Untransduced T Cells		NKG2D CAR-Ts
	BT20	0.752479	0.950027	0.071546	0.121459
	HCC38	0.384175	0.760763	0.14635	0.171029
	Sup Fig. 11c
		Untransduced T Cells		NKG2D CAR-Ts
	BT20	8	7	58	83.4333
	HCC38	4	17	65	63.3667
	Sup Fig. 11d
		Untransduced T cells				NKG2D CAR-Ts
	BT20	34.2761	32.6631	34.0748	29.5198	139.291	118.27	122.608	122.608
	HCC38	28.6024	28.9085	29.5198	27.2732	161.229	164.538	183.139	196.165
	Sup Fig. 11e
		Untransduced T cells				NKG2D CAR-Ts
	BT20	5.71919	10.1858	11.0195	10.9672	34.9058	36.7787	46.5715	35.1538
	HCC38	6.78747	7.2216	8.45293	7.37507	28.2233	27.318	42.4003	34.3191

[truncated: 10 more sheets: Supplementary Fig 12, Supplementary Fig 13, Supplementary Fig 14, Supplementary Fig 15, Supplementary Fig 16, Supplementary Fig 18, Supplementary Fig 19, Supplementary Fig 20, Supplementary Fig 22, Supplementary Fig 24]
